# Supplementary material for: Comprehensive Analysis of the Aberrance and Functional Significance of Ferroptosis in Gastric Cancer
Source: Front Pharmacol. 2022 Jul 12;13:919490. doi: 10.3389/fphar.2022.919490 (PMC9315307; doi:10.3389/fphar.2022.919490)
Supplement: Supplementary file 2 [file Table3.XLSX]

## Sheet: Subtype A vs. subtype B
ID	logFC	AveExpr	t	P.Value	adj.P.Val	B
CRYAB	2.2292	6.32277	33.8561	1.25615e-183	1.77092e-179	409.274
RNF150	1.81887	5.04318	31.9384	3.15152e-168	2.22151e-164	373.922
LIMS2	1.68068	5.429	31.2814	5.56851e-163	2.61683e-159	361.875
HSPB2	1.28004	4.28554	30.7807	5.3891e-159	1.89939e-155	352.725
CPXM2	2.08404	5.74268	30.7628	7.47997e-159	2.10905e-155	352.398
CASQ2	2.19507	4.4529	30.3927	6.48953e-156	1.52482e-152	345.653
HSPB6	2.84379	5.96529	30.2982	3.6418e-155	7.33459e-152	343.933
LMOD1	2.45193	5.62672	30.2019	2.11073e-154	3.67108e-151	342.181
DACT3	1.76654	5.77317	30.1962	2.34357e-154	3.67108e-151	342.077
MYL9	2.32141	7.41507	30.1775	3.2955e-154	4.646e-151	341.737
CLIP3	1.83642	6.03871	30.0046	7.68977e-153	9.85549e-150	338.596
MRGPRF	2.07282	5.73271	29.8258	1.99184e-151	2.34008e-148	335.352
RGMA	2.13443	5.8513	29.7498	7.94388e-151	8.61484e-148	333.973
C14orf132	1.67333	5.25409	29.651	4.78229e-150	4.81576e-147	332.183
HSPB7	2.35675	5.03345	29.5841	1.61169e-149	1.51477e-146	330.972
SCRG1	2.50258	4.97997	29.4586	1.57067e-148	1.38396e-145	328.702
PDLIM3	2.00472	6.40052	29.1667	3.11201e-146	2.58078e-143	323.428
MSRB3	1.89066	5.64863	29.1144	8.02371e-146	6.28435e-143	322.484
CNN1	3.14286	7.14739	28.9925	7.27333e-145	5.39681e-142	320.286
PRICKLE2	1.47536	5.47803	28.9762	9.76454e-145	6.88303e-142	319.993
FXYD6	1.7003	5.74002	28.7693	4.08917e-143	2.7452e-140	316.269
SLIT2	1.79499	5.20362	28.7268	8.7933e-143	5.63491e-140	315.506
KCNMB1	2.15075	5.88728	28.7054	1.29292e-142	7.92504e-140	315.121
BNC2	1.37861	4.77198	28.6233	5.6758e-142	3.33406e-139	313.646
TGFB1I1	1.44537	6.27316	28.596	9.28223e-142	5.23443e-139	313.156
STON1	1.56151	4.94957	28.5863	1.10584e-141	5.99623e-139	312.981
NEXN	1.90458	6.24582	28.5085	4.48714e-141	2.34295e-138	311.585
COX7A1	1.49474	6.44723	28.4154	2.39661e-140	1.20669e-137	309.915
CSRP1	1.51075	8.55657	28.3683	5.5871e-140	2.7161e-137	309.071
ATP1A2	1.86349	4.05847	28.3444	8.58892e-140	4.03622e-137	308.642
FERMT2	1.59766	7.02511	27.9458	1.09172e-136	4.96487e-134	301.516
FHL1	2.28426	6.70716	27.7859	1.90739e-135	8.40327e-133	298.664
RBPMS2	2.24562	6.12437	27.774	2.35926e-135	1.0079e-132	298.452
HSPB8	2.03578	5.83003	27.7645	2.79202e-135	1.1577e-132	298.284
MPDZ	1.31997	5.20606	27.6997	8.89675e-135	3.58361e-132	297.129
PBX3	1.26652	6.85868	27.6601	1.80331e-134	7.06196e-132	296.424
BOC	1.50167	4.74843	27.1915	7.56688e-131	2.88319e-128	288.108
ANKRD35	1.14914	4.62747	27.1327	2.14999e-130	7.97645e-128	287.067
TSHZ3	1.24337	5.4953	27.0673	6.85945e-130	2.4796e-127	285.91
DNAJB5	1.32584	4.5109	26.8957	1.43378e-128	5.03714e-126	282.879
TAGLN	2.23486	8.28157	26.8945	1.46491e-128	5.03714e-126	282.858
DPYSL3	1.94906	7.45952	26.8039	7.2741e-128	2.44167e-125	281.26
TCEAL7	1.21875	4.55257	26.7951	8.49658e-128	2.78569e-125	281.105
PDZRN4	1.75111	3.9764	26.788	9.63442e-128	3.08696e-125	280.98
FILIP1	1.39346	4.64763	26.7659	1.42449e-127	4.46277e-125	280.59
KCNJ8	1.24164	5.58813	26.5104	1.29381e-125	3.96525e-123	276.095
EML1	1.42383	5.50355	26.437	4.70702e-125	1.4119e-122	274.808
MYLK	2.12306	5.92056	26.4291	5.41128e-125	1.58934e-122	274.669
JAM2	1.41042	5.46841	26.4042	8.39151e-125	2.41436e-122	274.231
PLN	2.07141	5.07608	26.2645	9.76949e-124	2.75461e-121	271.784
NDN	1.57708	6.66884	26.2572	1.11183e-123	3.07344e-121	271.655
RERG	1.67571	5.30139	26.224	1.99074e-123	5.3972e-121	271.075
DDR2	1.45616	5.58754	26.2174	2.23367e-123	5.94156e-121	270.96
ANGPTL1	1.78169	4.01576	26.1648	5.62234e-123	1.46785e-120	270.039
CDO1	1.1732	4.21767	26.0022	9.71079e-122	2.48914e-119	267.199
PGM5	2.15224	5.15355	25.9604	2.0212e-121	5.08837e-119	266.468
TCEAL2	2.30225	4.88788	25.8811	8.08701e-121	2.00019e-118	265.086
MYH11	2.87262	7.62048	25.8011	3.26935e-120	7.94677e-118	263.694
INMT	1.59376	5.24967	25.6964	2.03127e-119	4.8537e-117	261.873
MGP	2.18988	8.51254	25.6373	5.68387e-119	1.33552e-116	260.847
TACR2	2.22189	4.49748	25.5606	2.1612e-118	4.99484e-116	259.515
SGCA	1.63009	4.21213	25.5359	3.3227e-118	7.5554e-116	259.087
SFRP1	2.16212	4.98529	25.5294	3.71913e-118	8.32258e-116	258.974
ATP2B4	1.32512	7.06137	25.4097	2.97612e-117	6.55584e-115	256.901
GYPC	1.36242	6.47705	25.3901	4.18202e-117	9.07048e-115	256.562
IDH1	-1.0203	8.39384	-25.3765	5.29726e-117	1.13153e-114	256.326
SPARCL1	1.79749	8.90462	25.2352	6.1349e-116	1.29089e-113	253.885
TRPC1	1.12359	4.60492	25.0918	7.34553e-115	1.5229e-112	251.41
RAB23	1.35864	5.5377	25.0214	2.47595e-114	5.05884e-112	250.198
PODN	1.70422	6.33497	24.995	3.90456e-114	7.86379e-112	249.744
OGN	2.4554	5.1685	24.8595	4.04259e-113	8.02711e-111	247.414
AGTR1	1.40926	4.03651	24.7548	2.44742e-112	4.79219e-110	245.619
CALD1	1.61109	7.21651	24.7475	2.77517e-112	5.3595e-110	245.494
AP1S2	1.14094	6.67048	24.6347	1.92803e-111	3.67316e-109	243.562
CAV1	1.4876	7.5166	24.5585	7.11721e-111	1.33785e-108	242.26
PPP1R14A	1.81644	6.35815	24.544	9.13713e-111	1.69494e-108	242.011
KCNMA1	1.48416	4.22181	24.5289	1.18179e-110	2.16375e-108	241.754
PLEKHO1	1.25326	6.37865	24.4685	3.32935e-110	6.01759e-108	240.722
OMD	1.71081	4.65484	24.4649	3.53833e-110	6.31435e-108	240.661
LRCH2	0.967735	4.41077	24.4437	5.08448e-110	8.96012e-108	240.3
POPDC2	1.59521	4.35866	24.4379	5.61658e-110	9.77563e-108	240.201
DCLK1	1.14292	4.42409	24.4359	5.81435e-110	9.99643e-108	240.166
SSBP2	1.02989	4.95453	24.434	6.00754e-110	1.02041e-107	240.134
BHMT2	1.07229	4.05889	24.418	7.89328e-110	1.32476e-107	239.862
KCNA5	1.40826	3.77829	24.4034	1.01281e-109	1.67983e-107	239.613
FLNC	2.20073	6.74209	24.4013	1.05016e-109	1.72152e-107	239.577
TMOD1	1.38798	4.83528	24.2913	6.88204e-109	1.11521e-106	237.703
DES	3.21373	6.66733	24.2633	1.10917e-108	1.77694e-106	237.227
THBS4	2.73057	6.1783	24.2563	1.24963e-108	1.97947e-106	237.108
ZNF25	0.866108	5.59104	24.2383	1.70019e-108	2.66325e-106	236.801
ASB5	1.79388	3.7701	24.2259	2.09847e-108	3.25101e-106	236.592
MN1	1.48997	5.23397	24.1304	1.06798e-107	1.63657e-105	234.97
CDCA8	-1.18512	6.33769	-24.1223	1.22632e-107	1.85899e-105	234.832
CAP2	1.57935	5.87687	24.0712	2.92541e-107	4.38749e-105	233.965
SYT11	1.24459	6.14786	24.0565	3.75394e-107	5.57085e-105	233.717
FRK	-1.07763	5.44549	-24.0252	6.38799e-107	9.38103e-105	233.187
SMTN	1.38066	5.93299	23.9689	1.66204e-106	2.41561e-104	232.234
EFEMP2	1.24442	6.8047	23.9602	1.92655e-106	2.77147e-104	232.087
GAS1	1.81545	5.54614	23.9557	2.08067e-106	2.96296e-104	232.01
PALLD	1.33519	8.33644	23.8264	1.86282e-105	2.62621e-103	229.825
BARX1	1.84216	5.53894	23.7907	3.40752e-105	4.75635e-103	229.223
ROR2	1.42493	5.03128	23.7698	4.8569e-105	6.713e-103	228.87
SLIT3	1.42659	4.81501	23.7185	1.15677e-104	1.58332e-102	228.005
PEG3	1.16334	4.2523	23.715	1.22611e-104	1.66208e-102	227.947
FRZB	1.66752	6.23817	23.6773	2.31903e-104	3.11368e-102	227.311
PLAC9	1.46511	5.32852	23.6596	3.1301e-104	4.16304e-102	227.013
ZNF385D	0.868864	3.99594	23.6355	4.69606e-104	6.18739e-102	226.608
AURKA	-1.25982	7.04621	-23.6167	6.45452e-104	8.42553e-102	226.291
SPINT1	-1.08577	6.80542	-23.6143	6.72251e-104	8.69485e-102	226.251
SYNPO2	2.0129	5.4498	23.5863	1.07818e-103	1.38184e-101	225.78
ZFPM2	1.10016	4.35401	23.5591	1.70505e-103	2.16556e-101	225.323
PPP1R3C	1.70249	5.2832	23.5521	1.9174e-103	2.41353e-101	225.206
LPP	1.12149	8.01314	23.5414	2.29584e-103	2.86432e-101	225.026
SRPX	1.63393	5.89594	23.5367	2.48483e-103	3.07291e-101	224.948
JAM3	1.2991	6.1689	23.5309	2.7411e-103	3.36035e-101	224.85
ZWINT	-0.953988	6.33062	-23.4952	4.99851e-103	6.07492e-101	224.251
SETBP1	1.35877	5.42074	23.4474	1.11765e-102	1.34672e-100	223.449
CHRNA3	1.47688	4.09804	23.4268	1.58003e-102	1.88773e-100	223.104
FBXL22	1.51636	3.96174	23.3985	2.54242e-102	3.01202e-100	222.63
DAAM2	1.19849	5.17915	23.3702	4.0945e-102	4.81036e-100	222.155
NR2F1	1.48291	6.07031	23.3113	1.09967e-101	1.27898e-99	221.17
TSHZ2	1.21648	5.20546	23.3109	1.10679e-101	1.27898e-99	221.164
TGFB3	1.22807	5.59052	23.3007	1.31305e-101	1.505e-99	220.993
C7	2.42809	5.54423	23.2862	1.67447e-101	1.90376e-99	220.751
TNS1	1.29083	5.92848	23.2696	2.21322e-101	2.49616e-99	220.473
MFAP4	2.00982	7.66558	23.2267	4.53852e-101	5.0781e-99	219.757
COL14A1	1.47065	5.16757	23.1859	8.99407e-101	9.98412e-99	219.075
FBLN5	1.33939	6.20064	23.1851	9.11321e-101	1.00373e-98	219.062
ST6GALNAC6	1.02417	5.83536	23.1707	1.15923e-100	1.26688e-98	218.823
GSTM5	0.826214	4.30152	23.1672	1.22922e-100	1.33304e-98	218.764
ZNF423	1.15759	4.70768	23.1492	1.66152e-100	1.7881e-98	218.464
GFPT1	-0.950935	7.67889	-23.14	1.93944e-100	2.07138e-98	218.31
CAND2	1.04546	4.37146	23.1142	2.98284e-100	3.16181e-98	217.881
RHOJ	1.05927	5.24388	23.0995	3.8176e-100	4.01645e-98	217.635
CCDC80	1.57338	5.30788	23.0679	6.47376e-100	6.76053e-98	217.108
PDE7B	1.12888	4.49826	23.0629	7.02929e-100	7.28669e-98	217.026
TNC	1.75711	6.06048	23.0605	7.322e-100	7.53471e-98	216.986
DMPK	1.0855	5.10853	23.0447	9.52646e-100	9.73218e-98	216.723
CDCA3	-1.13532	6.02733	-23.0093	1.71905e-99	1.74353e-97	216.135
RSPO3	1.62068	5.97179	23.0037	1.88772e-99	1.90093e-97	216.042
COPZ2	1.06139	5.36549	22.9886	2.43003e-99	2.42969e-97	215.79
MAMDC2	1.67482	4.73197	22.968	3.42582e-99	3.40121e-97	215.448
NRXN2	1.15774	4.07112	22.9414	5.33815e-99	5.26274e-97	215.006
ACTA2	1.45629	9.70272	22.939	5.55225e-99	5.43581e-97	214.966
MAPK13	-1.07396	7.63666	-22.9326	6.18037e-99	6.00902e-97	214.86
SMOC2	1.92634	6.64119	22.9252	6.9838e-99	6.72122e-97	214.738
CNTNAP1	1.19565	5.20312	22.925	7.00823e-99	6.72122e-97	214.734
GPM6B	1.23383	4.47312	22.916	8.15053e-99	7.76393e-97	214.584
SALL2	1.10346	4.60815	22.8979	1.10144e-98	1.04215e-96	214.284
MEIS1	1.25295	5.81588	22.8482	2.51795e-98	2.36654e-96	213.46
UBE2T	-1.0671	6.82507	-22.8343	3.17207e-98	2.96158e-96	213.229
TUBB6	1.15629	6.68334	22.8278	3.53569e-98	3.27935e-96	213.121
GHR	1.31112	4.56949	22.8236	3.78744e-98	3.48989e-96	213.053
OIP5	-1.12251	5.91005	-22.7729	8.80233e-98	8.05813e-96	212.212
SMYD1	1.68412	3.96234	22.764	1.01998e-97	9.27717e-96	212.065
SPAG5	-0.933205	5.64123	-22.7405	1.5068e-97	1.36172e-95	211.676
PKD2	1.06077	6.01194	22.6997	2.96621e-97	2.66354e-95	211.001
NAP1L3	1.14638	4.26135	22.6979	3.05248e-97	2.72366e-95	210.973
ZNF471	0.851624	3.61231	22.679	4.18156e-97	3.70765e-95	210.659
CFL2	1.08186	5.18502	22.651	6.64124e-97	5.85176e-95	210.198
MEOX2	1.42226	4.00016	22.6433	7.55025e-97	6.61139e-95	210.07
CCNB1	-1.10061	6.51372	-22.6032	1.46574e-96	1.27555e-94	209.409
FILIP1L	1.19031	6.95276	22.5378	4.32424e-96	3.74007e-94	208.331
RYR3	1.03487	3.66386	22.5105	6.78867e-96	5.83577e-94	207.881
ABCA6	0.954132	4.11476	22.499	8.20732e-96	7.01253e-94	207.692
CDC20	-1.28476	7.55607	-22.4985	8.27106e-96	7.02442e-94	207.685
CDS1	-1.29112	6.83191	-22.4979	8.35338e-96	7.05185e-94	207.675
MYOT	1.1823	3.81341	22.4964	8.57578e-96	7.19651e-94	207.649
CHRDL2	2.02639	5.46967	22.4675	1.37997e-95	1.15117e-93	207.174
HOXA4	1.16067	4.71135	22.457	1.64285e-95	1.36241e-93	207.001
MARVELD2	-0.915465	5.5237	-22.438	2.24598e-95	1.85168e-93	206.689
CEP55	-1.13599	6.8498	-22.4253	2.77157e-95	2.27172e-93	206.479
CCNA2	-1.09109	6.55365	-22.4011	4.12904e-95	3.36481e-93	206.082
ANGPTL7	0.989867	3.57251	22.3989	4.2818e-95	3.46925e-93	206.046
PEA15	0.711618	8.45746	22.3384	1.15961e-94	9.3418e-93	205.053
PRELP	1.51027	5.00159	22.3167	1.65624e-94	1.32669e-92	204.698
CXCL12	1.40547	5.8272	22.2565	4.45909e-94	3.55165e-92	203.711
VIP	2.02438	4.26636	22.2461	5.28905e-94	4.18905e-92	203.541
PLA2G4C	1.19617	5.52416	22.2192	8.22812e-94	6.48045e-92	203.1
ACTN1	1.07474	8.72111	22.2018	1.09468e-93	8.57377e-92	202.816
COLEC12	1.29352	5.12009	22.2007	1.11544e-93	8.68808e-92	202.797
DHCR24	-1.21927	7.19202	-22.1958	1.20852e-93	9.3614e-92	202.717
C1QTNF7	1.14188	4.11968	22.1944	1.23517e-93	9.51553e-92	202.695
MAP1B	1.12173	5.13563	22.1345	3.30264e-93	2.53047e-91	201.715
PLS1	-1.48556	7.96934	-22.1148	4.55931e-93	3.47444e-91	201.394
ELMO3	-1.08075	6.38062	-22.1001	5.79654e-93	4.39353e-91	201.155
TTK	-1.16687	6.28953	-22.0796	8.10752e-93	6.11229e-91	200.82
EMILIN1	1.38562	6.44982	22.0604	1.11067e-92	8.32887e-91	200.507
COL8A2	1.07557	5.29404	22.0597	1.12416e-92	8.38541e-91	200.495
KIF11	-0.956522	6.33345	-22.0585	1.14549e-92	8.49956e-91	200.476
GNG11	1.05485	6.4451	22.0259	1.954e-92	1.43501e-90	199.944
HMMR	-1.09952	6.39458	-22.0259	1.95434e-92	1.43501e-90	199.944
CD2AP	-1.01032	6.74758	-22.0178	2.23079e-92	1.62952e-90	199.812
PTN	1.10976	5.84327	21.9967	3.14625e-92	2.28639e-90	199.469
NCAPG	-1.08872	6.10796	-21.9779	4.27849e-92	3.07839e-90	199.163
RCAN2	1.35453	6.44678	21.9779	4.27979e-92	3.07839e-90	199.162
SOD3	1.34612	6.18894	21.974	4.56393e-92	3.2661e-90	199.098
MELK	-1.09623	6.65145	-21.9716	4.74037e-92	3.37524e-90	199.061
MAP7	-0.993911	6.75699	-21.958	5.91985e-92	4.19387e-90	198.839
CBX7	1.02184	6.19565	21.9483	6.94208e-92	4.89347e-90	198.68
KIF2C	-0.979062	6.13186	-21.9393	8.03491e-92	5.63563e-90	198.535
ACTG2	2.41372	8.79835	21.8839	1.98201e-91	1.38329e-89	197.635
KCNB1	0.776591	3.70986	21.8454	3.71276e-91	2.57845e-89	197.009
ST14	-1.23396	7.6517	-21.8366	4.28549e-91	2.96161e-89	196.866
RBMS3	0.885585	4.31616	21.8189	5.71312e-91	3.92895e-89	196.58
ABI3BP	1.57538	5.02743	21.8065	6.99279e-91	4.78565e-89	196.379
CENPA	-0.926227	5.76249	-21.7979	8.04935e-91	5.48212e-89	196.238
AOC3	1.52527	5.60102	21.7762	1.14485e-90	7.75964e-89	195.887
TPX2	-1.14506	6.77045	-21.7696	1.27524e-90	8.60206e-89	195.78
CYP1B1	1.8237	5.95412	21.7655	1.36343e-90	9.15317e-89	195.713
PTCHD1	1.12292	3.66449	21.7544	1.63268e-90	1.09088e-88	195.534
TCEAL3	1.08038	6.93408	21.7336	2.28723e-90	1.52101e-88	195.198
BRI3BP	-0.857021	6.65924	-21.7304	2.41203e-90	1.59647e-88	195.145
NUSAP1	-0.957845	7.12803	-21.7146	3.11546e-90	2.05242e-88	194.89
CDC42EP3	1.0369	5.28046	21.6738	6.04032e-90	3.96076e-88	194.23
FLNA	1.40642	6.9829	21.6685	6.58231e-90	4.29618e-88	194.144
HTATIP2	-0.824795	7.66088	-21.6364	1.10763e-89	7.19603e-88	193.626
PDIA4	-0.856334	7.69385	-21.6088	1.73334e-89	1.12095e-87	193.179
ZBTB4	0.788003	7.18447	21.605	1.84306e-89	1.18646e-87	193.118
TPM1	1.21007	7.84813	21.5395	5.32096e-89	3.40977e-87	192.062
TMEM87B	-0.626097	6.12039	-21.5292	6.28228e-89	4.00758e-87	191.896
EBP	-0.87517	6.81994	-21.5245	6.78132e-89	4.30645e-87	191.82
PLEK2	-1.34493	7.06795	-21.5146	7.96031e-89	5.03249e-87	191.66
EBF1	1.06322	5.19411	21.5063	9.10512e-89	5.73053e-87	191.526
KIAA1522	-0.94339	7.26409	-21.467	1.71653e-88	1.07554e-86	190.895
TMEM100	1.43154	4.86937	21.4658	1.75009e-88	1.09171e-86	190.875
TRAF4	-0.731315	5.55188	-21.4471	2.36793e-88	1.47062e-86	190.574
SPINT2	-1.10186	9.14739	-21.444	2.49027e-88	1.53982e-86	190.524
BCHE	1.57031	4.19665	21.4429	2.53267e-88	1.5592e-86	190.507
COL6A2	1.35692	7.36891	21.4424	2.55516e-88	1.5662e-86	190.498
ARHGEF5	-0.81757	5.56335	-21.4109	4.24863e-88	2.59295e-86	189.992
ADAMTS8	1.31346	4.26276	21.4001	5.04982e-88	3.06863e-86	189.819
SSPN	1.25949	5.99795	21.3739	7.71327e-88	4.65312e-86	189.397
DARS2	-0.838709	6.26992	-21.3738	7.72329e-88	4.65312e-86	189.396
RRM2	-1.09847	6.63034	-21.3226	1.75965e-87	1.05564e-85	188.575
RGS4	1.34972	4.92931	21.3212	1.80131e-87	1.07605e-85	188.552
FNBP1	1.21386	6.91052	21.3122	2.0806e-87	1.23765e-85	188.409
KIF4A	-0.947108	5.50998	-21.2901	2.97081e-87	1.75977e-85	188.054
PRICKLE1	1.02141	5.11997	21.284	3.27739e-87	1.93325e-85	187.956
GEM	1.21901	6.71959	21.2302	7.77482e-87	4.56706e-85	187.095
SLC25A10	-0.882077	6.02007	-21.227	8.18234e-87	4.7865e-85	187.044
MYOC	1.20851	4.10368	21.157	2.51589e-86	1.46566e-84	185.925
PDZRN3	1.256	5.01187	21.1561	2.55354e-86	1.48148e-84	185.91
IGFBP4	1.31812	8.49139	21.1394	3.33872e-86	1.92907e-84	185.643
MAPK6	-0.694597	7.13641	-21.1125	5.13584e-86	2.95531e-84	185.214
CACNA1C	1.03042	4.18627	21.1083	5.48944e-86	3.14594e-84	185.147
LIX1L	0.897001	5.75805	21.107	5.60727e-86	3.20046e-84	185.126
FAM107A	1.20824	5.1721	21.102	6.07811e-86	3.45521e-84	185.046
NEK2	-1.10342	6.20486	-21.0927	7.04962e-86	3.99139e-84	184.898
ITGA7	1.24264	4.86929	21.0797	8.68303e-86	4.89653e-84	184.691
CDCA5	-1.03503	6.7408	-21.0743	9.46568e-86	5.31662e-84	184.605
GPD2	-0.684791	5.20254	-21.0631	1.13194e-85	6.33257e-84	184.426
FXYD1	1.06941	4.46388	21.046	1.48775e-85	8.29024e-84	184.154
SEC23B	-0.752827	7.58979	-21.0116	2.576e-85	1.42978e-83	183.607
FRMD6	1.09126	5.62753	21.0016	3.02518e-85	1.67251e-83	183.447
SPON1	1.66852	6.62301	20.9837	4.02352e-85	2.21576e-83	183.163
SERPINF1	1.36336	7.20076	20.9562	6.24314e-85	3.42474e-83	182.725
FGF2	0.994629	4.31248	20.9358	8.64128e-85	4.72189e-83	182.401
ASF1B	-0.929799	6.14319	-20.9353	8.71398e-85	4.74323e-83	182.393
DEPDC1	-0.897282	4.96583	-20.9321	9.16114e-85	4.96745e-83	182.343
IGFBP6	1.26951	6.53393	20.911	1.28285e-84	6.92935e-83	182.007
EDNRA	1.16173	5.8371	20.9043	1.42853e-84	7.68682e-83	181.9
PRC1	-1.01821	7.09438	-20.888	1.85087e-84	9.92153e-83	181.642
ARMCX1	1.07089	5.54029	20.8793	2.12492e-84	1.13474e-82	181.505
OLFML3	1.27989	6.35745	20.8674	2.57044e-84	1.36747e-82	181.315
STIL	-0.957816	6.5332	-20.8595	2.91244e-84	1.54359e-82	181.19
RAB31	1.14317	7.98389	20.85	3.38917e-84	1.78953e-82	181.039
ANKDD1A	0.792376	4.83904	20.8238	5.14403e-84	2.70599e-82	180.624
RAB9B	1.1112	4.31491	20.8132	6.08092e-84	3.18694e-82	180.457
NRXN3	1.30446	3.95677	20.8079	6.61908e-84	3.45614e-82	180.372
BAIAP2L1	-1.17657	7.22534	-20.8046	6.97267e-84	3.62733e-82	180.321
PRKD1	0.939537	4.54589	20.8004	7.45165e-84	3.86225e-82	180.254
MCM10	-0.936056	5.13688	-20.7905	8.73065e-84	4.5086e-82	180.097
SRPK1	-0.651732	7.46729	-20.789	8.93011e-84	4.59477e-82	180.074
ARHGAP20	0.708965	3.98036	20.7801	1.02876e-83	5.274e-82	179.933
SLC25A15	-0.80464	5.7048	-20.7771	1.0803e-83	5.51816e-82	179.884
CXADR	-1.26411	7.00864	-20.7394	1.96554e-83	9.97034e-82	179.288
CORO2A	-1.02684	5.8583	-20.7393	1.96606e-83	9.97034e-82	179.288
TMEM125	-1.22304	6.75839	-20.7237	2.5198e-83	1.27327e-81	179.041
CDH1	-1.60179	8.63674	-20.7067	3.29678e-83	1.65993e-81	178.773
ARHGEF16	-0.979051	6.14794	-20.6745	5.4966e-83	2.75769e-81	178.263
LYPLA2	-0.650446	6.68702	-20.6637	6.51831e-83	3.25869e-81	178.094
ITPKA	-1.55992	5.81012	-20.6261	1.1823e-82	5.88979e-81	177.5
ESRRA	-0.691877	6.69176	-20.6179	1.34658e-82	6.68454e-81	177.371
AIFM1	-0.574627	6.502	-20.5907	2.06886e-82	1.0234e-80	176.943
IRF6	-0.967128	6.10017	-20.5899	2.0952e-82	1.0328e-80	176.93
ANK2	0.943743	3.99851	20.5865	2.21111e-82	1.08614e-80	176.877
PDE1A	1.02862	4.56636	20.5622	3.24737e-82	1.58963e-80	176.494
HOOK1	-1.06022	6.55755	-20.5529	3.76085e-82	1.83462e-80	176.347
GMNN	-0.919461	6.8251	-20.5415	4.49905e-82	2.18716e-80	176.169
PRDX1	-0.549061	9.98356	-20.5413	4.51851e-82	2.18907e-80	176.165
GLI3	0.842223	4.54344	20.5197	6.34917e-82	3.06543e-80	175.826
HJURP	-1.05767	5.79645	-20.5144	6.90424e-82	3.32205e-80	175.742
SPC25	-0.888852	5.36478	-20.5105	7.34479e-82	3.522e-80	175.68
TMEM47	1.21188	6.88462	20.51	7.40297e-82	3.53787e-80	175.673
UBE2C	-1.19574	7.74174	-20.4709	1.3705e-81	6.52745e-80	175.059
ERCC6L	-0.80344	4.66885	-20.4667	1.46516e-81	6.95483e-80	174.992
LDOC1	1.23195	5.47257	20.4638	1.53276e-81	7.2513e-80	174.948
FAM83H	-1.20784	7.36187	-20.4495	1.91902e-81	9.04827e-80	174.724
POLE2	-0.783378	5.78508	-20.4462	2.02157e-81	9.50004e-80	174.672
ELOVL4	0.909321	4.31334	20.4459	2.03069e-81	9.5112e-80	174.667
SLC35B1	-0.604467	7.70752	-20.4321	2.52575e-81	1.17907e-79	174.45
HAND2	1.56557	3.9663	20.4166	3.2242e-81	1.50016e-79	174.207
NXN	1.1006	6.51698	20.3862	5.20278e-81	2.41279e-79	173.73
C4orf19	-1.23025	6.10162	-20.3831	5.46145e-81	2.52445e-79	173.682
DBI	-0.630024	9.14911	-20.3784	5.87949e-81	2.70879e-79	173.608
SMPX	1.85523	3.93105	20.3764	6.06934e-81	2.78715e-79	173.576
TMTC1	1.01571	4.79923	20.3684	6.88095e-81	3.1496e-79	173.451
BZW2	-0.710475	8.41758	-20.3413	1.05338e-80	4.80372e-79	173.027
RHPN2	-1.29273	8.35614	-20.3411	1.05629e-80	4.80372e-79	173.024
EFS	0.84226	4.40936	20.3281	1.29583e-80	5.87417e-79	172.821
PARVA	0.82956	6.24553	20.2673	3.36036e-80	1.51841e-78	171.871
ABCC9	0.917502	4.07033	20.2669	3.38242e-80	1.5235e-78	171.865
PTPN3	-0.853608	5.44534	-20.2499	4.41382e-80	1.98172e-78	171.6
PDSS1	-0.826374	6.05696	-20.2301	6.01877e-80	2.69373e-78	171.291
MMP15	-0.925347	6.07511	-20.1773	1.37611e-79	6.13938e-78	170.467
ANGPTL2	1.29622	6.98933	20.1721	1.49068e-79	6.62955e-78	170.387
FOXM1	-1.05312	6.09348	-20.1683	1.58363e-79	7.02074e-78	170.327
SLC25A39	-0.574102	8.54369	-20.1627	1.72796e-79	7.6366e-78	170.24
BEX4	1.21916	5.86159	20.1377	2.55346e-79	1.12496e-77	169.851
SLC22A18	-1.11718	6.54646	-20.1215	3.286e-79	1.44318e-77	169.6
FSTL1	1.13168	7.63356	20.1162	3.5695e-79	1.56282e-77	169.517
SPOCK1	1.60325	5.79155	20.108	4.06021e-79	1.77216e-77	169.389
ZNF165	-0.918328	5.59895	-20.1034	4.36262e-79	1.89828e-77	169.317
CPEB1	0.57821	3.69607	20.0882	5.52606e-79	2.39712e-77	169.082
ZDHHC23	-0.770665	5.27388	-20.0753	6.76185e-79	2.92419e-77	168.881
KIF15	-0.926357	5.55242	-20.0735	6.9528e-79	2.99757e-77	168.853
GLT8D2	1.11482	5.92977	20.0691	7.44203e-79	3.19871e-77	168.785
PLP1	1.2002	3.84382	20.0561	9.11775e-79	3.90705e-77	168.583
PTPRH	-1.25292	5.95144	-20.0474	1.04428e-78	4.46128e-77	168.448
TPM2	1.47032	7.60567	20.0381	1.20686e-78	5.14029e-77	168.304
C1orf54	0.829106	6.95534	20.0025	2.10189e-78	8.92545e-77	167.751
ECM2	1.01901	5.44212	19.9896	2.56714e-78	1.08683e-76	167.552
PTTG1	-0.990855	7.74834	-19.9877	2.64678e-78	1.1172e-76	167.521
CENPM	-0.968462	5.87634	-19.9855	2.73818e-78	1.15233e-76	167.488
ACTC1	1.14068	4.8007	19.9801	2.9792e-78	1.25002e-76	167.404
IGF1	1.15464	4.48168	19.9621	3.94115e-78	1.64873e-76	167.125
SERPING1	1.19163	7.50925	19.9464	5.02882e-78	2.09752e-76	166.882
TMEM33	-0.657386	6.37031	-19.9459	5.06564e-78	2.10665e-76	166.875
F2RL1	-1.38642	7.32718	-19.9331	6.18173e-78	2.56324e-76	166.676
DTL	-0.808262	5.68766	-19.9268	6.81672e-78	2.81825e-76	166.579
ZBTB20	0.929448	6.04931	19.9236	7.16217e-78	2.95241e-76	166.53
ELOVL6	-0.969734	6.00662	-19.9202	7.555e-78	3.10526e-76	166.477
FOXF1	1.17783	6.22294	19.894	1.13486e-77	4.65095e-76	166.071
RGL1	0.926526	6.61795	19.8932	1.14872e-77	4.6941e-76	166.059
NQO1	-1.3434	8.53394	-19.8829	1.34651e-77	5.48646e-76	165.901
MAP6	0.808761	4.01646	19.8794	1.42294e-77	5.78114e-76	165.846
HEYL	1.16131	6.23968	19.8556	2.05793e-77	8.33697e-76	165.478
RAD51AP1	-0.951811	6.45413	-19.8348	2.84163e-77	1.14789e-75	165.157
LGALS1	1.05666	9.6802	19.8311	3.00773e-77	1.21151e-75	165.1
ZBTB16	1.0848	4.22857	19.818	3.68482e-77	1.47836e-75	164.898
BUB1	-0.99939	5.51391	-19.8179	3.69119e-77	1.47836e-75	164.896
HDAC1	-0.567168	9.15977	-19.813	3.98224e-77	1.59041e-75	164.821
DPP3	-0.633581	6.55759	-19.8101	4.16555e-77	1.65892e-75	164.776
UBE2E2	0.918847	6.44708	19.7968	5.11628e-77	2.03181e-75	164.571
KIF18A	-0.75673	4.92407	-19.7846	6.17884e-77	2.44689e-75	164.383
CHMP4C	-1.05555	6.46967	-19.7835	6.2852e-77	2.48204e-75	164.366
KIF14	-0.835116	5.38324	-19.7759	7.0683e-77	2.78349e-75	164.249
CLIP4	0.9652	5.15545	19.7708	7.64922e-77	3.00386e-75	164.17
PBK	-1.17132	6.40112	-19.7695	7.79791e-77	3.05375e-75	164.151
PMP2	0.680634	3.39669	19.7569	9.4858e-77	3.70446e-75	163.956
TMEM97	-0.870024	7.84612	-19.7546	9.82283e-77	3.82548e-75	163.921
CKAP2L	-0.946431	5.494	-19.7535	9.98642e-77	3.87847e-75	163.905
MAD2L1	-1.0589	6.10028	-19.7255	1.5391e-76	5.96104e-75	163.474
DPT	1.58477	5.02752	19.7228	1.6052e-76	6.20002e-75	163.432
KRT8	-1.30255	9.82978	-19.722	1.62433e-76	6.25678e-75	163.42
RILPL1	0.763635	5.55194	19.7177	1.73575e-76	6.66772e-75	163.354
CD99L2	0.768584	6.26	19.7164	1.7728e-76	6.79157e-75	163.333
NBEA	1.08604	4.60641	19.7136	1.84985e-76	7.06753e-75	163.291
TGFBR3	1.20574	6.62805	19.7061	2.07786e-76	7.91722e-75	163.175
BIRC5	-0.92172	5.92946	-19.7	2.28414e-76	8.67974e-75	163.081
HSPA2	1.12218	5.57002	19.6992	2.31231e-76	8.76315e-75	163.068
FANCI	-0.931458	5.97882	-19.6888	2.71471e-76	1.02606e-74	162.909
DOK4	-0.813461	6.52914	-19.685	2.87834e-76	1.085e-74	162.85
COX5A	-0.546715	9.28451	-19.6733	3.44498e-76	1.29513e-74	162.671
PNCK	1.63331	4.79434	19.6601	4.22053e-76	1.58247e-74	162.469
C1orf210	-0.981344	5.24474	-19.6501	4.92485e-76	1.84166e-74	162.315
MYO5B	-1.06333	6.01565	-19.627	7.03259e-76	2.6229e-74	161.96
SLC37A1	-0.914891	6.23032	-19.6255	7.2009e-76	2.67858e-74	161.937
TOM1L1	-0.78549	6.02884	-19.6196	7.88522e-76	2.92542e-74	161.846
MEF2C	0.978898	5.69703	19.6097	9.17453e-76	3.39482e-74	161.696
DZIP1	0.750468	4.2077	19.6034	1.01195e-75	3.73467e-74	161.598
MAL2	-1.35921	8.78492	-19.5871	1.2987e-75	4.78042e-74	161.349
CCDC146	0.902843	4.96283	19.576	1.54132e-75	5.65872e-74	161.179
MPDU1	-0.648901	6.62437	-19.5703	1.68301e-75	6.16286e-74	161.091
DOLPP1	-0.702097	6.39623	-19.563	1.88142e-75	6.87157e-74	160.98
OLFML1	0.987205	5.39577	19.5533	2.18509e-75	7.96004e-74	160.831
PLK4	-0.84541	5.5536	-19.5491	2.33083e-75	8.46909e-74	160.767
BAK1	-0.746334	6.33517	-19.5348	2.90209e-75	1.05177e-73	160.548
RBPMS	0.854796	5.7526	19.5196	3.66635e-75	1.32534e-73	160.316
CILP	1.55856	5.16945	19.5192	3.68718e-75	1.32946e-73	160.31
SGCD	0.888595	4.49327	19.5132	4.04462e-75	1.45462e-73	160.218
IGFBP7	1.1023	9.88193	19.5037	4.67909e-75	1.67852e-73	160.073
GTSE1	-0.801047	5.35498	-19.5027	4.75476e-75	1.70134e-73	160.057
KLF9	0.937037	6.80293	19.4947	5.36951e-75	1.91644e-73	159.935
EZH2	-0.723931	5.68207	-19.4859	6.14857e-75	2.18895e-73	159.801
KDELR2	-0.700672	8.77706	-19.4671	8.20618e-75	2.91412e-73	159.513
NCALD	0.958542	5.50282	19.453	1.01796e-74	3.60582e-73	159.298
ALDH18A1	-0.632402	7.63827	-19.447	1.11713e-74	3.94721e-73	159.206
TOP2A	-1.21013	7.71363	-19.4447	1.15662e-74	4.0765e-73	159.171
SLC22A17	0.998407	4.79862	19.434	1.36177e-74	4.78758e-73	159.008
F11R	-0.804218	6.13978	-19.4299	1.45131e-74	5.08969e-73	158.945
ANXA6	0.871932	6.10982	19.4251	1.56074e-74	5.45988e-73	158.873
PRUNE2	1.40462	4.58569	19.4021	2.219e-74	7.74344e-73	158.522
PRNP	0.930133	8.18785	19.3945	2.49535e-74	8.68627e-73	158.405
ITPR1	0.943702	5.40409	19.3896	2.68762e-74	9.33253e-73	158.331
CBLC	-1.1215	6.28298	-19.3676	3.76301e-74	1.30346e-72	157.996
PPP1R16A	-0.842471	6.40289	-19.3579	4.36621e-74	1.5087e-72	157.848
PDE2A	0.86958	4.60468	19.3471	5.14902e-74	1.77484e-72	157.684
CGN	-1.32047	7.38498	-19.3466	5.18884e-74	1.7842e-72	157.676
KCTD10	0.721898	6.53916	19.3317	6.50722e-74	2.23209e-72	157.45
PPP1R1A	1.29877	4.02239	19.3133	8.62652e-74	2.95186e-72	157.17
MRAS	0.796196	4.91315	19.309	9.20688e-74	3.14282e-72	157.105
FA2H	-1.18656	5.95454	-19.3086	9.25635e-74	3.15208e-72	157.099
NTN1	1.06427	4.72934	19.3074	9.43493e-74	3.20515e-72	157.08
C12orf49	-0.635251	5.74884	-19.3042	9.90112e-74	3.35543e-72	157.032
COASY	-0.627298	7.38784	-19.285	1.32723e-73	4.48712e-72	156.74
FNBP1L	-0.71388	6.60713	-19.2838	1.35313e-73	4.56375e-72	156.721
TC2N	-1.05233	6.5131	-19.2793	1.44757e-73	4.8706e-72	156.654
DLG2	0.673204	3.64928	19.2759	1.52622e-73	5.11602e-72	156.601
EFEMP1	1.46294	6.27923	19.2758	1.52777e-73	5.11602e-72	156.6
CNKSR1	-0.725953	5.32303	-19.2721	1.61513e-73	5.39577e-72	156.545
PDGFRL	1.34469	5.07188	19.2638	1.83351e-73	6.11085e-72	156.419
RHOQ	0.711927	7.54792	19.2537	2.13833e-73	7.10996e-72	156.265
CNNM4	-0.823486	5.64306	-19.2441	2.47743e-73	8.21808e-72	156.119
ZWILCH	-0.653586	5.57626	-19.2318	2.98723e-73	9.88591e-72	155.932
MKI67	-0.828601	5.78367	-19.2237	3.37565e-73	1.11452e-71	155.811
MTHFD2	-0.744616	7.07293	-19.2236	3.3842e-73	1.11473e-71	155.808
CRTAP	0.702965	6.28115	19.2216	3.4901e-73	1.14693e-71	155.777
ECT2	-1.03624	7.13793	-19.214	3.91293e-73	1.2829e-71	155.664
ASPM	-0.983341	5.97128	-19.2072	4.34166e-73	1.42015e-71	155.56
TST	-0.959324	8.82184	-19.1953	5.20114e-73	1.69735e-71	155.38
PSD	1.1151	4.20992	19.194	5.30822e-73	1.7283e-71	155.36
CKS2	-0.980087	8.37185	-19.1871	5.89256e-73	1.91413e-71	155.256
CRISPLD2	1.0914	7.24788	19.1724	7.36393e-73	2.38659e-71	155.034
PDE8B	0.757129	4.24999	19.1715	7.46907e-73	2.41511e-71	155.02
PEX7	-0.627216	6.03579	-19.168	7.87796e-73	2.5415e-71	154.967
MPPED2	0.675215	3.53484	19.1632	8.47101e-73	2.72658e-71	154.894
KPNA2	-0.782796	7.37652	-19.1531	9.88155e-73	3.17335e-71	154.741
FEN1	-0.708098	7.03342	-19.1494	1.04559e-72	3.35017e-71	154.685
GSS	-0.611571	7.10436	-19.1277	1.45325e-72	4.64577e-71	154.357
FEZ1	0.817489	5.15814	19.1218	1.58776e-72	5.06432e-71	154.268
HK2	-1.14359	6.51447	-19.1175	1.69699e-72	5.40049e-71	154.202
MLX	-0.535741	6.25647	-19.1146	1.77282e-72	5.6291e-71	154.159
NUDT5	-0.669218	7.37954	-19.114	1.78753e-72	5.66305e-71	154.15
PTPRM	0.879738	6.05062	19.103	2.11189e-72	6.67564e-71	153.984
ZBTB47	0.720872	5.0259	19.0987	2.25656e-72	7.11699e-71	153.918
CDC25C	-0.818596	4.66297	-19.0942	2.41495e-72	7.59956e-71	153.851
CPE	1.4245	6.39029	19.0922	2.4895e-72	7.81671e-71	153.821
SVEP1	1.16425	4.92029	19.0794	3.02324e-72	9.47147e-71	153.627
KRTCAP3	-1.13683	6.93412	-19.0309	6.30124e-72	1.96973e-70	152.896
SLC35A3	-0.819269	7.23444	-19.0121	8.36457e-72	2.60893e-70	152.613
NXPH3	0.791216	4.07958	19.0035	9.53256e-72	2.96667e-70	152.483
CENPN	-0.803922	6.17835	-19.0027	9.64489e-72	2.99502e-70	152.472
CRB3	-0.888621	6.57994	-19.0006	9.96103e-72	3.08639e-70	152.439
TRIP13	-0.99972	6.36386	-18.9875	1.21455e-71	3.75498e-70	152.242
DEPDC1B	-0.960639	5.66348	-18.9865	1.23196e-71	3.80047e-70	152.228
PENK	1.3277	4.0089	18.9794	1.37149e-71	4.22169e-70	152.121
CBX6	1.13291	6.54016	18.9753	1.45962e-71	4.48316e-70	152.059
CNN3	0.881235	8.4273	18.9724	1.52575e-71	4.67609e-70	152.015
VGLL3	0.941395	4.48941	18.9627	1.76483e-71	5.3971e-70	151.87
MARS2	-0.570759	5.21575	-18.9447	2.31684e-71	7.05461e-70	151.599
GNPNAT1	-0.722551	6.26489	-18.9287	2.95201e-71	8.96928e-70	151.357
EXO1	-0.786405	4.75059	-18.9175	3.4949e-71	1.05959e-69	151.189
RACGAP1	-0.704387	6.76307	-18.9055	4.18823e-71	1.26708e-69	151.009
CCNF	-0.835241	5.95429	-18.9032	4.3323e-71	1.30785e-69	150.975
LSAMP	0.91338	4.5143	18.9025	4.37836e-71	1.31893e-69	150.965
ARL6IP1	-0.678264	9.08485	-18.8905	5.24386e-71	1.57629e-69	150.785
DDOST	-0.534012	9.00138	-18.8827	5.89884e-71	1.7694e-69	150.668
ADAMTSL3	0.887307	4.26823	18.881	6.05398e-71	1.81208e-69	150.642
AKAP12	1.19669	5.02695	18.8638	7.84369e-71	2.3428e-69	150.384
GNAO1	1.04523	4.10954	18.8543	9.05123e-71	2.69776e-69	150.242
TSPAN2	1.0594	4.686	18.8538	9.11373e-71	2.71066e-69	150.235
RNPEP	-0.637949	7.52674	-18.8423	1.08333e-70	3.21531e-69	150.063
CSPG4	1.15489	5.18171	18.8379	1.15847e-70	3.43113e-69	149.996
NANS	-0.779238	6.947	-18.8315	1.27421e-70	3.76599e-69	149.901
CDT1	-0.961797	5.90951	-18.8267	1.37043e-70	4.04191e-69	149.828
ZSCAN18	1.14497	5.43426	18.8222	1.46681e-70	4.31712e-69	149.761
PDZD8	-0.769602	6.47744	-18.8186	1.54793e-70	4.5464e-69	149.707
CYB561	-0.644304	6.74576	-18.805	1.89975e-70	5.56811e-69	149.503
AP1M2	-0.963308	6.34515	-18.8003	2.03885e-70	5.96341e-69	149.433
MREG	-0.569822	4.96088	-18.7972	2.13529e-70	6.23257e-69	149.387
TRIM15	-1.26487	6.07057	-18.7886	2.4307e-70	7.08015e-69	149.258
PIP5K1C	0.713567	6.64295	18.7739	3.0319e-70	8.81314e-69	149.038
DNAJC18	0.582957	4.46486	18.7583	3.83041e-70	1.11113e-68	148.805
ANLN	-0.977635	6.41539	-18.7572	3.89098e-70	1.12639e-68	148.789
ADH1B	1.63523	4.72616	18.7542	4.0749e-70	1.17721e-68	148.743
MYO6	-0.736765	6.61763	-18.7496	4.36279e-70	1.2578e-68	148.675
ARMCX2	1.10658	6.06564	18.7446	4.69925e-70	1.35204e-68	148.601
TCF4	0.898811	6.50631	18.7427	4.83611e-70	1.38858e-68	148.573
EPB41L4B	-0.796626	5.1086	-18.7399	5.04268e-70	1.44495e-68	148.531
FMO2	1.1964	5.00758	18.739	5.11452e-70	1.46257e-68	148.517
C1R	1.1074	6.93576	18.737	5.26679e-70	1.50306e-68	148.488
SVIL	1.04076	5.85363	18.7354	5.39721e-70	1.53717e-68	148.463
LAYN	0.921685	4.46742	18.7281	6.02215e-70	1.7117e-68	148.354
ABHD3	-0.814925	6.99847	-18.7166	7.15744e-70	2.03029e-68	148.182
C1S	1.20806	7.83478	18.7115	7.72774e-70	2.18766e-68	148.106
ASL	-0.77993	6.22005	-18.7017	8.94644e-70	2.52759e-68	147.96
SLC39A11	-0.824419	6.93333	-18.6931	1.01813e-69	2.87071e-68	147.831
CLDN5	1.08288	6.01862	18.6871	1.11307e-69	3.13216e-68	147.742
ESPL1	-0.770929	5.50356	-18.6785	1.26512e-69	3.55291e-68	147.615
NUF2	-0.893909	5.40352	-18.6621	1.61908e-69	4.53794e-68	147.369
CLEC1A	0.688524	4.54945	18.5941	4.46734e-69	1.24714e-67	146.358
PRR13	-0.528153	8.96441	-18.5782	5.66727e-69	1.579e-67	146.121
ALAS1	-0.538114	6.17869	-18.578	5.68247e-69	1.58011e-67	146.119
LMO1	1.02063	3.77244	18.5742	6.01796e-69	1.6701e-67	146.062
IGSF9	-1.19383	5.03034	-18.5721	6.20437e-69	1.71845e-67	146.031
TMEM62	-0.639776	6.64145	-18.5592	7.52447e-69	2.08e-67	145.839
MAN1C1	0.940144	5.41934	18.5561	7.87968e-69	2.17393e-67	145.793
KIFC1	-1.08853	6.08862	-18.5537	8.16003e-69	2.24688e-67	145.758
ASB2	1.1893	4.6067	18.5536	8.18186e-69	2.2485e-67	145.756
CENPE	-0.809251	5.48892	-18.551	8.49902e-69	2.33111e-67	145.718
ADCY5	1.08404	4.07689	18.5467	9.06375e-69	2.48118e-67	145.654
KLHDC8B	0.757604	6.13694	18.5432	9.54377e-69	2.60752e-67	145.602
LLGL2	-0.691675	5.9388	-18.5266	1.22208e-68	3.33246e-67	145.356
AURKB	-0.963581	6.17489	-18.521	1.32883e-68	3.61656e-67	145.273
TK1	-0.872128	7.18814	-18.5193	1.36343e-68	3.70359e-67	145.247
TSTA3	-0.933707	7.67229	-18.5161	1.4303e-68	3.87777e-67	145.199
SLMAP	0.95697	7.30883	18.5086	1.59811e-68	4.3244e-67	145.089
LETM1	-0.646968	5.45521	-18.5012	1.78333e-68	4.81635e-67	144.98
GFOD1	0.853463	5.40164	18.4907	2.08783e-68	5.62795e-67	144.823
GOT1	-0.613995	7.58226	-18.4855	2.25411e-68	6.06458e-67	144.746
ETNK1	-0.833541	6.12215	-18.4698	2.84862e-68	7.6495e-67	144.513
KIF23	-0.784673	5.23346	-18.44	4.42954e-68	1.18722e-66	144.074
MOXD1	1.15161	5.49518	18.4371	4.62695e-68	1.23631e-66	144.03
PLSCR4	1.04418	6.21112	18.4371	4.63026e-68	1.23631e-66	144.03
MYH10	1.18225	6.83334	18.424	5.62225e-68	1.49835e-66	143.836
CDCA2	-0.846171	5.28607	-18.4171	6.22727e-68	1.65645e-66	143.735
RASGRP2	0.941799	4.58127	18.4084	7.0877e-68	1.88178e-66	143.606
FABP4	1.50427	4.82639	18.4017	7.82496e-68	2.07011e-66	143.507
PRELID2	-0.595855	4.95523	-18.4017	7.8264e-68	2.07011e-66	143.507
REEP1	1.31793	5.0975	18.3978	8.28997e-68	2.18862e-66	143.45
NUDT15	-0.610199	6.42774	-18.3955	8.57463e-68	2.25954e-66	143.416
POLR2H	-0.571567	7.971	-18.3835	1.02576e-67	2.69799e-66	143.238
FAM91A1	-0.639614	6.28557	-18.3808	1.06761e-67	2.80282e-66	143.198
SMPD3	-1.04518	5.12003	-18.3729	1.19982e-67	3.14406e-66	143.081
AXL	0.920927	6.46488	18.3621	1.40657e-67	3.67901e-66	142.923
TCEAL4	0.812379	7.10287	18.3571	1.51499e-67	3.95525e-66	142.849
NLGN1	0.786413	3.78688	18.3564	1.53243e-67	3.99337e-66	142.838
SH3BGRL	0.869523	7.87552	18.3516	1.64542e-67	4.27991e-66	142.767
WDR34	-0.711624	7.14546	-18.3413	1.91641e-67	4.97562e-66	142.615
ZNF135	0.673576	4.07175	18.3398	1.95834e-67	5.07512e-66	142.594
TMEM30B	-1.01436	7.25863	-18.3341	2.12989e-67	5.50956e-66	142.51
HNF4A	-0.835729	5.07064	-18.3136	2.88503e-67	7.4493e-66	142.208
SFRP2	2.27114	7.11454	18.3086	3.10911e-67	8.01321e-66	142.133
PTGIS	1.37278	4.9911	18.3043	3.31224e-67	8.52116e-66	142.07
SLC41A2	-0.84905	5.75812	-18.2974	3.66658e-67	9.41555e-66	141.969
PHF21A	0.573407	6.30713	18.2905	4.05928e-67	1.0405e-65	141.868
GLRB	0.885704	4.04957	18.2813	4.6498e-67	1.18971e-65	141.732
SNRPA1	-0.557836	7.59321	-18.2642	5.98555e-67	1.5287e-65	141.481
FYCO1	0.754675	6.42481	18.2625	6.13835e-67	1.56489e-65	141.456
PRSS3	-1.53812	7.73902	-18.257	6.66268e-67	1.69549e-65	141.374
CHRDL1	1.30802	4.45674	18.2347	9.25255e-67	2.35032e-65	141.047
C1QTNF4	0.792224	3.49185	18.2204	1.14273e-66	2.89752e-65	140.837
RAB25	-1.22706	8.48197	-18.2155	1.22888e-66	3.11036e-65	140.765
RSPH1	-0.975652	4.89324	-18.2113	1.30615e-66	3.30002e-65	140.704
DNAJB11	-0.555482	8.36364	-18.2024	1.49055e-66	3.75917e-65	140.572
C14orf28	0.560199	5.10953	18.2012	1.51755e-66	3.82042e-65	140.555
RASSF7	-0.80092	7.69205	-18.1974	1.60387e-66	4.03054e-65	140.499
CLIC1	-0.562708	9.95374	-18.1943	1.67803e-66	4.20942e-65	140.454
DHCR7	-0.900392	6.70357	-18.1933	1.70467e-66	4.26864e-65	140.439
EMP3	0.901042	7.46148	18.1778	2.14082e-66	5.3513e-65	140.212
PCK2	-0.758624	5.97335	-18.1763	2.18735e-66	5.45793e-65	140.191
TROAP	-0.817434	5.69695	-18.1724	2.31718e-66	5.77166e-65	140.133
C3orf52	-0.878748	5.30492	-18.1713	2.35588e-66	5.85771e-65	140.117
RASL12	0.923231	5.50638	18.1675	2.4909e-66	6.18252e-65	140.061
CENPL	-0.613675	5.47914	-18.1614	2.72526e-66	6.75232e-65	139.972
CC2D2A	0.762404	4.50079	18.1535	3.06184e-66	7.57296e-65	139.856
PPP1R12B	1.10709	4.90605	18.1362	3.95051e-66	9.75382e-65	139.602
ITPR3	-0.823588	7.90204	-18.1283	4.43493e-66	1.09307e-64	139.487
NEGR1	0.892675	4.04977	18.1244	4.69866e-66	1.15605e-64	139.429
CCDC102A	0.827234	5.37228	18.1237	4.74252e-66	1.16481e-64	139.42
ITGA5	1.09138	6.95568	18.1223	4.8439e-66	1.18764e-64	139.399
FBXO32	1.09192	5.4849	18.0928	7.47365e-66	1.82923e-64	138.967
HLF	1.01645	4.1202	18.0808	8.90962e-66	2.17691e-64	138.792
CMTM4	-0.682109	5.50805	-18.0641	1.13767e-65	2.77489e-64	138.549
COL8A1	1.397	5.65893	18.0571	1.26195e-65	3.07271e-64	138.445
TMEM54	-0.939643	7.96734	-18.0545	1.30957e-65	3.18315e-64	138.409
E2F8	-0.816702	5.08346	-18.048	1.44091e-65	3.49637e-64	138.313
E2F7	-0.743804	4.8223	-18.0346	1.75515e-65	4.25157e-64	138.117
AGPAT2	-0.857273	7.49146	-18.0222	2.10352e-65	5.08669e-64	137.937
ABCD3	-0.590392	6.55769	-18.0212	2.13554e-65	5.15528e-64	137.922
RECK	0.780994	4.76098	18.0198	2.17909e-65	5.25142e-64	137.901
MCM4	-0.821465	6.97897	-18.0181	2.23307e-65	5.37233e-64	137.877
PLCD4	0.859792	3.93013	18.0072	2.62079e-65	6.29437e-64	137.718
C6orf136	-0.641412	6.60243	-17.9986	2.96982e-65	7.1205e-64	137.593
HCFC1R1	0.645182	7.05141	17.9941	3.17506e-65	7.59965e-64	137.527
CDC25A	-0.825261	4.77514	-17.9937	3.19271e-65	7.62895e-64	137.521
FGFR1OP	-0.519198	5.15368	-17.9886	3.44024e-65	8.2065e-64	137.447
USH1C	-1.17353	6.17118	-17.9795	3.93107e-65	9.36152e-64	137.314
FZD4	0.784529	5.89693	17.9757	4.15122e-65	9.86912e-64	137.26
HDHD3	-0.701816	6.87902	-17.968	4.65112e-65	1.1039e-63	137.147
RAD51	-0.627675	5.22752	-17.9543	5.68307e-65	1.34655e-63	136.947
PRSS23	1.0251	7.09245	17.947	6.32067e-65	1.49261e-63	136.841
GAP43	0.829685	3.80681	17.9389	7.11239e-65	1.67676e-63	136.724
CRISPLD1	0.99232	4.69723	17.9375	7.2555e-65	1.70765e-63	136.704
MARVELD3	-0.993386	5.6337	-17.9288	8.24831e-65	1.93808e-63	136.576
SGCE	1.12403	6.61266	17.9223	9.0581e-65	2.12481e-63	136.483
CASP6	-0.697042	6.39663	-17.9203	9.33731e-65	2.18667e-63	136.453
FBLN1	1.55385	6.52806	17.9181	9.63704e-65	2.25312e-63	136.421
TIMP3	1.22115	6.24157	17.9091	1.09933e-64	2.56595e-63	136.29
ELF3	-1.18663	8.19164	-17.8973	1.30539e-64	3.04188e-63	136.119
HMGCR	-0.697079	7.03705	-17.8938	1.37439e-64	3.19739e-63	136.068
BCL2L15	-1.12669	5.53619	-17.8893	1.46647e-64	3.40598e-63	136.003
RARRES2	1.07328	7.48069	17.8794	1.6949e-64	3.93004e-63	135.859
ALG3	-0.543944	6.99188	-17.8758	1.78608e-64	4.13466e-63	135.807
DSG2	-1.16818	7.37778	-17.8374	3.12214e-64	7.21573e-63	135.251
TSPAN13	-0.937533	8.57868	-17.8208	3.97499e-64	9.17174e-63	135.01
CLN6	-0.522909	5.59081	-17.8164	4.24215e-64	9.77219e-63	134.945
ITPKB	0.830899	5.35512	17.8127	4.47154e-64	1.02838e-62	134.893
FUT4	-0.928237	6.76109	-17.8001	5.37691e-64	1.23459e-62	134.709
STYK1	-0.855323	4.63226	-17.7905	6.17738e-64	1.41608e-62	134.571
LRRC32	1.03012	6.71979	17.7815	7.04147e-64	1.61154e-62	134.441
HMGCS1	-0.882177	7.41586	-17.7805	7.14284e-64	1.63209e-62	134.427
CHAF1B	-0.750862	5.18318	-17.7792	7.27893e-64	1.66049e-62	134.408
RNF165	0.659243	3.65583	17.7773	7.48702e-64	1.7052e-62	134.38
RAD54L	-0.909026	4.90112	-17.7708	8.22018e-64	1.86916e-62	134.287
EFHD1	1.04831	5.46293	17.7699	8.32846e-64	1.89073e-62	134.274
VEGFC	0.757294	5.28432	17.762	9.34698e-64	2.11855e-62	134.159
C1QTNF3	0.882134	4.4157	17.7609	9.49434e-64	2.14505e-62	134.143
AOX1	0.970471	4.30755	17.7537	1.05394e-63	2.37736e-62	134.039
KIF20A	-0.837259	6.09351	-17.7368	1.34669e-63	3.03284e-62	133.795
FAM110B	0.851235	4.52268	17.7329	1.42527e-63	3.20469e-62	133.739
RCC1	-0.593456	5.55481	-17.7311	1.46355e-63	3.28552e-62	133.712
NME1	-0.694192	7.2741	-17.728	1.531e-63	3.43149e-62	133.668
PRRX1	1.136	5.68153	17.7269	1.5552e-63	3.4802e-62	133.652
SOX17	0.682818	4.47868	17.7218	1.67538e-63	3.74319e-62	133.578
BUB1B	-0.802869	5.68325	-17.7101	1.98439e-63	4.42656e-62	133.409
RIPK4	-0.878293	5.72222	-17.7065	2.08908e-63	4.65273e-62	133.358
CLEC14A	0.897732	6.21803	17.68	3.06973e-63	6.82603e-62	132.975
PGM3	-0.637749	6.04343	-17.6779	3.16108e-63	7.01101e-62	132.946
ARL5B	-0.639711	5.9315	-17.6779	3.16286e-63	7.01101e-62	132.945
EPS8L3	-1.11362	6.19242	-17.6765	3.22726e-63	7.14252e-62	132.925
ARHGEF17	0.839847	5.38276	17.676	3.24826e-63	7.17773e-62	132.919
SLC27A2	-1.13891	5.83759	-17.6606	4.0597e-63	8.95676e-62	132.697
AMPH	0.681699	4.37701	17.6511	4.6604e-63	1.0266e-61	132.559
YDJC	-0.64508	6.19069	-17.6495	4.76544e-63	1.0481e-61	132.537
VIPR2	0.843386	3.99746	17.6373	5.68652e-63	1.24873e-61	132.361
CCNE2	-0.718087	5.01595	-17.6203	7.27264e-63	1.59455e-61	132.116
PTPRF	-0.787851	7.88015	-17.6188	7.43567e-63	1.62776e-61	132.094
TIMELESS	-0.675174	6.19925	-17.6141	7.9479e-63	1.7372e-61	132.028
CHEK1	-0.749272	5.76746	-17.6115	8.26333e-63	1.80335e-61	131.989
PLK1	-0.782845	5.77852	-17.5938	1.06552e-62	2.32174e-61	131.736
CLCN2	-0.648067	4.86452	-17.5902	1.12291e-62	2.44301e-61	131.684
LAMA2	0.920649	5.00174	17.5892	1.13922e-62	2.47468e-61	131.669
LGI2	1.02791	4.41991	17.572	1.45909e-62	3.16466e-61	131.423
ANXA4	-0.93085	8.01693	-17.5699	1.50415e-62	3.25737e-61	131.393
RBM24	0.921103	3.9923	17.5657	1.59821e-62	3.45576e-61	131.332
RPN2	-0.667211	9.06634	-17.5633	1.65466e-62	3.57235e-61	131.298
SLC37A4	-0.775383	6.51572	-17.5627	1.6701e-62	3.60016e-61	131.289
DDIT4L	0.78894	3.9974	17.5533	1.91172e-62	4.11472e-61	131.154
SIRT7	-0.530954	5.93584	-17.5463	2.11377e-62	4.54267e-61	131.054
SMAD9	0.976321	4.63748	17.5388	2.35703e-62	5.05775e-61	130.946
SLC9A3R1	-0.870419	8.06886	-17.5236	2.92976e-62	6.27717e-61	130.729
ARHGAP11A	-0.663477	4.6963	-17.5167	3.23651e-62	6.91337e-61	130.63
RMI1	-0.574365	5.96353	-17.5085	3.64126e-62	7.76618e-61	130.513
TTLL7	0.952189	4.16159	17.5046	3.85588e-62	8.21151e-61	130.456
HNF4G	-1.20074	5.92595	-17.5021	3.99541e-62	8.49582e-61	130.42
TRIM6	0.663187	4.2789	17.5019	4.00821e-62	8.51021e-61	130.417
EBF3	0.795399	4.19238	17.4985	4.20738e-62	8.91964e-61	130.369
VIM	0.855848	9.24557	17.4846	5.13686e-62	1.08738e-60	130.17
PCOLCE	1.1652	6.76684	17.4827	5.2762e-62	1.1152e-60	130.143
ARL4D	0.782857	4.245	17.4802	5.46905e-62	1.15423e-60	130.108
APOD	2.01533	7.35004	17.4782	5.6351e-62	1.1875e-60	130.078
DSN1	-0.667686	6.05411	-17.4677	6.54764e-62	1.37774e-60	129.928
HYOU1	-0.682034	7.32246	-17.4673	6.58637e-62	1.38382e-60	129.922
TMEM63B	-0.742819	6.14951	-17.4655	6.76257e-62	1.41873e-60	129.896
FAT3	0.763569	3.66609	17.4582	7.50438e-62	1.57202e-60	129.793
HOXA5	1.03706	6.3843	17.4581	7.52052e-62	1.57306e-60	129.79
ITGA1	0.891348	5.78244	17.4538	7.99304e-62	1.66942e-60	129.73
SLC29A2	-0.810586	5.57539	-17.449	8.56161e-62	1.7838e-60	129.661
DONSON	-0.550693	5.6928	-17.449	8.56597e-62	1.7838e-60	129.661
COL15A1	1.09143	7.76072	17.4123	1.45064e-61	3.01195e-60	129.136
SMPD2	-0.639707	5.59427	-17.398	1.78105e-61	3.69254e-60	128.932
ENTPD6	-0.695303	6.80319	-17.3945	1.8714e-61	3.87415e-60	128.883
FUT2	-1.07102	6.80953	-17.3881	2.04992e-61	4.23749e-60	128.792
DTNA	0.752714	4.02606	17.3874	2.07097e-61	4.27475e-60	128.782
FUCA2	-0.521414	7.01998	-17.3872	2.07727e-61	4.28148e-60	128.779
HEG1	0.806747	6.23923	17.3866	2.09623e-61	4.31426e-60	128.77
SEMA4G	-0.811265	5.4363	-17.381	2.27093e-61	4.66699e-60	128.69
RAB17	-0.973495	6.41352	-17.3764	2.42521e-61	4.97681e-60	128.625
MAP3K3	0.53127	5.28031	17.3743	2.50069e-61	5.12424e-60	128.594
CDKN3	-0.876024	6.58779	-17.3651	2.85233e-61	5.8363e-60	128.463
SLC31A1	-0.690705	6.91972	-17.36	3.06908e-61	6.27071e-60	128.39
SLC9A9	0.835195	4.84146	17.3591	3.10819e-61	6.34142e-60	128.378
MCM2	-0.841624	6.84013	-17.3562	3.23865e-61	6.59804e-60	128.337
MRPL14	-0.575136	8.02849	-17.3527	3.40368e-61	6.92426e-60	128.287
ENTPD7	-0.635026	5.37366	-17.3497	3.55366e-61	7.21895e-60	128.244
TACC1	0.864435	7.60992	17.3464	3.72425e-61	7.5546e-60	128.198
MXRA7	0.846879	5.48114	17.3422	3.95443e-61	8.01e-60	128.138
ATP8B1	-0.791237	6.47474	-17.341	4.02504e-61	8.14132e-60	128.12
SMC2	-0.664696	5.69939	-17.3378	4.21421e-61	8.51174e-60	128.075
YPEL5	0.52506	7.84378	17.3343	4.42814e-61	8.93102e-60	128.025
KCNK5	-0.921955	5.60802	-17.3333	4.49114e-61	9.04517e-60	128.011
SGPP2	-1.03049	5.89139	-17.3116	6.12654e-61	1.23213e-59	127.702
FAM83B	-1.05897	5.20361	-17.3111	6.17449e-61	1.24e-59	127.694
NCAPG2	-0.707205	5.67727	-17.3081	6.44421e-61	1.29233e-59	127.652
MXRA8	0.991356	6.08904	17.3025	6.97963e-61	1.39771e-59	127.572
CYB561D2	-0.545621	6.24514	-17.2996	7.26879e-61	1.45355e-59	127.532
MYOCD	1.10363	4.55542	17.2899	8.35696e-61	1.66879e-59	127.393
ADHFE1	0.722257	4.43764	17.2827	9.25596e-61	1.84569e-59	127.291
TMEM45B	-1.37324	7.31378	-17.272	1.07801e-60	2.14658e-59	127.14
TACC3	-0.788563	6.18229	-17.2375	1.76357e-60	3.50674e-59	126.65
NDFIP2	-0.656329	7.55542	-17.2342	1.84621e-60	3.6659e-59	126.604
KLHL5	0.833092	5.88549	17.2325	1.89339e-60	3.7543e-59	126.579
DNA2	-0.614667	5.02952	-17.2242	2.12936e-60	4.21624e-59	126.462
AKAP6	0.646374	3.58789	17.2232	2.16052e-60	4.27195e-59	126.448
SPR	-0.689666	6.99798	-17.2222	2.19178e-60	4.32769e-59	126.433
GRHL2	-0.872964	5.79732	-17.2182	2.32154e-60	4.57749e-59	126.376
ATP1B1	-0.922786	9.60958	-17.2155	2.41027e-60	4.7458e-59	126.339
STX3	-0.742301	6.62801	-17.2144	2.44819e-60	4.81375e-59	126.323
FOXP2	0.788451	3.71018	17.2134	2.4836e-60	4.87658e-59	126.309
DIXDC1	0.850144	5.04474	17.2094	2.62947e-60	5.15581e-59	126.252
PIP4K2C	-0.591711	6.57879	-17.2088	2.65241e-60	5.19357e-59	126.243
MRPL48	-0.596535	6.79185	-17.2064	2.7429e-60	5.3633e-59	126.21
AMMECR1	-0.549104	5.33688	-17.1998	3.01543e-60	5.88802e-59	126.116
CDH19	0.798992	3.61632	17.1996	3.0231e-60	5.89484e-59	126.113
LARP6	0.901065	5.1266	17.1973	3.12538e-60	6.08585e-59	126.08
AP1S1	-0.775296	6.76544	-17.1881	3.55896e-60	6.92058e-59	125.951
NAP1L5	0.72117	5.14046	17.1879	3.57279e-60	6.93791e-59	125.947
MKX	1.10577	4.12553	17.1829	3.83146e-60	7.42997e-59	125.877
ACAT2	-0.700888	6.21892	-17.1801	3.98858e-60	7.72405e-59	125.837
CASP3	-0.573754	7.0663	-17.1609	5.24109e-60	1.01218e-58	125.565
PRR15	-0.970094	5.92352	-17.1548	5.71145e-60	1.1015e-58	125.48
ZFHX4	0.792118	3.98032	17.1427	6.78589e-60	1.30693e-58	125.308
TMPRSS2	-1.40783	7.31049	-17.1371	7.34589e-60	1.41286e-58	125.229
MFSD3	-0.828691	6.47005	-17.1332	7.76392e-60	1.49122e-58	125.174
CKS1B	-0.776676	7.78128	-17.1328	7.81047e-60	1.49812e-58	125.168
SCARA3	1.00124	4.72598	17.1276	8.40038e-60	1.60908e-58	125.096
GFPT2	0.999029	4.99569	17.1211	9.22066e-60	1.76381e-58	125.003
FAM83F	-0.753932	4.60967	-17.1177	9.6741e-60	1.84804e-58	124.955
MST1R	-1.01811	6.26001	-17.1162	9.87783e-60	1.88441e-58	124.935
LSR	-0.862301	7.10684	-17.099	1.26027e-59	2.40099e-58	124.692
HMBS	-0.610583	6.02134	-17.0889	1.45571e-59	2.76958e-58	124.549
FBLN2	1.4159	6.03907	17.0791	1.6725e-59	3.17776e-58	124.41
PALM	0.964432	5.22376	17.0769	1.72371e-59	3.27064e-58	124.38
PAICS	-0.635725	7.70084	-17.0767	1.72926e-59	3.27676e-58	124.377
C1orf116	-1.26329	6.81865	-17.0624	2.11587e-59	4.00397e-58	124.176
CDC6	-0.88883	5.14242	-17.0493	2.54938e-59	4.81786e-58	123.991
ATAD2	-0.792925	6.29082	-17.0464	2.65572e-59	5.01209e-58	123.95
PLXDC2	0.945607	5.80266	17.0418	2.83347e-59	5.34041e-58	123.886
TXNDC17	-0.55837	8.35074	-17.0385	2.96834e-59	5.58713e-58	123.839
TJP3	-1.08731	7.00843	-17.0369	3.03509e-59	5.70517e-58	123.817
DLG3	-0.558084	5.45126	-17.0274	3.47032e-59	6.5146e-58	123.684
CENPF	-0.842279	5.9345	-17.0232	3.68749e-59	6.91307e-58	123.623
NSDHL	-0.530245	6.63429	-17.0221	3.74077e-59	7.00364e-58	123.609
ISL1	1.10804	5.97659	17.0145	4.16833e-59	7.78346e-58	123.501
CLCN3	-0.608806	6.53389	-17.0107	4.39751e-59	8.20054e-58	123.448
FHOD3	0.923286	4.19288	17.006	4.69648e-59	8.74649e-58	123.383
CCDC69	1.07245	5.43548	17.0047	4.78494e-59	8.89948e-58	123.364
PIP5K1B	-0.929489	5.6145	-17.0009	5.05033e-59	9.3807e-58	123.31
DIAPH3	-0.855723	4.65677	-16.9986	5.21557e-59	9.67488e-58	123.278
ANGPT1	0.777361	4.87988	16.9963	5.38814e-59	9.98186e-58	123.246
MLLT11	1.04088	5.66453	16.9958	5.42913e-59	1.00446e-57	123.238
MND1	-0.741961	5.29568	-16.9923	5.70164e-59	1.0535e-57	123.19
TFRC	-0.86644	7.94039	-16.9904	5.8579e-59	1.08095e-57	123.163
TSHZ1	0.711359	6.09209	16.9863	6.20093e-59	1.14275e-57	123.106
MSN	0.783578	8.22685	16.9832	6.47841e-59	1.19233e-57	123.062
TMEM144	-0.787496	5.53187	-16.9818	6.6114e-59	1.21522e-57	123.042
TTLL12	-0.66453	7.35784	-16.9781	6.96895e-59	1.27927e-57	122.99
OCLN	-0.693852	5.05748	-16.9705	7.74953e-59	1.42071e-57	122.884
VDAC1	-0.555231	9.19109	-16.9703	7.78067e-59	1.42457e-57	122.88
CLMN	-0.589309	5.04273	-16.9697	7.83813e-59	1.43323e-57	122.873
S100A14	-1.46669	6.99214	-16.963	8.61591e-59	1.57341e-57	122.779
AKR1C3	-1.29579	8.82988	-16.9574	9.32865e-59	1.70136e-57	122.699
SYDE1	0.739281	5.16041	16.9568	9.40957e-59	1.7139e-57	122.691
KCTD12	1.01769	7.14018	16.9511	1.01899e-58	1.85363e-57	122.612
FASTKD1	-0.536983	6.30207	-16.9508	1.02372e-58	1.85984e-57	122.607
KCNE4	0.753028	4.44884	16.9389	1.21094e-58	2.19715e-57	122.44
CCL28	-1.16504	5.27012	-16.936	1.26079e-58	2.28466e-57	122.4
FIGNL1	-0.562421	5.52772	-16.9275	1.42044e-58	2.57066e-57	122.281
SLC25A13	-0.676018	6.52816	-16.926	1.45201e-58	2.62441e-57	122.259
RYR2	0.83311	3.84932	16.9198	1.58276e-58	2.85707e-57	122.173
PDIA6	-0.640947	8.01078	-16.913	1.7433e-58	3.14285e-57	122.077
CNTN1	0.872768	3.76586	16.9118	1.77303e-58	3.19237e-57	122.06
ESCO2	-0.719072	4.38821	-16.9109	1.79463e-58	3.22712e-57	122.048
MUC13	-1.72471	8.26664	-16.9097	1.82426e-58	3.27623e-57	122.032
ZDHHC12	-0.669878	6.61755	-16.9015	2.04961e-58	3.67626e-57	121.916
AFG3L2	-0.572271	7.30927	-16.8942	2.26872e-58	4.06409e-57	121.815
PPM1M	0.654367	5.99638	16.8908	2.38206e-58	4.26172e-57	121.766
IFRD2	-0.567495	6.68838	-16.8906	2.38856e-58	4.26793e-57	121.764
SLITRK5	0.749325	3.41183	16.8896	2.42139e-58	4.3211e-57	121.75
CHN1	0.823758	5.81465	16.8885	2.46116e-58	4.38652e-57	121.734
GABARAPL1	0.76512	6.3899	16.8865	2.53067e-58	4.50472e-57	121.706
CD81	0.559701	9.79014	16.8833	2.64671e-58	4.70533e-57	121.662
MTFR1	-0.632299	6.80384	-16.8826	2.67259e-58	4.74537e-57	121.652
GOLT1A	-1.43349	5.63658	-16.879	2.80923e-58	4.9817e-57	121.602
HSPA12B	0.709079	4.99813	16.8778	2.85741e-58	5.06078e-57	121.585
XKR4	0.764715	3.43508	16.8723	3.08751e-58	5.46145e-57	121.508
TMPO	-0.581414	5.99867	-16.8602	3.65874e-58	6.46377e-57	121.339
APEH	-0.536573	7.33796	-16.8596	3.69268e-58	6.51557e-57	121.33
ARRDC1	-0.575476	5.84068	-16.8588	3.73489e-58	6.5818e-57	121.319
CEBPG	-0.591547	7.17568	-16.8545	3.96511e-58	6.9788e-57	121.259
KRT19	-1.46886	9.80705	-16.8533	4.03015e-58	7.08443e-57	121.243
SMPDL3B	-0.891823	5.41566	-16.8433	4.63887e-58	8.14431e-57	121.103
FBXL6	-0.674328	5.77859	-16.8423	4.70316e-58	8.24692e-57	121.089
CMTM8	-0.740352	6.95652	-16.8366	5.09486e-58	8.92265e-57	121.01
SLC22A18AS	-0.875868	5.19399	-16.8289	5.67994e-58	9.93496e-57	120.901
ARHGAP10	0.71335	5.43666	16.8229	6.18116e-58	1.07983e-56	120.817
GLYCTK	-0.789064	5.68857	-16.822	6.25703e-58	1.09173e-56	120.805
DIP2C	0.729007	5.57361	16.8185	6.56725e-58	1.14444e-56	120.757
PRSS8	-1.30627	8.05655	-16.8171	6.70088e-58	1.16628e-56	120.737
MYO9A	0.606557	5.61399	16.8148	6.91539e-58	1.20214e-56	120.706
PMM2	-0.57519	6.3343	-16.8062	7.80344e-58	1.35484e-56	120.585
MAGEE1	0.663852	4.28075	16.8059	7.84134e-58	1.35975e-56	120.58
SHE	0.660802	4.60986	16.8044	8.00968e-58	1.38723e-56	120.559
PTBP2	0.664919	5.56958	16.7975	8.81541e-58	1.5249e-56	120.464
LAD1	-0.744071	6.05315	-16.7964	8.95365e-58	1.54692e-56	120.448
GGT5	1.0467	5.15802	16.7905	9.72538e-58	1.67819e-56	120.366
MYH14	-0.965003	6.5851	-16.7873	1.01744e-57	1.75353e-56	120.321
PLLP	-1.11043	6.40925	-16.7855	1.0428e-57	1.79504e-56	120.297
DOCK11	0.865515	5.90069	16.782	1.09589e-57	1.88412e-56	120.247
TOMM34	-0.643096	7.54155	-16.7819	1.09722e-57	1.88412e-56	120.246
ABCA9	0.680439	3.90174	16.7741	1.22393e-57	2.09915e-56	120.137
PHLDA3	0.898266	6.02688	16.772	1.26012e-57	2.15859e-56	120.108
SMARCD3	0.689284	4.73148	16.7712	1.27387e-57	2.1795e-56	120.097
HGD	-1.1934	5.25845	-16.7703	1.29068e-57	2.20557e-56	120.084
AKR7A3	-1.21234	7.42881	-16.7676	1.33969e-57	2.28656e-56	120.047
TLCD1	-0.910303	5.89362	-16.7632	1.42553e-57	2.43012e-56	119.986
HDGF	-0.572379	8.75612	-16.7467	1.79503e-57	3.05633e-56	119.756
PYGM	0.936685	3.92033	16.7444	1.85295e-57	3.15113e-56	119.725
TCF7L1	0.74238	4.806	16.7432	1.88475e-57	3.19749e-56	119.708
NDC80	-0.754439	6.03475	-16.7401	1.96959e-57	3.33742e-56	119.664
STX2	0.629766	5.72101	16.7362	2.07895e-57	3.51849e-56	119.61
LPAR4	0.597689	3.75416	16.7305	2.24956e-57	3.80268e-56	119.531
EHD2	0.926592	6.25315	16.7266	2.37634e-57	4.01218e-56	119.477
CACNA1H	1.07914	5.19927	16.7057	3.18162e-57	5.36536e-56	119.186
WWC1	-0.851036	5.78998	-16.703	3.30303e-57	5.56345e-56	119.149
GSR	-0.610679	6.66839	-16.7015	3.37572e-57	5.67911e-56	119.128
EVL	0.867589	7.02625	16.6956	3.66336e-57	6.15567e-56	119.046
SH3RF1	-0.705154	6.60692	-16.6945	3.72145e-57	6.24583e-56	119.03
AKR1A1	-0.50482	8.56539	-16.6889	4.02056e-57	6.73982e-56	118.954
KCNK1	-1.11746	6.75848	-16.6869	4.13765e-57	6.92787e-56	118.925
CHAC2	-0.680431	5.14979	-16.6797	4.57404e-57	7.64944e-56	118.825
PI16	1.23715	4.78438	16.6788	4.63322e-57	7.73924e-56	118.812
UGT8	-1.08469	5.68861	-16.6607	5.96245e-57	9.94777e-56	118.561
B4GALT4	-0.672212	6.35364	-16.6567	6.30106e-57	1.05003e-55	118.506
IDI1	-0.681225	6.81566	-16.6552	6.43446e-57	1.07099e-55	118.486
LSM4	-0.544044	7.94222	-16.654	6.54581e-57	1.08824e-55	118.468
FBN1	0.960413	5.75243	16.6507	6.8538e-57	1.1381e-55	118.423
AGMAT	-1.00894	6.0076	-16.6505	6.86654e-57	1.13888e-55	118.421
SRPRB	-0.52945	7.75003	-16.6397	7.98797e-57	1.32332e-55	118.27
TSPAN4	0.682429	5.81422	16.6358	8.42449e-57	1.394e-55	118.217
AEBP1	1.22279	7.77796	16.627	9.52942e-57	1.57498e-55	118.095
BLM	-0.682674	5.35558	-16.6152	1.12225e-56	1.85263e-55	117.932
DSC2	-1.13225	5.89217	-16.6135	1.1501e-56	1.89638e-55	117.908
ELN	1.11234	5.3545	16.6131	1.15585e-56	1.90364e-55	117.903
MYO19	-0.502593	5.22237	-16.6074	1.25055e-56	2.0572e-55	117.824
ANTXR2	0.918475	6.62787	16.5973	1.44048e-56	2.36689e-55	117.683
PFKFB2	-0.744983	5.1876	-16.597	1.44575e-56	2.37277e-55	117.68
CSTF2	-0.548311	6.54068	-16.5941	1.50465e-56	2.46657e-55	117.64
SLC45A4	-0.630695	6.01688	-16.5938	1.51262e-56	2.47676e-55	117.635
HSPE1	-0.640586	9.04715	-16.5851	1.70613e-56	2.78713e-55	117.515
GREM1	1.5402	7.46009	16.5841	1.73007e-56	2.82298e-55	117.501
PPARG	-0.930653	5.93669	-16.5819	1.78309e-56	2.90612e-55	117.471
MYO5C	-0.773739	7.29339	-16.5755	1.94991e-56	3.17068e-55	117.382
TIPIN	-0.568919	5.39859	-16.5633	2.30756e-56	3.74361e-55	117.214
GOLM1	-1.0076	7.56408	-16.563	2.3179e-56	3.75606e-55	117.21
ARFGEF2	-0.570104	5.972	-16.5617	2.35927e-56	3.81871e-55	117.192
PKMYT1	-0.725573	5.55217	-16.5489	2.81773e-56	4.55554e-55	117.016
TMEM41B	-0.540781	7.23405	-16.5249	3.9331e-56	6.35153e-55	116.684
CASP7	-0.60532	5.94599	-16.523	4.03886e-56	6.51485e-55	116.657
PRKCD	-0.592187	6.85084	-16.5223	4.07602e-56	6.56729e-55	116.648
WWC3	0.720189	6.04327	16.52	4.20895e-56	6.77371e-55	116.616
SNAP25	1.0814	4.43169	16.5186	4.29049e-56	6.89707e-55	116.597
FBXL7	0.769993	4.83662	16.4998	5.57096e-56	8.93508e-55	116.337
OVOL1	-0.84069	4.88298	-16.4974	5.75499e-56	9.21975e-55	116.305
ABCA8	1.00258	4.17676	16.4871	6.64144e-56	1.06278e-54	116.162
B3GNT3	-0.854318	6.11583	-16.4843	6.89717e-56	1.10245e-54	116.125
POLR1C	-0.576612	6.94007	-16.4793	7.39341e-56	1.18043e-54	116.056
VLDLR	0.788515	4.48588	16.4786	7.46435e-56	1.19041e-54	116.046
CCNO	-0.887006	5.29903	-16.4775	7.58404e-56	1.20813e-54	116.03
POLQ	-0.733749	5.32029	-16.4639	9.15206e-56	1.45627e-54	115.843
PLEKHG6	-0.941218	5.73122	-16.4607	9.55797e-56	1.51915e-54	115.8
HTRA1	0.922911	8.04967	16.4517	1.08293e-55	1.71734e-54	115.676
PIGF	-0.514141	6.12812	-16.4511	1.09139e-55	1.72881e-54	115.668
TMEM91	0.648384	4.88007	16.4484	1.13246e-55	1.79186e-54	115.631
SGK2	-0.882872	4.74622	-16.4479	1.14156e-55	1.80422e-54	115.623
SGIP1	0.712773	4.569	16.4403	1.26765e-55	2.00127e-54	115.519
DAAM1	0.659806	6.08116	16.4393	1.28506e-55	2.02649e-54	115.505
LNX2	-0.606816	6.45965	-16.4344	1.37494e-55	2.1658e-54	115.438
PSMD14	-0.522086	7.69218	-16.433	1.40174e-55	2.20555e-54	115.419
TSPAN9	0.686407	6.83578	16.4126	1.85691e-55	2.91522e-54	115.139
NNAT	0.991199	4.43753	16.4116	1.88445e-55	2.95517e-54	115.125
EPN3	-1.06621	5.35756	-16.4101	1.92147e-55	3.00987e-54	115.105
SLC25A5	-0.527663	10.3421	-16.4099	1.92862e-55	3.01772e-54	115.101
SLC7A11	-0.964385	4.77492	-16.4068	2.01255e-55	3.14556e-54	115.059
RRAS	0.743679	8.00349	16.4066	2.01676e-55	3.14864e-54	115.057
CYYR1	0.789888	5.80897	16.4061	2.03074e-55	3.16697e-54	115.05
VRK1	-0.607682	6.23004	-16.4058	2.03939e-55	3.17695e-54	115.046
P4HB	-0.563779	9.70057	-16.398	2.27216e-55	3.53564e-54	114.938
GPBAR1	0.989026	4.90037	16.3935	2.41869e-55	3.7595e-54	114.876
PAFAH2	-0.563672	5.95529	-16.3885	2.59008e-55	4.02148e-54	114.808
CTSF	0.913862	5.96628	16.3747	3.13297e-55	4.8537e-54	114.619
KLF5	-1.13928	7.75862	-16.3742	3.15217e-55	4.87808e-54	114.613
SLC44A4	-1.46975	7.61082	-16.3738	3.16866e-55	4.89822e-54	114.607
MOCOS	-0.880217	5.75094	-16.3541	4.15707e-55	6.41909e-54	114.337
BGN	1.0944	9.24145	16.3443	4.76172e-55	7.34472e-54	114.202
DCLK2	0.665544	3.71597	16.3436	4.80716e-55	7.4067e-54	114.193
TCEAL1	0.711206	6.05271	16.3341	5.47393e-55	8.42484e-54	114.063
FXYD3	-1.12598	7.36234	-16.3332	5.5418e-55	8.51998e-54	114.051
MCCC2	-0.575047	5.90486	-16.3302	5.78082e-55	8.87777e-54	114.009
WDHD1	-0.503633	4.59658	-16.3218	6.48039e-55	9.9413e-54	113.895
STARD10	-0.912439	8.23272	-16.3116	7.46086e-55	1.1433e-53	113.755
MCAM	0.791002	6.00978	16.2923	9.72878e-55	1.48921e-53	113.491
RFC4	-0.587443	6.8993	-16.2854	1.06908e-54	1.6347e-53	113.397
IGFBP5	0.992862	8.1815	16.2782	1.18059e-54	1.80324e-53	113.298
VAMP8	-0.633573	9.22157	-16.2678	1.36055e-54	2.07363e-53	113.157
MYOM1	1.05043	4.82004	16.2673	1.37091e-54	2.08717e-53	113.15
ADAMTS1	1.03125	6.17284	16.2651	1.41215e-54	2.14762e-53	113.12
RAB27B	-0.866978	4.85354	-16.2637	1.4388e-54	2.1858e-53	113.102
PKP3	-0.726665	5.9782	-16.2488	1.76436e-54	2.67749e-53	112.899
EID1	0.589647	6.53492	16.2427	1.91943e-54	2.90969e-53	112.815
FLVCR1	-0.646867	5.92779	-16.2402	1.98669e-54	3.00519e-53	112.781
EMCN	0.775372	5.16561	16.2371	2.07292e-54	3.13226e-53	112.738
RAI2	0.879975	5.40776	16.2299	2.28789e-54	3.45339e-53	112.64
TSEN54	-0.561595	6.22364	-16.223	2.51401e-54	3.79065e-53	112.546
PPAT	-0.574241	5.93735	-16.2186	2.66941e-54	4.02066e-53	112.487
PPIF	-0.530816	6.42588	-16.2119	2.92595e-54	4.40235e-53	112.395
SLC5A6	-0.659284	6.81309	-16.1949	3.68964e-54	5.53956e-53	112.165
RPP25	-0.631901	6.11162	-16.1808	4.47709e-54	6.71468e-53	111.972
CCDC136	0.903671	4.33061	16.1781	4.64567e-54	6.96011e-53	111.935
RPS6KA1	-0.67564	6.43595	-16.1745	4.8775e-54	7.29194e-53	111.887
MPST	-0.537752	6.04741	-16.1736	4.94066e-54	7.37854e-53	111.874
CRTAC1	0.716569	3.85838	16.1662	5.46748e-54	8.14805e-53	111.773
CLIC4	0.948452	6.64468	16.1613	5.84461e-54	8.70087e-53	111.707
RASSF6	-0.967963	5.42617	-16.1559	6.28694e-54	9.3495e-53	111.634
TMEM119	1.10735	6.2133	16.1556	6.31677e-54	9.38397e-53	111.629
LASP1	-0.515355	9.57962	-16.1506	6.76129e-54	1.00338e-52	111.562
AACS	-0.558511	6.0555	-16.1433	7.46934e-54	1.10728e-52	111.463
PREP	-0.610293	6.92449	-16.1356	8.2908e-54	1.22777e-52	111.359
SAR1B	-0.566949	6.40112	-16.1272	9.30535e-54	1.37657e-52	111.244
KIF21A	-0.649696	5.91237	-16.1228	9.87638e-54	1.45951e-52	111.185
PPP1CA	-0.53889	7.95276	-16.1201	1.02405e-53	1.51173e-52	111.149
STEAP3	-0.565233	5.09436	-16.1167	1.07292e-53	1.58222e-52	111.102
RNASEH2A	-0.604477	6.35983	-16.1166	1.07508e-53	1.58374e-52	111.1
GALE	-0.543084	5.4515	-16.1083	1.20302e-53	1.77037e-52	110.988
TYMS	-0.810206	7.07145	-16.1011	1.32695e-53	1.95072e-52	110.891
DUS1L	-0.50083	6.51624	-16.092	1.50172e-53	2.20534e-52	110.768
ACTL6A	-0.531319	7.80323	-16.0906	1.53159e-53	2.24686e-52	110.748
AP1S3	-0.668668	4.65092	-16.0793	1.78489e-53	2.61302e-52	110.596
RECQL4	-0.796487	5.45488	-16.0765	1.85626e-53	2.71186e-52	110.557
HHLA2	-1.17952	4.49206	-16.0706	2.01122e-53	2.93521e-52	110.477
VPS25	-0.523287	7.3509	-16.0699	2.03024e-53	2.95991e-52	110.468
ZDHHC20	-0.505388	6.22566	-16.0688	2.06089e-53	2.99839e-52	110.453
ITGB1BP2	0.871904	4.01767	16.0662	2.13303e-53	3.10016e-52	110.419
DCN	1.24632	7.49879	16.0643	2.19026e-53	3.18006e-52	110.392
OVOL2	-0.919239	6.66344	-16.0633	2.22073e-53	3.22097e-52	110.378
ITIH5	0.814802	4.71639	16.0593	2.34568e-53	3.3987e-52	110.324
HSPB3	0.877041	3.68291	16.059	2.35272e-53	3.40541e-52	110.321
LPAR1	0.770377	5.55937	16.0492	2.68932e-53	3.88862e-52	110.188
PCYT2	-0.580831	5.74188	-16.0471	2.76808e-53	3.99839e-52	110.159
THY1	0.982064	7.49367	16.0439	2.88933e-53	4.16927e-52	110.117
CCDC3	0.835462	6.12048	16.041	3.00697e-53	4.33459e-52	110.077
PRRG2	-0.741755	6.05742	-16.0352	3.25065e-53	4.68108e-52	109.999
NUDT11	0.767764	4.02255	16.035	3.2619e-53	4.69247e-52	109.996
LDB2	0.79471	6.18023	16.0343	3.29228e-53	4.73135e-52	109.987
FNDC5	0.992153	4.01994	16.016	4.22305e-53	6.06278e-52	109.739
COL21A1	0.762225	4.09648	16.0104	4.55222e-53	6.52207e-52	109.664
SFRP4	1.74061	6.19346	15.9938	5.70174e-53	8.15244e-52	109.44
TTLL4	-0.529329	5.2211	-15.9929	5.77407e-53	8.2475e-52	109.428
GREM2	1.06227	4.27197	15.988	6.16705e-53	8.7999e-52	109.362
PRSS16	-0.902794	5.20006	-15.9831	6.58859e-53	9.39191e-52	109.296
PDZD4	0.772455	3.96823	15.9808	6.80038e-53	9.68402e-52	109.265
DPYSL2	0.711818	8.39715	15.9728	7.58206e-53	1.07863e-51	109.157
PLCB3	-0.540132	5.56398	-15.9592	9.11041e-53	1.29344e-51	108.974
LMNB1	-0.687135	5.98308	-15.9479	1.06208e-52	1.50635e-51	108.821
IL17RB	-0.975323	5.90249	-15.9414	1.1593e-52	1.64259e-51	108.734
SORBS1	0.962391	5.32932	15.9342	1.27714e-52	1.80774e-51	108.638
STAP2	-0.787883	6.32708	-15.9337	1.28736e-52	1.82038e-51	108.63
CCDC138	-0.531962	4.716	-15.9274	1.40101e-52	1.9791e-51	108.546
TCF21	0.86386	4.91705	15.9257	1.43321e-52	2.02256e-51	108.523
SASH1	0.612431	6.15903	15.9218	1.51118e-52	2.13045e-51	108.47
SOX15	0.81316	4.501	15.9008	2.00807e-52	2.82816e-51	108.188
TMPRSS4	-1.2255	6.45822	-15.9004	2.01886e-52	2.8405e-51	108.182
FMO1	0.841942	4.42786	15.8996	2.03825e-52	2.86492e-51	108.173
CDCP1	-0.776824	5.57128	-15.8981	2.08078e-52	2.92179e-51	108.152
TXN	-0.578281	9.83513	-15.8895	2.33792e-52	3.2796e-51	108.036
NR2F2	0.747195	6.48798	15.8832	2.5444e-52	3.56571e-51	107.952
PKIG	0.643501	6.03975	15.8735	2.90009e-52	4.05609e-51	107.822
ZNF521	0.826287	5.00446	15.8717	2.97207e-52	4.15265e-51	107.797
THSD7B	0.782132	3.55458	15.8706	3.01441e-52	4.20764e-51	107.783
ARHGEF6	0.796313	6.32346	15.8644	3.27924e-52	4.57277e-51	107.7
CTSG	1.17412	4.58226	15.864	3.29873e-52	4.59541e-51	107.694
RTN4IP1	-0.601327	5.84788	-15.8479	4.09448e-52	5.6927e-51	107.479
IBTK	-0.628506	7.04201	-15.8365	4.77707e-52	6.63518e-51	107.325
MPZL2	-0.742089	6.15388	-15.8321	5.06345e-52	7.01912e-51	107.267
TMEM43	0.523702	7.28528	15.831	5.14032e-52	7.11868e-51	107.252
KCNT2	0.578829	3.76696	15.8219	5.8094e-52	8.0295e-51	107.131
CENPK	-0.704246	5.74129	-15.8132	6.53196e-52	9.01936e-51	107.014
STMN2	1.09297	4.28746	15.8114	6.69493e-52	9.23533e-51	106.99
PDE3A	0.840362	4.52379	15.8095	6.86997e-52	9.46753e-51	106.964
NPR2	0.504869	4.69162	15.7998	7.81971e-52	1.07659e-50	106.835
GLIPR1	0.904435	5.76129	15.7987	7.94192e-52	1.09234e-50	106.82
B3GNT5	-0.788217	5.463	-15.7959	8.24102e-52	1.13238e-50	106.783
ANKS4B	-1.03604	4.94175	-15.7951	8.33033e-52	1.14353e-50	106.772
MGAT4B	-0.68626	6.79769	-15.7931	8.56002e-52	1.17392e-50	106.745
PAM	0.699985	8.4512	15.7821	9.92593e-52	1.35992e-50	106.598
LPIN2	-0.590956	6.39807	-15.7812	1.00476e-51	1.37525e-50	106.586
RETSAT	-0.660305	6.9138	-15.7793	1.03064e-51	1.40931e-50	106.56
CLDN7	-1.24025	8.40026	-15.7742	1.10359e-51	1.50759e-50	106.492
HSD17B2	-1.61934	6.42159	-15.7693	1.17825e-51	1.60803e-50	106.427
CDH11	1.00526	6.91129	15.7675	1.20701e-51	1.64569e-50	106.403
DSTN	0.647663	9.42016	15.758	1.37246e-51	1.86946e-50	106.275
VILL	-1.06767	6.18145	-15.7571	1.38872e-51	1.88979e-50	106.264
PNPO	-0.547989	7.31532	-15.754	1.44782e-51	1.96831e-50	106.222
TMEM88	0.714576	5.01555	15.7157	2.41834e-51	3.2751e-50	105.712
DBF4	-0.504495	5.35359	-15.7147	2.44928e-51	3.31063e-50	105.699
SLC1A5	-0.74462	7.16271	-15.7053	2.7781e-51	3.7515e-50	105.574
TMC4	-0.839508	6.72265	-15.6935	3.25453e-51	4.39065e-50	105.416
AQP11	-0.792061	5.08463	-15.6917	3.33564e-51	4.49578e-50	105.392
SOX9	-0.958864	7.9417	-15.6901	3.40697e-51	4.58753e-50	105.371
SHC4	0.554682	3.84577	15.6884	3.48509e-51	4.68824e-50	105.348
CSRP2	0.780484	5.86756	15.6857	3.61412e-51	4.85718e-50	105.312
FANCD2	-0.54004	4.62197	-15.6846	3.66441e-51	4.92008e-50	105.298
FASN	-0.742801	7.40827	-15.6752	4.15823e-51	5.5778e-50	105.173
RASSF2	0.786546	5.63038	15.6732	4.27311e-51	5.72645e-50	105.145
PUSL1	-0.54392	5.61096	-15.6653	4.7488e-51	6.35789e-50	105.04
ADCY4	0.816397	5.29462	15.6636	4.85289e-51	6.49108e-50	105.019
CTH	-0.669471	4.69893	-15.6587	5.18186e-51	6.92453e-50	104.954
MFAP5	1.34558	6.11805	15.6527	5.61763e-51	7.49974e-50	104.873
HOXA2	0.767921	4.42418	15.6464	6.10985e-51	8.14917e-50	104.79
TLN1	0.689453	6.75101	15.6411	6.55414e-51	8.73348e-50	104.72
ARHGAP12	-0.566444	6.45779	-15.6337	7.23579e-51	9.6236e-50	104.621
VAMP5	0.727287	6.9518	15.6312	7.47864e-51	9.93721e-50	104.589
GPR35	-0.817246	5.82213	-15.6276	7.8543e-51	1.04265e-49	104.54
FAAH	-0.659703	5.73747	-15.6258	8.04516e-51	1.06699e-49	104.516
PIGO	-0.53313	5.4191	-15.6248	8.14465e-51	1.07917e-49	104.504
SPIRE2	-0.83778	5.74964	-15.6242	8.21015e-51	1.08682e-49	104.496
FZD5	-0.733074	6.2307	-15.6237	8.26996e-51	1.09371e-49	104.489
RAD54B	-0.542792	4.81126	-15.6205	8.63482e-51	1.13983e-49	104.446
PSMG3	-0.505824	6.47036	-15.6184	8.87573e-51	1.17053e-49	104.418
JUP	-0.992922	7.55524	-15.6099	9.9359e-51	1.30912e-49	104.306
PKNOX2	0.516089	3.941	15.6098	9.94985e-51	1.30974e-49	104.305
LIPH	-1.06058	5.56344	-15.6025	1.09683e-50	1.44246e-49	104.208
C1GALT1	-0.692182	6.32734	-15.5976	1.17046e-50	1.53785e-49	104.143
TMEM141	-0.689854	7.26166	-15.5918	1.26522e-50	1.6608e-49	104.066
CENPI	-0.507513	4.17221	-15.588	1.33152e-50	1.74621e-49	104.015
CCDC58	-0.733234	6.75366	-15.5861	1.36457e-50	1.78788e-49	103.99
ST6GALNAC5	0.766434	4.55132	15.5778	1.52362e-50	1.99257e-49	103.881
REEP4	-0.550829	6.09185	-15.5773	1.53384e-50	2.00408e-49	103.874
UHRF1	-0.737971	6.27238	-15.5773	1.53563e-50	2.00457e-49	103.873
SH2D4A	-0.769097	6.16553	-15.5686	1.72267e-50	2.24664e-49	103.759
CALCOCO1	0.547821	5.84793	15.5669	1.76344e-50	2.29768e-49	103.735
DSP	-0.813941	6.7817	-15.5526	2.13303e-50	2.77413e-49	103.546
GRTP1	-0.737185	5.96108	-15.544	2.39051e-50	3.10612e-49	103.433
MASTL	-0.51238	5.3761	-15.5425	2.43828e-50	3.16528e-49	103.413
BRCA2	-0.52141	4.39003	-15.5371	2.61855e-50	3.39617e-49	103.342
SCN4B	0.900446	4.10915	15.5274	2.98068e-50	3.86228e-49	103.213
GPRASP1	0.773539	4.29834	15.5268	3.00213e-50	3.8865e-49	103.206
MMP12	-1.7159	6.80426	-15.5261	3.03134e-50	3.92071e-49	103.196
MYOZ3	0.630525	4.00311	15.5236	3.1359e-50	4.05224e-49	103.163
FHL3	0.647088	6.13112	15.5217	3.21588e-50	4.15178e-49	103.138
PLEKHH1	-0.7446	5.60004	-15.5206	3.26329e-50	4.20914e-49	103.123
C1orf53	-0.683367	5.49954	-15.5099	3.75894e-50	4.83959e-49	102.982
TAC1	1.10393	3.66929	15.5031	4.1127e-50	5.29022e-49	102.893
SRXN1	-0.592982	6.27135	-15.4973	4.44092e-50	5.70721e-49	102.816
JPH2	0.936433	4.13014	15.4855	5.19895e-50	6.6753e-49	102.66
RSPO1	0.666019	3.55958	15.4831	5.36056e-50	6.87654e-49	102.629
FBXO30	0.593791	5.67539	15.4826	5.39974e-50	6.9205e-49	102.622
RAI14	0.690511	7.34343	15.4713	6.2745e-50	8.03432e-49	102.473
CARTPT	1.07142	4.07134	15.4647	6.8432e-50	8.74664e-49	102.386
KCNK3	0.802152	4.29734	15.4614	7.14703e-50	9.1267e-49	102.343
RAB11FIP1	-0.800778	6.52413	-15.4577	7.51279e-50	9.57643e-49	102.293
TRO	0.701954	4.19649	15.4559	7.69249e-50	9.79663e-49	102.27
CYP2S1	-1.12796	7.18858	-15.4556	7.72582e-50	9.8302e-49	102.266
CCDC92	0.578447	6.87643	15.4509	8.22063e-50	1.04503e-48	102.204
MBOAT1	-0.692218	5.96485	-15.4479	8.55334e-50	1.08635e-48	102.164
PSAT1	-0.999088	6.32592	-15.4371	9.86711e-50	1.25096e-48	102.022
PTGES2	-0.521076	7.02093	-15.4331	1.03957e-49	1.31679e-48	101.97
KLHL4	0.612528	3.44486	15.4244	1.16599e-49	1.4756e-48	101.856
ATAD3A	-0.604658	6.22897	-15.4237	1.17733e-49	1.48861e-48	101.847
STXBP2	-0.645073	6.49351	-15.4118	1.37777e-49	1.73892e-48	101.69
ADAM33	0.76065	4.58029	15.4104	1.40373e-49	1.7701e-48	101.672
LAMA4	0.817676	6.05149	15.4057	1.49429e-49	1.88261e-48	101.609
RCBTB2	0.539415	5.3421	15.4031	1.54658e-49	1.94503e-48	101.575
PCDHB4	0.6099	4.16353	15.4009	1.59105e-49	1.99917e-48	101.547
KRT18	-0.844169	7.92673	-15.4007	1.59494e-49	2.00227e-48	101.545
REEP2	0.881501	4.19086	15.3935	1.7556e-49	2.202e-48	101.449
FAM111B	-0.658967	4.63438	-15.3884	1.87725e-49	2.35249e-48	101.383
DIAPH1	-0.52422	7.08159	-15.373	2.29844e-49	2.87774e-48	101.181
CCNB2	-0.760272	6.31144	-15.3699	2.39574e-49	2.99425e-48	101.14
METTL7B	-1.11781	6.36068	-15.3697	2.40364e-49	3.00146e-48	101.137
AKR1B10	-2.28678	7.68581	-15.3685	2.44028e-49	3.04183e-48	101.122
GADD45B	0.7604	6.10975	15.3671	2.48729e-49	3.09769e-48	101.103
EIF2AK3	-0.543831	5.77598	-15.3669	2.49144e-49	3.10012e-48	101.101
CALML4	-0.645352	5.80317	-15.3562	2.86909e-49	3.56374e-48	100.961
MRPS35	-0.683959	7.88603	-15.3532	2.98673e-49	3.7066e-48	100.921
NFIX	0.798925	7.11642	15.3494	3.141e-49	3.8912e-48	100.87
GAS6	0.787796	7.41776	15.3472	3.23334e-49	4.00207e-48	100.842
DSCC1	-0.619652	5.2658	-15.3446	3.34473e-49	4.13631e-48	100.808
TMEM171	-0.99516	5.33143	-15.3292	4.09836e-49	5.06386e-48	100.606
TEK	0.72969	5.37191	15.3246	4.34916e-49	5.36904e-48	100.547
ZEB2	0.803774	5.21529	15.3181	4.74262e-49	5.84965e-48	100.461
EDEM2	-0.50821	6.80216	-15.3146	4.96059e-49	6.10781e-48	100.416
DOK6	0.571821	3.56626	15.3105	5.23755e-49	6.44319e-48	100.362
RAB20	-0.533582	6.26577	-15.2999	6.01969e-49	7.38604e-48	100.223
XYLB	-0.607339	4.47247	-15.2988	6.10593e-49	7.48534e-48	100.209
PABPC5	0.631076	3.32545	15.2963	6.31103e-49	7.73005e-48	100.176
FH	-0.525098	8.21389	-15.2911	6.76336e-49	8.27689e-48	100.108
PLA2G5	0.733551	3.71173	15.2846	7.36597e-49	9.00654e-48	100.023
RBKS	-0.558633	5.50164	-15.2828	7.5384e-49	9.20939e-48	99.9997
GCNT3	-1.65975	8.11312	-15.2816	7.66144e-49	9.35159e-48	99.9836
AP1G2	-0.527151	5.92773	-15.2793	7.89524e-49	9.62864e-48	99.9537
SFXN2	-0.505705	4.85447	-15.275	8.34739e-49	1.01713e-47	99.8983
NEIL3	-0.544937	4.32243	-15.2697	8.95638e-49	1.09039e-47	99.8282
LONRF3	-0.689179	4.65486	-15.2674	9.22622e-49	1.12227e-47	99.7987
PART1	0.683628	3.74441	15.2612	1.00092e-48	1.21646e-47	99.7177
NRK	0.79264	3.93531	15.2564	1.06604e-48	1.29449e-47	99.655
TOMM40	-0.564379	7.77343	-15.2416	1.29376e-48	1.56831e-47	99.4624
TPMT	-0.643511	6.69965	-15.2413	1.29974e-48	1.5742e-47	99.4579
DCXR	-0.616443	7.46397	-15.2346	1.4187e-48	1.71681e-47	99.3707
MRPL13	-0.593205	7.58345	-15.2324	1.45972e-48	1.76494e-47	99.3424
NOLC1	-0.557112	6.66402	-15.2294	1.51849e-48	1.83442e-47	99.3031
SPATA2	-0.508072	5.87125	-15.2262	1.58414e-48	1.91209e-47	99.261
KIF18B	-0.563261	5.01054	-15.2248	1.61306e-48	1.94534e-47	99.243
MEG3	0.849527	4.65684	15.2166	1.79669e-48	2.16493e-47	99.1358
PYCR1	-0.635612	6.11142	-15.2047	2.09862e-48	2.52385e-47	98.9813
ILK	0.735432	6.3484	15.2046	2.1026e-48	2.52491e-47	98.9794
TMEM92	-0.730744	4.85548	-15.2034	2.13445e-48	2.56098e-47	98.9645
CYBRD1	1.06753	7.38796	15.2017	2.18335e-48	2.61725e-47	98.9419
SCN7A	0.866703	3.767	15.2016	2.18507e-48	2.61725e-47	98.9412
S100P	-1.71548	9.46073	-15.2016	2.18692e-48	2.61725e-47	98.9403
VCL	0.685109	6.6809	15.1895	2.55948e-48	3.05534e-47	98.7839
LCOR	-0.568912	6.95669	-15.1858	2.68781e-48	3.20581e-47	98.7352
SHANK3	0.754884	5.74712	15.1789	2.9431e-48	3.50438e-47	98.6449
RFTN2	0.500095	4.61687	15.1768	3.02353e-48	3.59711e-47	98.6181
SHMT2	-0.570067	8.03828	-15.1728	3.1842e-48	3.78506e-47	98.5666
LRRC1	-0.572944	5.68544	-15.1692	3.33773e-48	3.96422e-47	98.5198
PLEKHB2	-0.528462	6.90629	-15.1625	3.64354e-48	4.32016e-47	98.4326
PKP2	-0.808241	6.43193	-15.1554	4.00088e-48	4.73986e-47	98.3396
POF1B	-1.01281	5.82552	-15.1551	4.01523e-48	4.75287e-47	98.336
RFC3	-0.738443	5.72972	-15.1542	4.06143e-48	4.80353e-47	98.3246
NCAPD3	-0.549251	5.90648	-15.1476	4.42781e-48	5.22807e-47	98.2387
SFMBT1	-0.516668	5.51207	-15.1429	4.70997e-48	5.55193e-47	98.1773
RPIA	-0.539671	7.21038	-15.1382	5.0054e-48	5.88542e-47	98.1168
DPY19L2	0.590727	3.69935	15.1369	5.08858e-48	5.97823e-47	98.1004
ZDHHC13	-0.530644	5.87054	-15.1361	5.14392e-48	6.03822e-47	98.0896
SH2D3A	-0.529895	5.17694	-15.1309	5.5072e-48	6.45569e-47	98.0217
SEH1L	-0.506988	6.25505	-15.1309	5.50872e-48	6.45569e-47	98.0215
RASIP1	0.685695	5.59851	15.1183	6.48797e-48	7.58436e-47	97.8587
RAMP3	0.704711	5.80477	15.116	6.68812e-48	7.81186e-47	97.8285
FGF10	0.933488	3.68547	15.1148	6.78852e-48	7.92256e-47	97.8137
GSTO2	-0.830537	6.42324	-15.1086	7.35967e-48	8.56077e-47	97.7334
CH25H	0.95733	5.25855	15.0976	8.49823e-48	9.877e-47	97.5903
IL33	1.15617	5.6857	15.091	9.259e-48	1.07523e-46	97.505
SHISA3	1.1173	4.28316	15.0894	9.45872e-48	1.09662e-46	97.4838
GIMAP8	0.752906	5.53287	15.0878	9.64995e-48	1.11787e-46	97.4639
USP11	0.532735	6.46842	15.0827	1.03148e-47	1.19195e-46	97.3976
CLDN4	-0.972805	6.28208	-15.0785	1.0896e-47	1.25706e-46	97.3431
CYP2U1	0.552864	4.61711	15.0764	1.11906e-47	1.28998e-46	97.3166
IL22RA1	-0.948957	5.50053	-15.0745	1.14838e-47	1.3227e-46	97.2909
OLFML2B	0.981493	6.20317	15.0708	1.20414e-47	1.38579e-46	97.2437
GINS4	-0.58175	4.6177	-15.0707	1.20627e-47	1.38711e-46	97.2419
FOXA1	-1.23113	6.55122	-15.07	1.21672e-47	1.39798e-46	97.2334
SFT2D1	-0.54458	7.18579	-15.0699	1.21925e-47	1.39976e-46	97.2313
NARS2	-0.54999	6.35514	-15.0674	1.25807e-47	1.44315e-46	97.2001
ATP8B4	0.691281	4.88254	15.0653	1.29417e-47	1.48335e-46	97.172
MRPL15	-0.589341	8.16995	-15.0646	1.30486e-47	1.49439e-46	97.1638
DGAT1	-0.757183	6.98209	-15.0634	1.3263e-47	1.5177e-46	97.1476
LTC4S	0.529885	3.88178	15.0603	1.38063e-47	1.5786e-46	97.1077
ZYX	0.613605	7.81754	15.0588	1.40797e-47	1.60596e-46	97.0882
TAGLN2	-0.562785	9.33316	-15.0569	1.44274e-47	1.64428e-46	97.0639
SMPDL3A	-0.760422	6.24888	-15.0554	1.47165e-47	1.67587e-46	97.0442
CIRBP	0.523563	7.69357	15.0416	1.76077e-47	2.00188e-46	96.8658
AHCY	-0.59297	8.79175	-15.0286	2.08472e-47	2.36637e-46	96.6978
PIGU	-0.579201	7.10393	-15.0226	2.25311e-47	2.5534e-46	96.6206
OAS1	-0.860278	6.87925	-15.0209	2.30256e-47	2.60735e-46	96.599
ASCC3	-0.533833	5.73874	-15.0131	2.54874e-47	2.88149e-46	96.498
PTK6	-0.938087	6.24903	-15.0115	2.60284e-47	2.94029e-46	96.4771
FCER1A	1.02477	4.46491	15.0104	2.64037e-47	2.9803e-46	96.4628
PHC1	0.502325	5.02571	15.0037	2.87789e-47	3.24321e-46	96.3772
FGL2	1.12377	6.93115	14.9758	4.13043e-47	4.6399e-46	96.0178
FRAT2	-0.590028	6.98038	-14.971	4.39788e-47	4.93249e-46	95.9554
ADAM23	0.589717	3.9244	14.9464	6.04192e-47	6.76024e-46	95.6396
NFIA	0.761928	6.49119	14.9424	6.36468e-47	7.11572e-46	95.5878
ALG8	-0.542098	7.09969	-14.9294	7.53423e-47	8.40329e-46	95.4201
ENTPD5	-0.65818	5.11898	-14.9246	8.0112e-47	8.91412e-46	95.359
GJA4	0.683911	5.56579	14.9221	8.27426e-47	9.19231e-46	95.3269
DACT1	0.87638	5.51348	14.9191	8.60236e-47	9.5493e-46	95.2882
PTGFR	0.76014	3.98867	14.9188	8.63639e-47	9.57953e-46	95.2843
ALDH1B1	0.835487	6.39668	14.9053	1.02747e-46	1.13788e-45	95.1116
PLCL1	0.523597	4.11196	14.9044	1.03947e-46	1.15027e-45	95.1
TMEM41A	-0.544535	6.09803	-14.8985	1.12249e-46	1.23922e-45	95.0236
SLC25A12	0.571169	5.77421	14.8956	1.16441e-46	1.2845e-45	94.9871
SLC30A1	-0.573294	5.89988	-14.8918	1.223e-46	1.34807e-45	94.9383
CHEK2	-0.53005	5.52023	-14.8895	1.25964e-46	1.38737e-45	94.909
GYG1	0.581058	7.82914	14.8866	1.30815e-46	1.43968e-45	94.8714
FAM124B	0.686132	4.28427	14.8819	1.38926e-46	1.52775e-45	94.8116
PDGFRB	0.887814	7.45009	14.8693	1.63582e-46	1.79749e-45	94.6491
OCIAD2	-0.631731	8.34387	-14.8673	1.67646e-46	1.84071e-45	94.6247
ATP13A2	-0.538831	6.03318	-14.8571	1.91379e-46	2.09966e-45	94.493
LDHD	-0.916946	4.51583	-14.8534	2.0053e-46	2.19834e-45	94.4466
RABGAP1	0.536015	7.39168	14.8469	2.18259e-46	2.38898e-45	94.3623
CYP2J2	-1.07151	5.86723	-14.8436	2.27564e-46	2.48891e-45	94.3208
C1orf21	0.681463	5.12112	14.8379	2.44856e-46	2.67595e-45	94.248
SQLE	-0.893989	6.51767	-14.8346	2.55577e-46	2.79096e-45	94.2054
HIC1	0.631283	4.65221	14.8339	2.57757e-46	2.81259e-45	94.1969
BYSL	-0.552215	6.40004	-14.8324	2.62721e-46	2.86454e-45	94.178
ZNF367	-0.539816	4.9949	-14.8299	2.71488e-46	2.95555e-45	94.1453
PLCH1	-0.670794	4.45877	-14.8196	3.09877e-46	3.37087e-45	94.0138
GPT	-0.996323	5.15356	-14.8113	3.44809e-46	3.74797e-45	93.9076
MRPS18A	-0.511224	7.00585	-14.8013	3.92052e-46	4.25493e-45	93.7799
CD248	0.876222	6.82349	14.7996	4.00721e-46	4.34233e-45	93.7581
SIX2	1.09246	4.43402	14.7989	4.04181e-46	4.37646e-45	93.7496
PRND	0.768202	4.10255	14.7887	4.6061e-46	4.98363e-45	93.6196
SULT1B1	-1.04853	5.01028	-14.7864	4.74719e-46	5.13147e-45	93.5896
MFGE8	0.764567	8.0114	14.7863	4.75001e-46	5.13147e-45	93.589
HELLS	-0.610515	5.31696	-14.7836	4.9171e-46	5.30384e-45	93.5547
BAIAP2L2	-1.00697	6.92614	-14.7791	5.20869e-46	5.6055e-45	93.4974
FDPS	-0.50557	7.19293	-14.7759	5.4332e-46	5.84266e-45	93.4554
MAFB	0.832722	6.92924	14.7727	5.65918e-46	6.08103e-45	93.4149
LGI1	0.641817	3.05716	14.7711	5.7754e-46	6.19646e-45	93.3947
RASD2	0.763042	4.55632	14.768	6.01126e-46	6.44462e-45	93.3549
FOXS1	0.740449	4.68859	14.7524	7.33608e-46	7.85897e-45	93.1568
C2orf15	-0.7342	4.50818	-14.7448	8.087e-46	8.65683e-45	93.0599
CCT5	-0.546531	7.04885	-14.7336	9.33962e-46	9.98256e-45	92.9167
PGR	0.522969	3.58335	14.7295	9.84101e-46	1.05105e-44	92.8647
CHST7	0.603552	5.33372	14.7228	1.07218e-45	1.14426e-44	92.7795
SLC44A3	-0.735686	6.64103	-14.7223	1.07937e-45	1.15106e-44	92.7728
CEACAM1	-1.01573	6.89445	-14.7219	1.08486e-45	1.15604e-44	92.7678
CLEC11A	0.834931	5.51425	14.7207	1.10149e-45	1.17287e-44	92.7527
TMC5	-1.05727	6.84	-14.7195	1.11772e-45	1.18926e-44	92.7381
TTF2	-0.501193	5.65279	-14.7163	1.16439e-45	1.23797e-44	92.6975
LRFN5	0.629513	3.76392	14.7159	1.17152e-45	1.24462e-44	92.6914
CYSLTR1	0.678675	4.59506	14.7148	1.18707e-45	1.26019e-44	92.6783
LRG1	-0.985353	5.95122	-14.7124	1.22368e-45	1.29808e-44	92.6481
BCL6	0.618954	6.16131	14.7064	1.32194e-45	1.40126e-44	92.5713
CFH	1.02082	6.23104	14.7048	1.35009e-45	1.43002e-44	92.5503
BPNT1	-0.654455	6.25487	-14.7042	1.35909e-45	1.43847e-44	92.5437
TOX3	-1.07589	6.14166	-14.697	1.4903e-45	1.57616e-44	92.4521
SRF	0.5497	7.25115	14.6924	1.58027e-45	1.66934e-44	92.3938
PPM1F	0.574983	6.36379	14.6868	1.69738e-45	1.79114e-44	92.3227
FOXA3	-1.10195	6.93641	-14.6819	1.80802e-45	1.90647e-44	92.2599
NXT2	-0.637413	6.01368	-14.68	1.85274e-45	1.95216e-44	92.2356
MT1G	-1.33836	7.75085	-14.6666	2.19795e-45	2.31202e-44	92.0657
DEGS2	-1.01524	5.22129	-14.6665	2.19919e-45	2.31202e-44	92.0652
NAT1	-0.587116	5.39039	-14.6638	2.27827e-45	2.39159e-44	92.03
NFATC4	0.558556	4.31312	14.6623	2.32202e-45	2.43571e-44	92.0111
SFN	-1.21572	8.11043	-14.6615	2.34632e-45	2.45936e-44	92.0008
ZNF540	0.500004	3.81668	14.6607	2.36826e-45	2.48052e-44	91.9915
LRRC59	-0.584832	5.35658	-14.6562	2.50834e-45	2.62529e-44	91.9344
PANK1	-0.615007	5.16943	-14.6536	2.59342e-45	2.71031e-44	91.9012
POU6F1	0.532084	4.1533	14.6438	2.93842e-45	3.06858e-44	91.777
JAZF1	0.666522	5.71898	14.6373	3.19266e-45	3.33161e-44	91.6945
COMTD1	-0.730154	6.7537	-14.632	3.41361e-45	3.55955e-44	91.628
ELF4	-0.524319	6.72701	-14.6294	3.5288e-45	3.67695e-44	91.595
MRVI1	0.859012	5.04414	14.6278	3.6035e-45	3.752e-44	91.5741
TMEM139	-0.963126	5.3472	-14.623	3.82847e-45	3.9833e-44	91.5139
C1RL	0.51499	6.19408	14.6045	4.8471e-45	5.02828e-44	91.2794
ABHD12	-0.500208	7.00369	-14.6035	4.905e-45	5.08191e-44	91.2676
SLC35D2	-0.510405	6.62807	-14.6035	4.906e-45	5.08191e-44	91.2674
PLEKHA7	-0.585724	5.76411	-14.5974	5.30716e-45	5.49342e-44	91.1892
FGF7	0.815289	3.93051	14.5897	5.85105e-45	6.05195e-44	91.0922
E2F2	-0.779555	5.50426	-14.5808	6.54529e-45	6.76506e-44	90.9807
SPARC	0.911984	9.1026	14.5796	6.65064e-45	6.86388e-44	90.9648
HPDL	-1.00983	5.36082	-14.5708	7.436e-45	7.66321e-44	90.8539
SORD	-0.674311	5.43969	-14.5684	7.66546e-45	7.89391e-44	90.8236
GDA	-0.94287	4.98805	-14.5675	7.74938e-45	7.96869e-44	90.8128
FAM43B	0.505948	3.68756	14.5613	8.3885e-45	8.61961e-44	90.734
ENDOG	-0.606128	5.84514	-14.5576	8.7872e-45	9.02272e-44	90.6879
PDLIM4	0.663171	4.78246	14.5418	1.07374e-44	1.10092e-43	90.4886
SPAG1	-0.597084	5.41706	-14.5384	1.12103e-44	1.14857e-43	90.4457
SCUBE2	0.877918	4.2641	14.5381	1.1258e-44	1.15262e-43	90.4415
RRAD	0.913841	4.71163	14.5372	1.13835e-44	1.16462e-43	90.4305
SERPINB1	-0.759857	8.37387	-14.5322	1.21255e-44	1.23963e-43	90.3677
RFTN1	0.758561	7.15682	14.5251	1.32788e-44	1.35656e-43	90.2774
MAPK10	0.590446	3.88291	14.5135	1.53683e-44	1.56888e-43	90.1321
NKIRAS1	0.506925	5.61822	14.506	1.6913e-44	1.72407e-43	90.0368
CCL19	1.57027	6.06644	14.5025	1.76674e-44	1.79968e-43	89.9934
SDF2L1	-0.557622	8.2183	-14.4969	1.89753e-44	1.93151e-43	89.9224
EPHA2	-0.89451	6.54742	-14.4967	1.90095e-44	1.9336e-43	89.9207
GCHFR	-0.718	6.02966	-14.4809	2.32091e-44	2.35566e-43	89.7222
SNRPD1	-0.539372	6.40537	-14.4803	2.33832e-44	2.37163e-43	89.7148
HSD11B2	-0.942481	5.80545	-14.4748	2.50792e-44	2.54181e-43	89.6452
FERMT1	-0.945061	6.93805	-14.4636	2.88858e-44	2.92132e-43	89.5047
CHDH	-0.593418	4.71971	-14.4493	3.45973e-44	3.49643e-43	89.3253
NGEF	-0.695691	4.92385	-14.4492	3.4642e-44	3.49845e-43	89.324
ERBB3	-0.654589	6.1688	-14.4458	3.61909e-44	3.65225e-43	89.2805
SSTR1	-1.01112	4.63156	-14.4438	3.7107e-44	3.74202e-43	89.2557
CYC1	-0.555737	9.06079	-14.4416	3.81178e-44	3.84121e-43	89.2289
UNC5CL	-1.09856	5.67595	-14.439	3.93893e-44	3.96367e-43	89.1963
TM9SF2	-0.518252	9.1311	-14.437	4.0423e-44	4.06479e-43	89.1706
A2M	0.854142	8.62558	14.4328	4.26254e-44	4.27886e-43	89.1178
ERMP1	-0.616142	6.34805	-14.4327	4.26429e-44	4.27886e-43	89.1174
CES3	-0.768864	4.68285	-14.4275	4.55651e-44	4.55909e-43	89.0515
VIL1	-1.16202	6.05814	-14.4267	4.60052e-44	4.59986e-43	89.042
NR2F6	-0.660062	6.60328	-14.4253	4.68611e-44	4.68212e-43	89.0236
APOLD1	0.768929	6.3779	14.4214	4.92016e-44	4.90901e-43	88.9752
CFD	1.17367	7.33278	14.4104	5.65284e-44	5.63207e-43	88.8372
SEPHS2	-0.655158	7.89879	-14.4074	5.86595e-44	5.84027e-43	88.8004
TMPRSS3	-1.05693	5.47196	-14.3986	6.55837e-44	6.52505e-43	88.6895
SEC24A	-0.597775	6.00495	-14.3967	6.71428e-44	6.67545e-43	88.6661
CCL20	-1.76219	7.36609	-14.3952	6.83962e-44	6.79527e-43	88.6477
TRIM31	-1.23468	6.69533	-14.3946	6.89036e-44	6.84087e-43	88.6404
TMEM130	0.740209	3.59221	14.3849	7.79227e-44	7.72542e-43	88.5181
LAMC1	0.696843	8.31627	14.3803	8.25425e-44	8.17769e-43	88.4608
PNKD	-0.541245	6.38425	-14.3782	8.47743e-44	8.387e-43	88.4343
COL6A1	0.904588	7.2599	14.3753	8.79356e-44	8.69366e-43	88.3979
WTIP	0.633937	4.44047	14.3728	9.06576e-44	8.95649e-43	88.3676
CASQ1	0.685993	3.45782	14.3669	9.77353e-44	9.64896e-43	88.2928
PPP1R14D	-1.05608	5.57658	-14.3633	1.02174e-43	1.00801e-42	88.2487
SNAP91	0.78869	3.4495	14.361	1.05231e-43	1.03745e-42	88.2194
LMNB2	-0.588114	7.18881	-14.3588	1.08122e-43	1.06446e-42	88.1924
ANXA2	-0.742663	9.20537	-14.3507	1.19751e-43	1.17812e-42	88.0909
ZNF671	0.586252	4.66667	14.3491	1.22204e-43	1.20142e-42	88.0707
PPP1R12A	0.612886	6.50529	14.3441	1.29992e-43	1.27709e-42	88.0093
RBP7	0.735573	4.86895	14.3396	1.37616e-43	1.35011e-42	87.9527
RCAN3	-0.500499	5.1803	-14.335	1.45801e-43	1.42942e-42	87.8952
OSR1	0.947931	4.38516	14.3296	1.55994e-43	1.52828e-42	87.828
BCL2L12	-0.54384	6.38662	-14.3273	1.60523e-43	1.57047e-42	87.7996
PGAM5	-0.515215	5.72515	-14.3251	1.65117e-43	1.6143e-42	87.7715
EIF6	-0.518959	8.28413	-14.3246	1.66006e-43	1.62187e-42	87.7662
MARCKSL1	-0.581032	9.29562	-14.304	2.14901e-43	2.09377e-42	87.5096
FOXQ1	-1.23254	8.73281	-14.2991	2.28739e-43	2.22551e-42	87.4475
IL17D	0.672323	4.80981	14.2839	2.7664e-43	2.686e-42	87.2585
ALDH1A3	0.911504	6.24203	14.2768	3.02035e-43	2.93055e-42	87.1712
LCN2	-1.9728	9.93442	-14.2649	3.50501e-43	3.39379e-42	87.0233
GPR39	-0.585811	4.29669	-14.2635	3.56839e-43	3.45279e-42	87.0055
RAMP2	0.661115	6.00199	14.2634	3.57245e-43	3.45435e-42	87.0043
CDH5	0.705267	6.31799	14.2633	3.5801e-43	3.45937e-42	87.0022
COL6A3	0.968179	9.0006	14.2621	3.63047e-43	3.50564e-42	86.9883
C1orf112	-0.557422	5.2633	-14.2586	3.79373e-43	3.65578e-42	86.9446
LIG1	-0.52986	6.07592	-14.2529	4.0738e-43	3.91762e-42	86.8738
TPD52	-0.61859	6.58836	-14.2494	4.25724e-43	4.09125e-42	86.83
MSI2	-0.518882	5.58961	-14.2474	4.3615e-43	4.18858e-42	86.8059
TNFRSF11A	-0.789519	5.09832	-14.2454	4.47655e-43	4.29615e-42	86.7801
GALNT7	-0.592975	6.02644	-14.2419	4.67156e-43	4.47416e-42	86.7377
CX3CR1	0.701625	4.14535	14.2262	5.68493e-43	5.42996e-42	86.5425
TSPAN1	-1.45261	7.80599	-14.2239	5.85164e-43	5.58162e-42	86.5138
LAMB3	-0.787265	6.09883	-14.223	5.91624e-43	5.63943e-42	86.5029
TXNRD1	-0.506235	7.10832	-14.2207	6.09027e-43	5.8014e-42	86.474
ZNF532	0.608585	6.13321	14.2163	6.43081e-43	6.11751e-42	86.42
AQP1	0.933663	6.57364	14.2157	6.48172e-43	6.16178e-42	86.4121
SH3PXD2A	0.630443	6.80988	14.202	7.68644e-43	7.28739e-42	86.2427
TTC22	-0.645008	4.46303	-14.1935	8.54627e-43	8.08626e-42	86.1373
PXMP2	-0.634742	6.24313	-14.1875	9.21195e-43	8.71027e-42	86.0627
OPLAH	-0.738566	6.2638	-14.1792	1.02152e-42	9.65237e-42	85.9599
SH3YL1	-0.687644	7.03074	-14.1786	1.02884e-42	9.71511e-42	85.9528
STOM	0.683189	8.02614	14.1768	1.05176e-42	9.92482e-42	85.9309
SLC35C1	-0.58655	6.4005	-14.1746	1.0818e-42	1.02015e-41	85.9029
GMDS	-0.953807	8.66511	-14.174	1.08916e-42	1.02641e-41	85.8962
HAPLN1	-0.661939	3.74158	-14.1724	1.11079e-42	1.04608e-41	85.8767
GIPC2	-0.791775	5.36148	-14.1718	1.11935e-42	1.05274e-41	85.869
ALPK2	0.737113	4.35962	14.1701	1.1433e-42	1.07383e-41	85.848
TNFAIP8L3	0.711453	3.98561	14.1682	1.17167e-42	1.09975e-41	85.8236
COL16A1	0.884217	6.52137	14.1623	1.25956e-42	1.17989e-41	85.7517
HKDC1	-1.14823	5.86823	-14.1567	1.35142e-42	1.26509e-41	85.6818
CANT1	-0.622662	7.83775	-14.1533	1.40858e-42	1.31773e-41	85.6406
CASK	-0.585089	6.56374	-14.1533	1.40959e-42	1.31779e-41	85.6399
ENAH	0.698802	5.29853	14.1463	1.53834e-42	1.43721e-41	85.553
FRMD4A	0.565855	4.97722	14.1401	1.66046e-42	1.55028e-41	85.477
GPRC5C	-0.778245	6.07149	-14.1374	1.7168e-42	1.60182e-41	85.4439
TCEA2	0.73814	4.52037	14.1334	1.80359e-42	1.68168e-41	85.3949
RIPK3	-0.529678	5.82844	-14.1305	1.87077e-42	1.74317e-41	85.3585
SORCS2	0.651898	4.10098	14.1048	2.57274e-42	2.39094e-41	85.0418
SLC25A22	-0.583544	6.19104	-14.0877	3.1789e-42	2.94069e-41	84.8315
PECAM1	0.741791	6.88822	14.0859	3.25026e-42	3.00474e-41	84.8094
GNAI2	0.538757	7.96789	14.0792	3.53539e-42	3.26619e-41	84.7259
CCL21	1.32554	6.1953	14.0669	4.11487e-42	3.79905e-41	84.575
KCNN3	0.625424	4.06846	14.0577	4.60947e-42	4.24457e-41	84.4622
IKBKE	-0.50021	5.62419	-14.0544	4.80005e-42	4.41717e-41	84.4219
CMPK1	-0.551028	8.54294	-14.0405	5.70027e-42	5.23192e-41	84.2511
HMCN1	0.761506	4.32429	14.0405	5.70459e-42	5.23249e-41	84.2503
ARHGAP22	0.568051	4.2125	14.0395	5.77444e-42	5.29311e-41	84.2382
FKBP4	-0.595986	6.68332	-14.0364	6.00068e-42	5.49335e-41	84.2
LGALS3	-0.676724	9.04591	-14.0338	6.19784e-42	5.67016e-41	84.1679
SLC24A3	0.780167	5.38444	14.0325	6.29414e-42	5.7508e-41	84.1526
GNB4	0.643301	5.32678	14.0302	6.47808e-42	5.91119e-41	84.1239
RFK	-0.532339	6.41624	-14.0233	7.04839e-42	6.42744e-41	84.0401
ARL14	-1.32566	6.65583	-14.0219	7.17204e-42	6.53597e-41	84.0228
STARD4	-0.553008	4.96218	-14.0142	7.88569e-42	7.18169e-41	83.9285
DQX1	-0.840875	4.73831	-14.0123	8.07209e-42	7.34196e-41	83.9053
GDPD2	-0.74104	3.99908	-14.012	8.10636e-42	7.36837e-41	83.9011
CLDN12	-0.664605	7.30929	-14.0095	8.36078e-42	7.59473e-41	83.8704
PSMB8	-0.635372	7.73141	-14.0082	8.49673e-42	7.71326e-41	83.8543
CD164	-0.645058	7.80727	-14.0079	8.52601e-42	7.73486e-41	83.8509
DNM2	-0.668741	6.443	-14.0013	9.25119e-42	8.38735e-41	83.7698
KDELR3	-0.767232	7.15568	-14.001	9.28564e-42	8.41318e-41	83.7661
AGR2	-1.47387	9.04303	-14.0002	9.37257e-42	8.48648e-41	83.7568
TMEM184A	-0.641654	4.84231	-13.9982	9.61182e-42	8.69753e-41	83.7318
EPS8L1	-0.763245	5.4063	-13.9978	9.65832e-42	8.734e-41	83.727
CTNNA3	0.670502	3.37786	13.9967	9.79464e-42	8.85159e-41	83.713
HDAC4	0.676703	5.50983	13.9674	1.40517e-41	1.26663e-40	83.3543
MAB21L2	0.654838	3.50469	13.9633	1.47779e-41	1.33124e-40	83.3043
DLG4	0.560899	4.50489	13.9501	1.73835e-41	1.56297e-40	83.1429
HMGB3	-0.659914	6.28495	-13.9363	2.05865e-41	1.84741e-40	82.9748
THBS2	1.25739	7.57755	13.9361	2.0628e-41	1.84996e-40	82.9728
SLC16A5	-0.743041	6.07972	-13.936	2.06708e-41	1.85262e-40	82.9707
PCNA	-0.512987	7.09159	-13.9331	2.14206e-41	1.9186e-40	82.9353
RPA3	-0.515465	7.80891	-13.9329	2.14611e-41	1.92101e-40	82.9334
ETHE1	-0.623931	6.74088	-13.929	2.25284e-41	2.01271e-40	82.8852
PAQR8	-0.790776	6.97916	-13.9285	2.26505e-41	2.02234e-40	82.8798
OSBPL3	-0.500405	5.95462	-13.9241	2.39247e-41	2.13475e-40	82.8254
MMEL1	-0.500987	4.39658	-13.9196	2.52589e-41	2.25237e-40	82.7715
ACOT11	-0.644825	5.26497	-13.9181	2.57527e-41	2.29495e-40	82.7522
COL4A2	0.783442	7.68079	13.9164	2.62786e-41	2.34034e-40	82.7322
RNF128	-0.932147	6.30713	-13.9156	2.65321e-41	2.36142e-40	82.7226
WASF3	0.837895	4.86642	13.9113	2.79797e-41	2.48556e-40	82.6698
NISCH	0.524065	6.82856	13.9044	3.04647e-41	2.70461e-40	82.5853
EPHA1	-0.81077	5.57972	-13.895	3.4156e-41	3.0285e-40	82.4716
NIPSNAP1	-0.531253	6.97576	-13.8948	3.42743e-41	3.03708e-40	82.4682
NCAPH	-0.705175	5.03002	-13.8925	3.52308e-41	3.11988e-40	82.4408
RHOF	-0.633375	4.81567	-13.8887	3.69322e-41	3.26849e-40	82.3939
DHRS13	-0.534178	5.1535	-13.887	3.76837e-41	3.33291e-40	82.3739
UGDH	-0.606591	7.68171	-13.8848	3.87376e-41	3.42396e-40	82.3465
ABHD2	-0.674239	6.41674	-13.8754	4.34402e-41	3.83722e-40	82.2326
RAB11FIP4	-0.615963	5.33662	-13.8737	4.43807e-41	3.91784e-40	82.2113
MEOX1	0.66064	4.60567	13.865	4.93526e-41	4.3513e-40	82.1058
GPR160	-0.921859	7.30618	-13.8579	5.38052e-41	4.74091e-40	82.02
GPR162	0.543297	4.03465	13.8349	7.13478e-41	6.25535e-40	81.7395
C1orf198	0.533623	7.192	13.8232	8.22946e-41	7.20167e-40	81.5977
FLT3LG	0.530809	4.39263	13.8168	8.89783e-41	7.7721e-40	81.5201
DNAJB4	0.587337	5.5102	13.8105	9.60136e-41	8.38143e-40	81.4444
F13A1	1.07973	5.22141	13.8031	1.05118e-40	9.1535e-40	81.3544
ENOX1	0.590042	4.18073	13.7971	1.13175e-40	9.84291e-40	81.281
CPD	-0.60104	7.59277	-13.7929	1.19021e-40	1.0345e-39	81.231
ZNF518B	0.728792	4.93165	13.7914	1.21301e-40	1.05367e-39	81.2121
ENTPD1	0.578536	6.03622	13.7775	1.43612e-40	1.2467e-39	81.0443
LYL1	0.680077	5.94092	13.7747	1.48588e-40	1.28911e-39	81.0105
ITGBL1	0.947534	4.67104	13.7705	1.56482e-40	1.35675e-39	80.959
TSPAN18	0.726086	5.03672	13.7507	1.99156e-40	1.72357e-39	80.7194
PLEKHO2	0.568005	6.05889	13.7484	2.04631e-40	1.76987e-39	80.6924
THBS1	1.0247	7.20643	13.738	2.32372e-40	2.00611e-39	80.5661
PLA2G4F	-0.847025	4.74692	-13.7369	2.35363e-40	2.03069e-39	80.5534
PRPH	0.76345	4.23108	13.7334	2.45743e-40	2.11765e-39	80.5105
PAK6	-0.522207	4.28393	-13.7314	2.51689e-40	2.16757e-39	80.4868
MCM8	-0.519418	4.93241	-13.7114	3.20809e-40	2.75947e-39	80.2456
DKK3	0.691675	6.68514	13.7094	3.28738e-40	2.82595e-39	80.2214
FBP1	-0.935097	7.54629	-13.7059	3.43025e-40	2.94696e-39	80.1791
DDAH1	-0.669161	6.80601	-13.7055	3.44568e-40	2.95842e-39	80.1746
OSBPL5	0.56252	5.99827	13.6993	3.71462e-40	3.18544e-39	80.1
C4BPB	-1.12637	5.35736	-13.6943	3.94854e-40	3.38398e-39	80.0393
PGD	-0.617615	6.99966	-13.6882	4.24953e-40	3.63752e-39	79.9663
ACSS2	-0.538157	5.87876	-13.6816	4.60387e-40	3.93843e-39	79.8867
HEATR1	-0.502972	6.42893	-13.6807	4.65444e-40	3.97686e-39	79.8758
PEX11A	-0.517485	5.20368	-13.6737	5.06664e-40	4.32121e-39	79.7915
RSPO2	0.789805	3.80512	13.6719	5.18109e-40	4.41615e-39	79.7693
S100A16	-0.809343	8.79123	-13.6674	5.47148e-40	4.65713e-39	79.7151
MAP1A	0.725915	4.59557	13.6582	6.11609e-40	5.20052e-39	79.6045
MCM7	-0.584585	6.32844	-13.6528	6.53158e-40	5.55047e-39	79.5391
PSMD3	-0.615356	6.79934	-13.6439	7.26594e-40	6.16337e-39	79.4333
GLI2	0.653313	4.4979	13.6414	7.49485e-40	6.35372e-39	79.4025
EHF	-0.951589	6.34673	-13.6365	7.94595e-40	6.72804e-39	79.3444
EPHA4	0.769414	4.44854	13.6351	8.0869e-40	6.84329e-39	79.3269
SLC9A2	-1.09657	4.94993	-13.6296	8.64705e-40	7.30852e-39	79.2604
TUFT1	-0.602424	6.73403	-13.6258	9.05161e-40	7.64587e-39	79.2149
CHST3	0.765838	5.15425	13.6094	1.1034e-39	9.2981e-39	79.0181
FOXF2	0.861009	5.90367	13.6078	1.12434e-39	9.46327e-39	78.9995
FAM124A	0.577326	3.9379	13.6001	1.23324e-39	1.03674e-38	78.9076
FGFR4	-0.815814	5.54221	-13.5948	1.31611e-39	1.10509e-38	78.843
MAMLD1	0.57262	4.53618	13.5888	1.41431e-39	1.18685e-38	78.7715
RASEF	-0.984377	6.29827	-13.5823	1.52871e-39	1.28056e-38	78.6942
FNDC1	1.35464	6.03171	13.5778	1.61439e-39	1.35153e-38	78.64
ANXA3	-0.848298	6.95444	-13.5694	1.78643e-39	1.49466e-38	78.5394
VWF	0.786178	7.72247	13.5639	1.90804e-39	1.59547e-38	78.474
CYP2C18	-1.30236	5.79175	-13.5606	1.98689e-39	1.66042e-38	78.4337
PDLIM7	0.639387	6.12745	13.5581	2.04755e-39	1.71e-38	78.4038
CLDN23	-1.05412	6.7698	-13.558	2.04865e-39	1.71e-38	78.4033
HOXB4	0.562862	4.73363	13.5539	2.15377e-39	1.79668e-38	78.3536
C3orf18	0.561424	4.30396	13.5527	2.1841e-39	1.8209e-38	78.3397
PIK3CB	-0.5053	5.96668	-13.551	2.23025e-39	1.85718e-38	78.3189
TRAIP	-0.655126	4.4201	-13.5495	2.27125e-39	1.8902e-38	78.3008
SLPI	-1.41182	8.02583	-13.546	2.36672e-39	1.9685e-38	78.2599
PRIM1	-0.52577	6.00487	-13.5398	2.55196e-39	2.12007e-38	78.185
PLEKHA6	-0.704192	6.11395	-13.5362	2.6628e-39	2.20954e-38	78.1428
TOPBP1	-0.538117	6.80521	-13.5281	2.9354e-39	2.43288e-38	78.046
PKIA	0.693117	4.36936	13.5276	2.95514e-39	2.4478e-38	78.0393
ABCA1	0.606751	6.75868	13.5269	2.9778e-39	2.46512e-38	78.0317
UCHL3	-0.518109	7.30754	-13.5267	2.98448e-39	2.4692e-38	78.0295
SCD	-0.91752	7.74975	-13.5049	3.87885e-39	3.20164e-38	77.7691
KANK2	0.834328	5.56347	13.502	4.01421e-39	3.30756e-38	77.735
SDC2	0.656517	5.8422	13.5009	4.06796e-39	3.34989e-38	77.7218
GLB1L2	-0.771631	5.58416	-13.5008	4.0728e-39	3.35192e-38	77.7206
SH3BGRL2	-0.668526	7.58118	-13.499	4.16551e-39	3.42622e-38	77.6982
CDK2AP2	-0.516668	7.0294	-13.4973	4.24986e-39	3.48949e-38	77.6783
GPT2	-0.768193	6.52826	-13.4967	4.28036e-39	3.51249e-38	77.6712
SIM2	-0.681222	4.44858	-13.4893	4.67557e-39	3.83011e-38	77.5834
CDCA7	-0.77837	7.14089	-13.4887	4.71144e-39	3.85725e-38	77.5759
TMEM38A	-0.764456	4.70727	-13.4858	4.87769e-39	3.99104e-38	77.5414
MVD	-0.564408	5.38051	-13.4794	5.26938e-39	4.30654e-38	77.4647
CAMK1	0.51668	5.31805	13.475	5.55443e-39	4.53425e-38	77.4123
GDF10	0.702686	3.45967	13.4701	5.88802e-39	4.79823e-38	77.3544
OSGIN1	-0.541206	4.27419	-13.4649	6.26735e-39	5.1044e-38	77.2923
TIMP1	0.668934	10.4863	13.46	6.64178e-39	5.40623e-38	77.2347
SULT1C2	-1.36159	5.86558	-13.4584	6.77435e-39	5.51095e-38	77.2151
PAPLN	0.761245	5.17887	13.4538	7.1515e-39	5.81441e-38	77.1612
MT1H	-1.11869	6.27203	-13.4516	7.349e-39	5.9681e-38	77.1342
PCDH1	-0.538942	5.45957	-13.4444	8.0101e-39	6.50123e-38	77.0486
PSRC1	-0.511827	5.03197	-13.441	8.3418e-39	6.76266e-38	77.0083
IRAK1	-0.517907	7.81436	-13.4383	8.61734e-39	6.98203e-38	76.976
MYO1A	-1.1708	6.26488	-13.4381	8.63495e-39	6.99228e-38	76.974
LACTB2	-0.680132	7.35999	-13.4362	8.82774e-39	7.1361e-38	76.952
NOVA1	0.563977	3.54253	13.4357	8.88693e-39	7.17982e-38	76.9454
SOX18	0.740814	6.29515	13.4347	8.99382e-39	7.26202e-38	76.9335
MMRN1	0.869707	4.53886	13.4335	9.12066e-39	7.36022e-38	76.9196
SELP	0.777106	4.97256	13.4274	9.8101e-39	7.90753e-38	76.8472
GSN	0.685155	6.22277	13.4088	1.2257e-38	9.86862e-38	76.626
PMP22	0.665853	5.44962	13.4079	1.23848e-38	9.9658e-38	76.6156
CYB5A	-0.527642	7.52541	-13.405	1.2815e-38	1.03061e-37	76.5817
LYVE1	0.796385	4.43263	13.4033	1.30883e-38	1.05199e-37	76.5608
CAMK1D	0.58425	4.609	13.397	1.41017e-38	1.13215e-37	76.4867
ATP1A1	-0.576574	9.20945	-13.3821	1.68433e-38	1.34995e-37	76.3102
B4GALNT3	-0.674219	4.6561	-13.3761	1.80919e-38	1.44673e-37	76.2391
PAFAH1B3	-0.567919	7.26641	-13.3757	1.81882e-38	1.45361e-37	76.2339
C4orf33	-0.565094	4.68762	-13.3705	1.93525e-38	1.54578e-37	76.1722
MYADM	0.696591	7.39518	13.3684	1.98374e-38	1.58362e-37	76.1476
DDX21	-0.5358	7.87669	-13.3588	2.22374e-38	1.7712e-37	76.0342
LYPLA1	-0.514299	7.0188	-13.3577	2.25215e-38	1.79282e-37	76.0216
LMO7	-0.690056	5.56022	-13.3511	2.43786e-38	1.93847e-37	75.9428
FGD5	0.621941	5.59786	13.3456	2.60055e-38	2.06666e-37	75.8787
GALNT6	-0.883856	6.01307	-13.3349	2.95493e-38	2.34564e-37	75.7518
ABCB6	-0.561853	5.41056	-13.3327	3.03303e-38	2.40629e-37	75.7258
ZNF358	0.532661	6.78385	13.3316	3.07203e-38	2.43585e-37	75.7131
LDLR	-0.698816	7.61048	-13.3256	3.29915e-38	2.613e-37	75.6423
ADAM10	-0.505932	6.03427	-13.3243	3.34935e-38	2.65127e-37	75.6273
DYNC1I1	0.758004	4.32258	13.3144	3.76717e-38	2.97533e-37	75.5105
XPO5	-0.55264	6.25559	-13.3076	4.08729e-38	3.22454e-37	75.4295
TMEM52	-0.726787	4.64929	-13.2979	4.58211e-38	3.6129e-37	75.316
RAMP1	0.989242	6.47647	13.2957	4.70735e-38	3.70957e-37	75.2892
RDM1	-0.545428	4.13821	-13.285	5.34052e-38	4.20149e-37	75.1638
FMO5	-0.943032	5.34816	-13.2764	5.91592e-38	4.64639e-37	75.0622
TMEM106C	-0.528072	7.97296	-13.2696	6.41176e-38	5.02742e-37	74.9822
SH3BGR	0.717604	4.40685	13.2688	6.46831e-38	5.06894e-37	74.9735
LOXL4	0.78178	4.70706	13.2684	6.50148e-38	5.0921e-37	74.9684
BIK	-0.847374	6.64027	-13.2655	6.72861e-38	5.26707e-37	74.9343
SRD5A1	-0.517915	5.49439	-13.2571	7.42941e-38	5.80598e-37	74.8359
FAM83D	0.894134	7.03295	13.256	7.53307e-38	5.88372e-37	74.8221
GGH	-0.96523	7.03856	-13.2495	8.1306e-38	6.34691e-37	74.7463
FAM83E	-1.0088	5.76441	-13.247	8.37437e-38	6.53358e-37	74.7169
GIMAP7	0.755996	6.12056	13.2449	8.58079e-38	6.69093e-37	74.6927
PPM1H	-0.649264	5.63799	-13.241	8.98782e-38	7.00056e-37	74.6467
PERP	-0.792252	6.8816	-13.2388	9.23023e-38	7.18145e-37	74.6203
SH3RF2	-0.767627	5.6675	-13.2249	1.0874e-37	8.44637e-37	74.4575
PJA2	0.558129	8.0958	13.2174	1.1878e-37	9.21098e-37	74.3698
EHHADH	-0.583357	5.46285	-13.2172	1.19143e-37	9.23406e-37	74.3667
OLFM1	0.816698	5.01977	13.2156	1.21311e-37	9.39697e-37	74.3488
MUC1	-1.18631	9.03414	-13.2085	1.31902e-37	1.02117e-36	74.2657
LDB3	0.659048	3.66535	13.1974	1.50459e-37	1.16182e-36	74.1349
GAL3ST1	-0.913776	4.87927	-13.1965	1.52061e-37	1.17338e-36	74.1244
MOGAT3	-0.909341	4.27238	-13.1941	1.56317e-37	1.2049e-36	74.097
ADRB2	0.608893	4.6174	13.1862	1.71602e-37	1.31983e-36	74.0043
IQGAP3	-0.523632	5.04528	-13.1832	1.77826e-37	1.36695e-36	73.9689
IMPA1	-0.537889	7.10173	-13.1791	1.8661e-37	1.43291e-36	73.921
GIMAP6	0.64729	5.57161	13.1745	1.96989e-37	1.51178e-36	73.8673
FDFT1	-0.609226	8.4638	-13.1727	2.01252e-37	1.54367e-36	73.846
HOXB2	0.774738	5.98041	13.1575	2.40716e-37	1.84436e-36	73.6681
CSDC2	0.59256	4.0052	13.1538	2.5142e-37	1.92532e-36	73.6249
MYBL2	-0.693472	5.70006	-13.1479	2.69509e-37	2.05937e-36	73.5559
MXD1	-0.679189	6.82348	-13.1478	2.69745e-37	2.06006e-36	73.555
PTPN13	0.557289	4.20829	13.1293	3.35431e-37	2.55341e-36	73.3386
LAMB2	0.674219	6.95309	13.1259	3.49043e-37	2.65559e-36	73.2991
NIPSNAP3B	0.51225	3.87704	13.1248	3.53304e-37	2.68656e-36	73.287
MDFIC	0.588017	5.08746	13.114	4.01287e-37	3.04814e-36	73.1605
GATA6	-0.681385	5.92323	-13.1102	4.19277e-37	3.18136e-36	73.117
CES2	-0.925715	7.72769	-13.1037	4.5272e-37	3.42958e-36	73.0407
CTSK	0.858541	7.83478	13.1027	4.58355e-37	3.4704e-36	73.0284
BTNL8	-1.17092	4.87627	-13.1016	4.64118e-37	3.51026e-36	73.016
LIN9	-0.581897	4.69154	-13.0959	4.95924e-37	3.7448e-36	72.9502
APOBEC1	-1.06137	4.7988	-13.0905	5.28775e-37	3.98859e-36	72.8865
CACNA2D3	0.531429	3.88027	13.0876	5.46557e-37	4.12051e-36	72.8536
NAP1L2	0.629675	3.85871	13.0851	5.63319e-37	4.24235e-36	72.8236
CDC42EP1	-0.654584	6.7956	-13.0804	5.94849e-37	4.47263e-36	72.7695
QKI	0.507677	5.04623	13.0797	6.00013e-37	4.50665e-36	72.761
RGS7BP	0.54992	3.7905	13.0745	6.3778e-37	4.78777e-36	72.7003
DYSF	0.583539	5.82559	13.0693	6.77423e-37	5.08265e-36	72.6404
ZFP2	0.515111	3.91554	13.0411	9.42558e-37	7.0457e-36	72.3124
ITGA6	-0.552264	6.48908	-13.039	9.65895e-37	7.21632e-36	72.2881
C1orf162	0.735241	6.16787	13.0293	1.08086e-36	8.06242e-36	72.1764
SKP2	-0.559953	5.34314	-13.0258	1.12653e-36	8.39867e-36	72.1353
PDZK1IP1	-1.35145	7.44312	-13.0236	1.15532e-36	8.60873e-36	72.1102
CAPN5	-0.803404	7.30633	-13.02	1.20464e-36	8.96674e-36	72.0687
FREM1	0.669894	3.82963	13.0099	1.35589e-36	1.00766e-35	71.9513
PRKCI	-0.651371	6.73044	-13.0013	1.49875e-36	1.11207e-35	71.8518
SLC2A1	-0.829918	7.03834	-12.9996	1.52942e-36	1.13423e-35	71.8316
MID2	0.575811	4.82946	12.9969	1.57872e-36	1.16956e-35	71.8001
ALG5	-0.512092	6.77428	-12.9951	1.61179e-36	1.19344e-35	71.7795
GFRA2	0.521286	4.15399	12.9893	1.72464e-36	1.27633e-35	71.7123
SLC35F5	-0.534078	5.73874	-12.9851	1.81078e-36	1.33937e-35	71.6639
GPX7	0.703739	5.73712	12.9783	1.95977e-36	1.44805e-35	71.5854
IFI27	-0.791082	9.70154	-12.9766	1.99763e-36	1.47525e-35	71.5664
MAD2L1BP	-0.50451	6.17229	-12.969	2.18467e-36	1.6117e-35	71.4775
PGBD1	0.553783	4.32599	12.9579	2.48431e-36	1.83179e-35	71.3499
CREB3L4	-0.535138	5.2954	-12.9502	2.717e-36	2.00232e-35	71.261
TSPAN7	0.851162	5.75606	12.9497	2.73401e-36	2.0138e-35	71.2548
GPX2	-1.18226	9.53415	-12.9428	2.9617e-36	2.17923e-35	71.1753
PITPNM1	-0.539177	6.77069	-12.9307	3.40562e-36	2.50456e-35	71.0366
TWIST2	0.625224	4.27995	12.9288	3.4848e-36	2.56145e-35	71.0138
ITGA9	0.611598	4.66984	12.9206	3.83032e-36	2.80957e-35	70.9199
IER3IP1	-0.500546	6.874	-12.9202	3.85067e-36	2.82303e-35	70.9146
GK	-0.646286	5.46499	-12.8959	5.10287e-36	3.72941e-35	70.635
LRFN4	-0.652828	5.77509	-12.8868	5.66937e-36	4.13914e-35	70.5305
ANKS1B	0.506311	3.32491	12.8771	6.33929e-36	4.62345e-35	70.4196
TM4SF5	-1.26494	6.78156	-12.8617	7.58089e-36	5.51188e-35	70.242
TGFBI	0.771746	8.7494	12.8604	7.69427e-36	5.59143e-35	70.2272
TIE1	0.566743	4.94635	12.8552	8.16825e-36	5.92976e-35	70.1679
LMTK2	-0.505577	5.0264	-12.8536	8.31714e-36	6.03474e-35	70.1499
PVR	-0.60599	6.01759	-12.8378	9.98307e-36	7.23234e-35	69.9686
NGFR	0.93301	3.87997	12.8305	1.08678e-35	7.86518e-35	69.8843
XDH	-0.860781	4.89223	-12.828	1.11861e-35	8.09139e-35	69.8556
AKR1C4	-0.979499	5.0632	-12.827	1.13181e-35	8.18268e-35	69.844
SCG2	0.911119	4.63553	12.824	1.17131e-35	8.46391e-35	69.8099
FHL5	0.606767	4.18194	12.8237	1.1751e-35	8.48698e-35	69.8067
PROS1	0.801083	6.80746	12.8227	1.18835e-35	8.5783e-35	69.7956
PHLDB2	0.721855	4.64507	12.8068	1.42804e-35	1.02874e-34	69.6131
HSPD1	-0.528187	7.5425	-12.8059	1.44344e-35	1.03931e-34	69.6025
SLC35F2	-0.636024	6.29799	-12.7944	1.6462e-35	1.18228e-34	69.472
KCNA1	0.50748	3.48494	12.7911	1.70993e-35	1.22743e-34	69.4342
CCL2	0.942572	7.26267	12.7883	1.76618e-35	1.26587e-34	69.4021
PUS7	-0.508027	6.6971	-12.7805	1.93346e-35	1.38225e-34	69.3123
GPM6A	0.612695	3.73518	12.7753	2.05269e-35	1.466e-34	69.2528
CHTF18	-0.5444	5.44624	-12.7728	2.11213e-35	1.50769e-34	69.2245
DAB2	0.644235	6.33333	12.769	2.20569e-35	1.57368e-34	69.1815
FAM135A	-0.574043	5.36008	-12.7632	2.35774e-35	1.68131e-34	69.1153
VASN	0.636358	6.25135	12.7615	2.4049e-35	1.7132e-34	69.0956
EFNA1	-0.647997	7.74196	-12.7543	2.61314e-35	1.85967e-34	69.0131
NUAK1	0.578238	6.13559	12.7523	2.67155e-35	1.90028e-34	68.9912
GINS1	-0.593766	5.38154	-12.7468	2.84757e-35	2.02242e-34	68.9278
SLC39A14	-0.620927	7.13777	-12.7412	3.03466e-35	2.15421e-34	68.8647
GCNT1	-0.864177	6.10219	-12.741	3.04279e-35	2.1589e-34	68.862
LUM	0.904199	8.87838	12.7343	3.28716e-35	2.33111e-34	68.7853
ACSL5	-0.683173	6.31174	-12.7284	3.51618e-35	2.49226e-34	68.7184
CEBPD	0.549457	8.48327	12.7254	3.63909e-35	2.57808e-34	68.6843
CHAC1	-0.662217	4.86398	-12.7216	3.80224e-35	2.68961e-34	68.6408
LMO3	0.585058	3.60366	12.721	3.82663e-35	2.70551e-34	68.6344
LNX1	-0.507615	4.80333	-12.7129	4.20113e-35	2.96731e-34	68.5417
PNMA1	0.578276	6.52927	12.7099	4.34517e-35	3.06751e-34	68.5082
FOLR2	0.780684	5.25235	12.7048	4.6083e-35	3.24839e-34	68.4499
ABCC3	-0.790352	6.98404	-12.7016	4.77976e-35	3.36757e-34	68.4136
TUBA1A	0.63458	9.15385	12.7013	4.7936e-35	3.37395e-34	68.4107
TUBG2	0.501696	5.32165	12.6999	4.87392e-35	3.42535e-34	68.3942
FIBIN	0.658999	4.90598	12.6966	5.06057e-35	3.55476e-34	68.3569
IMPA2	-0.645226	7.41224	-12.6932	5.26126e-35	3.69389e-34	68.3183
TWSG1	0.548233	7.13521	12.6841	5.83901e-35	4.09476e-34	68.2148
DBNDD1	-0.774446	5.5174	-12.6841	5.84095e-35	4.09476e-34	68.2145
RDX	0.692772	5.87102	12.6745	6.51989e-35	4.56392e-34	68.1053
FKBP5	0.679405	6.2911	12.6711	6.77135e-35	4.73289e-34	68.0678
GRP	0.976933	3.91876	12.6691	6.93071e-35	4.84188e-34	68.0447
GINS2	-0.702301	5.66958	-12.6547	8.17092e-35	5.69984e-34	67.8812
DTX3	0.620684	4.7353	12.6535	8.28674e-35	5.77777e-34	67.8672
BDH1	-0.522958	5.03417	-12.6526	8.36912e-35	5.83232e-34	67.8574
SLC19A1	-0.539098	4.71274	-12.6515	8.47101e-35	5.90041e-34	67.8454
PARD6B	-0.594468	4.40779	-12.6494	8.67474e-35	6.03933e-34	67.8218
FGD1	0.540399	4.74296	12.6403	9.62985e-35	6.69766e-34	67.7181
CYTL1	0.677535	3.93508	12.6382	9.86617e-35	6.85864e-34	67.694
GIMAP4	0.711155	6.9247	12.6277	1.11197e-34	7.71481e-34	67.5753
EIF4EBP1	-0.505526	6.44565	-12.6197	1.21786e-34	8.43707e-34	67.485
GJB1	-0.969288	5.76865	-12.6183	1.23787e-34	8.57144e-34	67.4688
C15orf48	-1.10439	7.19896	-12.6164	1.26373e-34	8.74625e-34	67.4483
GALM	-0.551043	7.08771	-12.6106	1.35097e-34	9.33629e-34	67.382
TRIM2	-0.648314	6.89574	-12.6094	1.36912e-34	9.45708e-34	67.3687
CCNE1	-0.976544	5.42737	-12.608	1.3916e-34	9.60762e-34	67.3526
THBS3	0.587704	5.65932	12.6055	1.43128e-34	9.87678e-34	67.3247
PPFIBP2	-0.595863	7.11263	-12.6017	1.49503e-34	1.02965e-33	67.2814
P2RY2	-0.63415	4.05825	-12.5993	1.53521e-34	1.05681e-33	67.2551
ATP7B	-0.739888	5.64066	-12.5916	1.67641e-34	1.15232e-33	67.1677
GRAMD1C	-0.592905	4.81073	-12.5881	1.74407e-34	1.19824e-33	67.1284
KERA	0.571338	3.48163	12.5879	1.74759e-34	1.20007e-33	67.1264
LONRF2	0.630906	3.84822	12.5852	1.80363e-34	1.23796e-33	67.0951
SV2A	0.626984	4.2779	12.5835	1.83884e-34	1.26151e-33	67.0759
HES1	-0.520304	6.9758	-12.5805	1.90238e-34	1.30446e-33	67.0422
OASL	-0.784055	5.68505	-12.5788	1.9383e-34	1.32845e-33	67.0236
REM1	0.514229	4.40554	12.5768	1.98398e-34	1.3591e-33	67.0005
NOTCH3	0.670324	6.69337	12.5686	2.17825e-34	1.49145e-33	66.9077
TFCP2L1	-0.908479	5.00064	-12.5593	2.41914e-34	1.65398e-33	66.8036
MET	-0.754263	6.05127	-12.5285	3.4323e-34	2.33536e-33	66.4563
HTR2B	0.906733	4.36639	12.5243	3.59653e-34	2.44474e-33	66.4099
ACE2	-1.24874	5.18198	-12.5201	3.77266e-34	2.56322e-33	66.3625
ZFHX3	0.564412	5.53908	12.5185	3.84046e-34	2.60803e-33	66.3448
GPRC5A	-1.04501	7.3556	-12.5163	3.93727e-34	2.67121e-33	66.3201
HMGA1	-0.536109	6.70495	-12.5128	4.09788e-34	2.77883e-33	66.2804
BCAS1	-1.10999	5.93545	-12.5091	4.27078e-34	2.8933e-33	66.2394
DOCK5	-0.519988	5.14468	-12.4975	4.8699e-34	3.28969e-33	66.109
PCSK9	-0.905875	5.09581	-12.4964	4.93234e-34	3.33028e-33	66.0964
AHCYL2	-0.801313	6.45598	-12.4944	5.04343e-34	3.40365e-33	66.0743
CRIM1	0.529484	6.21542	12.4904	5.27949e-34	3.56126e-33	66.0289
GJC1	0.637363	6.50085	12.489	5.36365e-34	3.61456e-33	66.0132
TOX	0.76763	4.96454	12.4886	5.38759e-34	3.62896e-33	66.0088
GNG7	0.589148	4.69653	12.473	6.42788e-34	4.32142e-33	65.8335
DUOX2	-1.40447	5.28002	-12.4711	6.56675e-34	4.41058e-33	65.8123
RPRM	0.806369	4.02859	12.4679	6.80228e-34	4.56226e-33	65.7773
CADM2	0.521493	3.25452	12.4636	7.1452e-34	4.78997e-33	65.7285
PLAC8	-1.25102	7.5451	-12.4632	7.17228e-34	4.80584e-33	65.7247
RGS5	0.823747	7.48523	12.4622	7.25968e-34	4.86209e-33	65.7127
TUSC3	0.63928	4.63969	12.4537	7.991e-34	5.3392e-33	65.6174
VEGFA	-0.556523	5.7833	-12.4525	8.09845e-34	5.40843e-33	65.6042
BTNL3	-0.706305	4.38138	-12.4502	8.31104e-34	5.54515e-33	65.5784
COL3A1	0.871692	10.0279	12.4485	8.46776e-34	5.64705e-33	65.5599
POLD4	-0.502321	6.38116	-12.4468	8.63696e-34	5.75716e-33	65.5403
CBR3	0.61085	5.50886	12.4407	9.25074e-34	6.15465e-33	65.4721
DUOXA2	-1.44864	5.15418	-12.4362	9.72604e-34	6.46172e-33	65.4224
RAPGEFL1	-0.987217	6.1029	-12.4337	1.00082e-33	6.64295e-33	65.394
ICA1	-0.514099	6.18517	-12.4279	1.06865e-33	7.08315e-33	65.3289
CD93	0.682823	7.34102	12.4273	1.07553e-33	7.12538e-33	65.3225
TM6SF2	-0.820481	4.37477	-12.4269	1.07995e-33	7.15134e-33	65.3184
EXPH5	-0.591382	5.04609	-12.4197	1.17184e-33	7.74886e-33	65.2374
TFF1	-2.05287	8.86798	-12.4182	1.19143e-33	7.87474e-33	65.2209
SLC8A2	0.746266	3.56744	12.4059	1.36716e-33	9.02348e-33	65.0844
CYP39A1	0.637078	4.28299	12.4005	1.45421e-33	9.57562e-33	65.0231
AMN	-0.630367	5.03067	-12.3931	1.57884e-33	1.03769e-32	64.9415
SHCBP1	-0.509004	7.12498	-12.3923	1.59293e-33	1.04646e-32	64.9327
SULT1A2	-0.595485	4.97085	-12.3789	1.85139e-33	1.21513e-32	64.7834
WWTR1	0.675661	5.73637	12.3544	2.43871e-33	1.59466e-32	64.5099
GSTP1	-0.51884	10.1246	-12.3535	2.46175e-33	1.60898e-32	64.5006
TGFA	-0.649338	5.2005	-12.352	2.50417e-33	1.63595e-32	64.4836
MT1F	-0.798677	7.37417	-12.3362	2.989e-33	1.94727e-32	64.308
PHLDA2	-0.767859	6.27057	-12.3351	3.02629e-33	1.97065e-32	64.2957
IGF2BP2	-0.7565	6.89499	-12.3276	3.29035e-33	2.14052e-32	64.2126
INF2	-0.517238	6.26209	-12.3217	3.51395e-33	2.28398e-32	64.1474
NME4	0.611969	7.35411	12.3208	3.55069e-33	2.3068e-32	64.1371
NUPR1	0.758268	6.19658	12.3045	4.25711e-33	2.76193e-32	63.957
FYN	0.50437	5.89738	12.3001	4.47606e-33	2.90131e-32	63.9072
VSIG1	-1.65035	5.78346	-12.2972	4.62302e-33	2.99381e-32	63.8751
SLC7A1	-0.516534	6.86769	-12.2955	4.7072e-33	3.04693e-32	63.8572
COL4A5	0.87918	5.22138	12.288	5.11809e-33	3.30986e-32	63.7742
MRC2	0.573147	5.57376	12.2801	5.59179e-33	3.60957e-32	63.6863
SLC25A4	0.651288	6.50986	12.2736	6.00935e-33	3.87734e-32	63.6148
SLC6A20	-0.864789	4.61438	-12.2701	6.25279e-33	4.03256e-32	63.5754
ATOH8	0.522752	4.27621	12.2695	6.29577e-33	4.05843e-32	63.5686
ITGA2	-0.722882	6.54989	-12.2679	6.40492e-33	4.12501e-32	63.5516
CA2	-1.48705	8.39012	-12.2629	6.7699e-33	4.3561e-32	63.4966
FZD7	0.625435	5.84923	12.2577	7.17877e-33	4.61497e-32	63.4384
IL1R2	-0.930089	5.48102	-12.2562	7.29485e-33	4.68746e-32	63.4224
TSPAN15	-0.502475	6.81441	-12.2432	8.4373e-33	5.40432e-32	63.278
CRIP2	0.673175	7.10502	12.2374	8.99127e-33	5.75392e-32	63.2149
F12	-0.887596	5.64554	-12.2368	9.06006e-33	5.79268e-32	63.2074
GPC6	0.654836	5.5482	12.2338	9.36494e-33	5.9849e-32	63.1745
PTGDS	1.15169	7.08306	12.2331	9.43799e-33	6.02885e-32	63.1668
RUSC2	0.547486	5.18274	12.2296	9.80707e-33	6.24763e-32	63.1287
GPD1	-0.83417	4.26383	-12.2142	1.16412e-32	7.40605e-32	62.9586
DDC	-1.25541	6.35319	-12.2106	1.21103e-32	7.70097e-32	62.9194
GJA1	0.800789	7.29562	12.2053	1.28502e-32	8.16782e-32	62.8605
ZNF415	0.721803	4.66755	12.1956	1.43134e-32	9.08968e-32	62.7535
MYEOV	-0.910901	5.96604	-12.1932	1.46861e-32	9.32211e-32	62.728
DHDH	-0.834644	4.51004	-12.1914	1.49892e-32	9.50596e-32	62.7077
PBLD	-0.704484	5.56079	-12.1891	1.53738e-32	9.74551e-32	62.6826
ASPHD2	-0.626649	5.423	-12.1861	1.5903e-32	1.00719e-31	62.649
DGAT2	-0.551786	5.25465	-12.1793	1.71443e-32	1.08483e-31	62.5744
HIGD1B	0.540316	4.18197	12.1663	1.9803e-32	1.25138e-31	62.4313
MAGEH1	0.524763	5.53785	12.151	2.3431e-32	1.47799e-31	62.2644
PCDH17	0.648128	6.33434	12.1494	2.38715e-32	1.5051e-31	62.2459
RORC	-0.7075	4.57795	-12.1453	2.49604e-32	1.57235e-31	62.2017
SH3PXD2B	0.557321	5.72332	12.1429	2.56276e-32	1.61294e-31	62.1755
PLCXD3	0.683725	3.63293	12.1263	3.08048e-32	1.93705e-31	61.9929
DOCK3	0.549523	3.37958	12.125	3.12292e-32	1.96286e-31	61.9793
TMEM14A	-0.508591	7.55955	-12.1225	3.21123e-32	2.01747e-31	61.9516
ACY1	-0.655915	5.53753	-12.1168	3.4211e-32	2.14645e-31	61.8888
TFF2	-2.24094	7.67477	-12.1148	3.49449e-32	2.19054e-31	61.8678
EGR2	0.761438	5.79463	12.1052	3.88767e-32	2.43377e-31	61.762
DCHS1	0.559062	5.2666	12.0988	4.17234e-32	2.6085e-31	61.6918
FGFR3	-0.928702	5.98952	-12.0937	4.41156e-32	2.75561e-31	61.6365
PDK4	1.01572	6.04808	12.0791	5.18301e-32	3.23033e-31	61.4766
STAB1	0.601548	5.84827	12.0789	5.1902e-32	3.23339e-31	61.4752
LRP8	-0.586967	4.94158	-12.0674	5.89457e-32	3.66895e-31	61.3489
WFDC1	0.776111	5.5396	12.0654	6.02632e-32	3.74764e-31	61.327
CLEC2B	0.566172	5.44914	12.0614	6.2971e-32	3.91258e-31	61.2834
SERPINB5	-1.31757	7.02953	-12.0593	6.43972e-32	3.99592e-31	61.2612
IL20RA	-0.688052	5.03608	-12.0586	6.49013e-32	4.02542e-31	61.2534
SRD5A3	-0.516074	5.31817	-12.0467	7.39758e-32	4.57819e-31	61.1236
COL5A1	0.823313	7.75406	12.0394	8.01327e-32	4.95487e-31	61.0443
SLC12A8	-0.513607	5.72459	-12.0392	8.03066e-32	4.96345e-31	61.0421
SLC39A4	-0.648537	5.93814	-12.0336	8.53644e-32	5.26681e-31	60.9815
RIMS3	0.555999	4.46399	12.0153	1.04394e-31	6.42684e-31	60.7818
NPAS2	-0.517232	5.76626	-12.0146	1.05128e-31	6.46922e-31	60.7749
GBP2	0.631589	7.93314	12.0086	1.12331e-31	6.90639e-31	60.7091
PBX1	0.614655	5.69075	12.007	1.14289e-31	7.02372e-31	60.692
CEP72	-0.522633	4.84472	-12.0005	1.22721e-31	7.53539e-31	60.6213
S100A11	-0.535516	9.76968	-11.9952	1.30142e-31	7.98754e-31	60.5631
EID2B	0.608524	5.63124	11.9723	1.67063e-31	1.02358e-30	60.3153
HSD11B1	0.660122	4.78022	11.9678	1.75552e-31	1.07466e-30	60.2661
LGI4	0.532766	4.12733	11.9665	1.77988e-31	1.0891e-30	60.2525
PLEKHA4	0.759273	5.59389	11.9593	1.92495e-31	1.17633e-30	60.1747
GIMAP1	0.539649	4.59825	11.958	1.95324e-31	1.19259e-30	60.1602
C1QTNF2	0.637249	3.91141	11.9496	2.14043e-31	1.30575e-30	60.0694
SGSM2	0.51056	6.71703	11.9369	2.45839e-31	1.49777e-30	59.932
LTBP1	0.602458	5.6229	11.919	2.98777e-31	1.81715e-30	59.7385
MGST1	-0.783192	6.63789	-11.9127	3.1993e-31	1.94413e-30	59.6707
CXCL1	-1.09812	6.72266	-11.9125	3.20569e-31	1.94717e-30	59.6687
EIF4E3	0.509759	5.66654	11.9123	3.21525e-31	1.95213e-30	59.6658
CNR1	0.572245	3.73063	11.907	3.4042e-31	2.06419e-30	59.6091
UGT1A6	-0.87604	4.0963	-11.8993	3.70331e-31	2.24171e-30	59.5255
ACOT4	-0.576855	5.17726	-11.8943	3.91018e-31	2.36388e-30	59.4716
PAQR4	-0.56785	6.69825	-11.8894	4.12407e-31	2.48892e-30	59.4188
ST6GALNAC1	-1.11613	6.70751	-11.8835	4.39635e-31	2.64871e-30	59.3554
LIMA1	-0.570548	8.03666	-11.8825	4.44584e-31	2.67624e-30	59.3443
BLVRB	-0.591722	7.5057	-11.8744	4.85059e-31	2.91615e-30	59.2578
IHH	-0.901568	5.07632	-11.863	5.49064e-31	3.29532e-30	59.1349
PRLR	-0.582049	3.92117	-11.8551	5.97992e-31	3.58287e-30	59.0502
CAV2	0.756785	6.4147	11.852	6.18931e-31	3.70675e-30	59.016
ANKRD6	0.510651	4.56168	11.8513	6.23325e-31	3.73148e-30	59.009
SUSD5	0.611991	3.78728	11.85	6.3207e-31	3.78223e-30	58.9952
C3	0.94164	7.12476	11.8249	8.29142e-31	4.95097e-30	58.726
ACY3	-0.78969	5.26476	-11.815	9.22974e-31	5.5066e-30	58.6196
PLAGL1	0.57326	5.25026	11.8146	9.27567e-31	5.53166e-30	58.6147
ARHGEF10	0.623116	5.54923	11.8116	9.57582e-31	5.70824e-30	58.5831
CPT1C	0.607714	4.42676	11.8104	9.69918e-31	5.77933e-30	58.5704
GPA33	-1.3465	5.82042	-11.8091	9.84528e-31	5.86391e-30	58.5556
PRRT2	0.518409	4.24442	11.8063	1.01404e-30	6.03711e-30	58.5263
SERINC2	-0.70067	6.42952	-11.8056	1.02186e-30	6.07598e-30	58.5187
NLGN2	0.555489	5.15494	11.7877	1.23972e-30	7.35591e-30	58.3269
PI3	-1.86782	7.67977	-11.7851	1.27559e-30	7.56237e-30	58.2986
SEMA3A	0.748526	4.41451	11.7785	1.3696e-30	8.11284e-30	58.2281
NR1I2	-0.786456	4.34578	-11.7769	1.39307e-30	8.24842e-30	58.2113
ACACB	0.618432	5.84711	11.7768	1.39426e-30	8.25201e-30	58.2104
ID1	-0.752883	7.87521	-11.7759	1.40817e-30	8.33086e-30	58.2006
KCNK2	0.548265	3.52198	11.7698	1.50378e-30	8.88527e-30	58.1354
DBN1	0.596961	6.31927	11.7652	1.58002e-30	9.32795e-30	58.0863
ANKRD22	-0.85667	6.62119	-11.759	1.69026e-30	9.97456e-30	58.0194
A1CF	-0.942753	4.93215	-11.7583	1.70266e-30	1.00436e-29	58.0122
IQGAP2	-0.739999	6.40104	-11.7564	1.73798e-30	1.02476e-29	57.9918
IL1B	-1.06318	6.25762	-11.7563	1.74e-30	1.02553e-29	57.9907
TNFSF13	-0.502833	5.51006	-11.754	1.78389e-30	1.05008e-29	57.966
TNFRSF21	-0.589041	8.70257	-11.7523	1.81656e-30	1.06886e-29	57.948
NUP62CL	-0.744829	4.87261	-11.7505	1.85118e-30	1.08877e-29	57.9292
GABBR1	0.512876	4.7331	11.7441	1.98351e-30	1.16514e-29	57.8608
PSCA	-1.81666	6.16989	-11.7319	2.26179e-30	1.3264e-29	57.7305
ITM2A	0.818658	6.76542	11.7306	2.29406e-30	1.34421e-29	57.7165
OAS3	-0.628616	6.46918	-11.7205	2.55709e-30	1.49646e-29	57.6088
DTX1	0.656598	4.57436	11.7168	2.65934e-30	1.55501e-29	57.5699
GNA14	0.557489	4.50057	11.7117	2.81054e-30	1.64275e-29	57.5151
CLRN3	-1.30124	6.94846	-11.7024	3.1057e-30	1.81076e-29	57.416
FAP	0.855378	5.79613	11.6994	3.20652e-30	1.868e-29	57.3843
PRSS2	-1.44277	5.89243	-11.683	3.82053e-30	2.22294e-29	57.2106
MMP3	-1.50979	5.98684	-11.6792	3.97882e-30	2.31313e-29	57.1703
CCDC106	0.712447	5.39625	11.6707	4.35911e-30	2.529e-29	57.0798
GCKR	-0.611522	4.07377	-11.661	4.83717e-30	2.80289e-29	56.9766
ENG	0.582856	6.69351	11.6559	5.10728e-30	2.95819e-29	56.9227
MYO10	-0.556346	6.15282	-11.6476	5.58431e-30	3.23184e-29	56.8341
CAPG	-0.556762	7.02495	-11.647	5.61963e-30	3.25094e-29	56.8278
GPNMB	0.881045	7.54259	11.6461	5.67296e-30	3.28045e-29	56.8185
CASP5	-0.681955	4.19783	-11.64	6.05695e-30	3.49962e-29	56.7535
FAM110C	-0.687519	4.84276	-11.6267	6.97896e-30	4.0274e-29	56.613
PFKP	-0.537515	7.60857	-11.6127	8.09694e-30	4.66683e-29	56.4656
GDPD3	-0.700509	5.2481	-11.6077	8.54671e-30	4.91601e-29	56.412
CCDC8	0.555918	4.2222	11.5961	9.66831e-30	5.55436e-29	56.2897
LGALS4	-1.26594	9.44277	-11.5939	9.90021e-30	5.68295e-29	56.2662
FAM3B	-1.3118	5.99783	-11.584	1.09929e-29	6.30763e-29	56.1624
HSPB1	0.629656	9.84555	11.578	1.17239e-29	6.72156e-29	56.0985
ACSM3	-0.743804	5.18469	-11.571	1.26216e-29	7.23332e-29	56.0254
VDR	-0.534731	5.35838	-11.5561	1.47926e-29	8.46715e-29	55.868
FGFR1	0.504741	4.90082	11.5413	1.73154e-29	9.88712e-29	55.7118
CPXM1	0.832963	5.29357	11.5348	1.85402e-29	1.05822e-28	55.644
CYP27B1	-0.577191	4.66148	-11.5318	1.91471e-29	1.09153e-28	55.6121
ATP8B2	0.534744	5.09799	11.517	2.23934e-29	1.27248e-28	55.4568
EPM2AIP1	0.526988	5.96271	11.5166	2.24859e-29	1.27722e-28	55.4527
A4GALT	0.603441	5.12751	11.5043	2.5606e-29	1.45211e-28	55.3239
COL1A2	0.860629	9.70312	11.5031	2.59529e-29	1.47119e-28	55.3105
UBA6	-0.500968	6.16067	-11.4978	2.74366e-29	1.55342e-28	55.2554
RND1	-0.71295	5.1082	-11.4856	3.1211e-29	1.76499e-28	55.1276
IRX5	-0.718104	4.25244	-11.4851	3.13901e-29	1.77441e-28	55.1219
NRTN	0.788158	4.196	11.4827	3.21943e-29	1.81914e-28	55.0968
CSF1R	0.704662	6.99373	11.4791	3.34292e-29	1.88816e-28	55.0595
HSD17B6	0.622472	4.6984	11.4711	3.63636e-29	2.05061e-28	54.9761
TRPS1	0.538042	4.67324	11.4704	3.666e-29	2.0665e-28	54.968
HOXB13	-0.77317	4.12927	-11.4638	3.93153e-29	2.21265e-28	54.8987
FAAH2	-0.508288	5.12892	-11.4593	4.12192e-29	2.31887e-28	54.8518
IL17RE	-0.501037	4.38691	-11.4463	4.72632e-29	2.65254e-28	54.7161
KIT	0.749242	5.55715	11.4458	4.75311e-29	2.66651e-28	54.7105
FUT3	-1.07291	6.30172	-11.4331	5.42997e-29	3.04138e-28	54.5785
LAMA3	-0.686977	5.22862	-11.4201	6.22765e-29	3.4785e-28	54.4426
CD24	-0.885287	9.86266	-11.417	6.43111e-29	3.59072e-28	54.4107
ALDH3A1	-1.2834	6.22982	-11.4145	6.60328e-29	3.68394e-28	54.3845
CYP3A5	-1.07083	7.38662	-11.4124	6.75327e-29	3.76463e-28	54.3623
RAB3IP	-0.52409	5.94315	-11.4077	7.09496e-29	3.95355e-28	54.3133
KCNE3	-0.705243	5.73337	-11.3992	7.75453e-29	4.31767e-28	54.2252
LY96	0.67045	7.19786	11.3949	8.11353e-29	4.51578e-28	54.1803
NPTX2	0.677282	4.1979	11.3818	9.30661e-29	5.16961e-28	54.0443
AGR3	-1.338	7.64006	-11.3803	9.45821e-29	5.25175e-28	54.0283
ISLR	0.755845	5.67078	11.3562	1.21723e-28	6.7349e-28	53.7781
C19orf33	-0.977329	8.43059	-11.3554	1.22735e-28	6.78824e-28	53.7699
TSPYL5	0.777196	5.39507	11.3469	1.34227e-28	7.418e-28	53.6812
NID1	0.53327	5.71147	11.3466	1.34573e-28	7.43225e-28	53.6786
TRIB3	-0.872576	5.95502	-11.3465	1.34746e-28	7.43794e-28	53.6774
SCARA5	0.846203	4.40642	11.3435	1.39087e-28	7.67454e-28	53.6459
FOXA2	-0.803492	5.08592	-11.3378	1.47633e-28	8.13337e-28	53.5868
MUC5AC	-2.00312	6.98076	-11.3303	1.59651e-28	8.78514e-28	53.5092
ELL3	-0.529235	5.17286	-11.3267	1.65769e-28	9.11826e-28	53.4719
TMC7	-0.519265	4.72228	-11.3249	1.68924e-28	9.28821e-28	53.4533
CEACAM5	-1.62425	7.94986	-11.322	1.74123e-28	9.56285e-28	53.4232
TMEM63A	-0.516515	6.3404	-11.3179	1.81784e-28	9.96809e-28	53.3805
CEACAM7	-1.1972	4.70811	-11.3178	1.81958e-28	9.97375e-28	53.3796
HOXA10	-0.970062	5.06051	-11.3137	1.89892e-28	1.04005e-27	53.3373
IYD	-0.874206	4.70816	-11.3127	1.91786e-28	1.05002e-27	53.3274
PDZD3	-0.66192	4.25172	-11.3055	2.06906e-28	1.13104e-27	53.2522
PCDH18	0.558519	5.98731	11.2979	2.23943e-28	1.22228e-27	53.1737
KLF4	-0.711697	7.14044	-11.2949	2.30932e-28	1.25994e-27	53.1433
TRPA1	-0.687096	4.12652	-11.2847	2.56856e-28	1.39921e-27	53.0378
SP6	-0.592175	4.4662	-11.2804	2.68642e-28	1.46285e-27	52.9933
ATP2C2	-0.813703	5.31316	-11.2581	3.38726e-28	1.83668e-27	52.7635
GRB7	-0.835214	5.79282	-11.2554	3.48455e-28	1.88725e-27	52.7355
SPC24	-0.531515	5.55838	-11.2547	3.51097e-28	1.90083e-27	52.728
EPB41L3	0.662631	5.57994	11.2479	3.76624e-28	2.03669e-27	52.6584
RAP1GAP	-0.908771	6.38661	-11.2441	3.91881e-28	2.11676e-27	52.619
CITED2	0.539759	6.49092	11.2405	4.066e-28	2.19542e-27	52.5825
TLE2	0.609563	5.77835	11.2277	4.64647e-28	2.50309e-27	52.4502
SLC45A3	-0.639172	5.97146	-11.2165	5.21825e-28	2.80576e-27	52.3352
LMO2	0.549257	5.82214	11.2105	5.55159e-28	2.98271e-27	52.2738
SNCA	0.532638	4.46351	11.1957	6.46982e-28	3.46548e-27	52.1221
SLC28A2	-1.28851	4.47491	-11.1889	6.93955e-28	3.71427e-27	52.0526
LGR4	-0.580509	5.20418	-11.1826	7.41206e-28	3.96567e-27	51.9873
WNT2B	0.528463	4.54852	11.162	9.17136e-28	4.89579e-27	51.7762
LTK	-0.595567	4.01738	-11.1596	9.40087e-28	5.01641e-27	51.7517
ETV7	-0.570827	5.20736	-11.1556	9.79321e-28	5.22181e-27	51.7112
XRCC3	-0.513478	4.75699	-11.1511	1.02538e-27	5.46328e-27	51.6656
FKBP14	0.536838	6.37461	11.141	1.13867e-27	6.05546e-27	51.5617
RNF186	-0.959941	4.95187	-11.1391	1.16123e-27	6.17309e-27	51.5423
CMTM3	0.510928	5.63893	11.1344	1.21882e-27	6.46946e-27	51.4943
ACTA1	0.517735	3.68585	11.1279	1.3024e-27	6.90792e-27	51.4286
TM4SF20	-1.41136	5.58222	-11.127	1.31554e-27	6.97499e-27	51.4186
CCND1	-0.587264	8.58546	-11.1072	1.61152e-27	8.50272e-27	51.2175
GCAT	-0.508053	5.87871	-11.1013	1.71336e-27	9.0265e-27	51.1568
KRT20	-1.65022	5.86453	-11.0988	1.75796e-27	9.24765e-27	51.1313
MYB	-0.835497	6.46589	-11.0882	1.95985e-27	1.02905e-26	51.0236
ID4	0.577983	4.87017	11.0809	2.11279e-27	1.10853e-26	50.9491
EFNB1	-0.524491	6.20004	-11.0743	2.26009e-27	1.18405e-26	50.8823
SALL1	-0.50947	3.5016	-11.0715	2.32586e-27	1.21624e-26	50.8539
SLC6A14	-1.16804	5.34516	-11.0685	2.39881e-27	1.25346e-26	50.8233
CLIC2	0.531462	5.3333	11.059	2.6448e-27	1.38098e-26	50.7265
KCNQ1	-0.620635	5.51377	-11.0518	2.8448e-27	1.48431e-26	50.6543
FOXD2	-0.662727	4.93258	-11.048	2.95854e-27	1.54194e-26	50.6154
C9orf152	-1.10042	7.06893	-11.0478	2.96471e-27	1.54459e-26	50.6133
NLGN4X	0.597609	3.90952	11.0475	2.9756e-27	1.54911e-26	50.6097
KIAA0408	0.530344	3.61594	11.0415	3.16283e-27	1.64416e-26	50.5492
ANG	-0.689933	7.10433	-11.0349	3.38296e-27	1.75535e-26	50.4826
MEP1A	-1.48263	5.24537	-11.0295	3.57634e-27	1.85433e-26	50.4275
NFE2L3	-0.559806	6.79321	-11.0191	3.97668e-27	2.05888e-26	50.3223
GALNT5	-0.724362	4.91304	-11.0135	4.21055e-27	2.17756e-26	50.2657
ANKRD29	0.682436	4.95335	11.0119	4.28045e-27	2.2129e-26	50.2494
SLC39A5	-1.06144	5.42967	-11.0118	4.28422e-27	2.21403e-26	50.2485
PRIMA1	0.716986	4.23211	11.0048	4.6025e-27	2.37678e-26	50.1775
SYNE1	0.510545	3.79943	11.0029	4.69251e-27	2.42149e-26	50.1583
MS4A7	0.680113	6.19951	11.0022	4.72539e-27	2.43756e-26	50.1514
TBC1D19	0.553631	4.68989	10.9803	5.90825e-27	3.03662e-26	49.93
RELN	0.509633	3.97023	10.9781	6.0433e-27	3.10377e-26	49.9076
SORBS2	0.658	4.83512	10.9772	6.09606e-27	3.12972e-26	49.899
NMU	-1.16291	6.03282	-10.9617	7.13521e-27	3.65126e-26	49.743
GJB3	-0.68955	5.12562	-10.9608	7.20634e-27	3.68632e-26	49.7332
TRIM40	-0.526147	3.56309	-10.9605	7.22634e-27	3.69521e-26	49.7304
TRPM4	-0.597259	6.55838	-10.9536	7.74775e-27	3.95896e-26	49.6614
RHOBTB3	0.687141	6.50793	10.94	8.89543e-27	4.53227e-26	49.5245
STX19	-0.852832	5.24941	-10.9396	8.93424e-27	4.55028e-26	49.5202
CYBA	-0.526095	9.12865	-10.9396	8.93724e-27	4.55028e-26	49.5199
SERPINB7	-0.930784	4.06	-10.9288	9.97168e-27	5.06597e-26	49.4114
LRRC31	-0.961165	5.25239	-10.9182	1.11055e-26	5.6359e-26	49.3047
CKB	0.944908	7.06712	10.9026	1.3008e-26	6.58482e-26	49.148
HPSE	-0.509388	5.10703	-10.8944	1.41294e-26	7.14222e-26	49.066
ADCK5	-0.507173	5.42944	-10.89	1.47717e-26	7.45884e-26	49.022
SLCO4A1	-0.725356	5.88171	-10.8898	1.48048e-26	7.47292e-26	49.0198
GKN2	-2.00662	5.92094	-10.8843	1.56515e-26	7.88615e-26	48.9647
HOXA11	-0.732266	4.06469	-10.8804	1.62802e-26	8.19414e-26	48.9257
LTBP4	0.540812	6.29762	10.8775	1.67581e-26	8.43166e-26	48.897
VNN1	-1.0956	5.72559	-10.8757	1.707e-26	8.58552e-26	48.8787
ENTPD2	-0.682221	4.55749	-10.8652	1.89749e-26	9.51984e-26	48.7739
HSH2D	-0.542739	5.34873	-10.8644	1.91335e-26	9.59603e-26	48.7657
CKAP2	-0.550273	5.72173	-10.8637	1.92588e-26	9.65545e-26	48.7592
PTHLH	0.513654	4.18681	10.8487	2.24166e-26	1.12226e-25	48.6088
MARK1	0.579784	4.38641	10.8428	2.37794e-26	1.19007e-25	48.5503
UNC93B1	-0.532149	6.69394	-10.8393	2.46364e-26	1.23252e-25	48.5152
DPP4	-0.854097	5.54027	-10.8388	2.47642e-26	1.23847e-25	48.5101
CYP2C9	-0.724501	4.59557	-10.8327	2.63486e-26	1.31631e-25	48.4486
CHST5	-0.674872	4.15519	-10.8307	2.68721e-26	1.34104e-25	48.4292
NFASC	0.532851	4.11626	10.8292	2.72783e-26	1.36034e-25	48.4143
ZNF217	-0.517577	6.99757	-10.8289	2.73751e-26	1.36469e-25	48.4108
SYNGR1	0.520785	4.51362	10.8236	2.88706e-26	1.43873e-25	48.3581
IL1R1	0.554203	6.02287	10.8235	2.89016e-26	1.43977e-25	48.357
DEFB1	-1.23123	5.69681	-10.8217	2.94306e-26	1.46509e-25	48.3391
TAP1	-0.578278	8.93299	-10.8216	2.94651e-26	1.46629e-25	48.3379
GSPT2	0.688643	5.45749	10.8155	3.13085e-26	1.55692e-25	48.2778
SNRPN	0.645658	5.01112	10.8097	3.32097e-26	1.64914e-25	48.2194
CRLF1	0.643932	4.05947	10.7933	3.91597e-26	1.93914e-25	48.0561
SLC4A4	-0.79706	4.98407	-10.7898	4.05517e-26	2.00525e-25	48.0215
GSTA1	-1.25789	5.99785	-10.7883	4.11363e-26	2.03345e-25	48.0073
VCAN	0.748021	7.21164	10.7857	4.22423e-26	2.08739e-25	47.981
B3GNT7	-0.6272	4.98983	-10.7841	4.29445e-26	2.12134e-25	47.9647
CYP4F3	-0.788304	4.92324	-10.779	4.51897e-26	2.23069e-25	47.9142
FKBP1B	-0.549928	5.19579	-10.769	4.99436e-26	2.46019e-25	47.8151
ABHD11	-0.525674	5.7968	-10.7623	5.34231e-26	2.62608e-25	47.7484
UCHL1	0.813635	4.94075	10.747	6.22732e-26	3.05366e-25	47.5966
GFRA1	0.599636	4.04758	10.7413	6.58936e-26	3.2267e-25	47.5406
RBMS1	0.50445	6.20894	10.7358	6.96071e-26	3.405e-25	47.4863
NRG4	-0.645032	3.60552	-10.7357	6.96708e-26	3.40693e-25	47.4854
INSIG1	-0.530491	6.87479	-10.7241	7.82972e-26	3.82346e-25	47.3697
HCST	0.627336	6.38161	10.7011	9.85015e-26	4.79515e-25	47.1424
GGT6	-1.02131	5.36824	-10.6981	1.01488e-25	4.93539e-25	47.1128
FBXO17	0.656308	4.19754	10.6978	1.01708e-25	4.94443e-25	47.1106
FLNB	-0.520412	7.89425	-10.6973	1.02242e-25	4.96697e-25	47.1054
NPTX1	0.584829	3.8236	10.689	1.11083e-25	5.39275e-25	47.0233
MUC17	-1.42008	6.36897	-10.6854	1.15086e-25	5.58323e-25	46.9882
VIPR1	-0.674005	5.61806	-10.6775	1.24509e-25	6.03208e-25	46.9103
SLC26A3	-1.29343	4.54136	-10.6605	1.47424e-25	7.13487e-25	46.743
CTSO	0.571925	6.80287	10.6508	1.62398e-25	7.84341e-25	46.6471
FSTL3	0.709779	5.99215	10.6473	1.68082e-25	8.11514e-25	46.6131
CARD10	-0.506462	6.07276	-10.6451	1.71836e-25	8.29071e-25	46.5912
GALNT3	-0.73653	6.8103	-10.6358	1.88504e-25	9.08868e-25	46.4995
GATA4	-0.822299	5.22027	-10.6276	2.04381e-25	9.85083e-25	46.4194
BVES	0.507672	4.10328	10.6213	2.17595e-25	1.04698e-24	46.3574
TSPAN8	-1.00668	10.0973	-10.6087	2.46552e-25	1.18469e-24	46.2336
PTPRR	-0.679394	4.76357	-10.6038	2.58902e-25	1.24192e-24	46.1852
NOX4	0.571563	4.79587	10.5922	2.90285e-25	1.38962e-24	46.0719
[truncated: 434 more rows]

## Sheet: Subtype A vs. subtype C
ID	logFC	AveExpr	t	P.Value	adj.P.Val	B
MT1G	-2.03598	7.75085	-25.1268	4.00893e-115	5.65178e-111	251.319
AKR1C3	-1.52367	8.82988	-22.4555	1.68219e-95	1.18578e-91	206.554
MT1H	-1.65296	6.27203	-22.3838	5.49023e-95	2.58004e-91	205.382
MT1F	-1.15688	7.37417	-20.1236	3.18315e-79	1.1219e-75	169.421
MT1M	-1.5957	5.20373	-19.8181	3.67839e-77	1.03716e-73	164.715
MT1E	-1.2709	8.16949	-19.1475	1.07651e-72	2.52943e-69	154.527
AKR1B10	-2.31346	7.68581	-17.5096	3.58367e-62	7.2175e-59	130.528
SCIN	-0.979683	4.85395	-17.1502	6.09983e-60	1.07494e-56	125.441
AKR7A3	-1.06886	7.42881	-16.6485	7.06267e-57	1.10633e-53	118.456
BCAS1	-1.30058	5.93545	-16.5063	5.08503e-56	7.16888e-53	116.501
ARL14	-1.37488	6.65583	-16.3776	3.01048e-55	3.85834e-52	114.74
MT1X	-0.876421	7.84284	-16.3001	8.7342e-55	1.02612e-51	113.686
CAPN9	-1.32393	4.96012	-15.8508	3.93815e-52	4.27077e-49	107.636
HPGD	-1.3088	6.79024	-15.8089	6.92655e-52	6.97503e-49	107.077
SULT1B1	-0.9947	5.01028	-15.7973	8.09491e-52	7.60814e-49	106.923
CAPN13	-1.12788	4.72999	-15.7452	1.62917e-51	1.4355e-48	106.23
NQO1	-0.934472	8.53394	-15.5758	1.56525e-50	1.29806e-47	103.991
SULT1C2	-1.39347	5.86558	-15.5114	3.68414e-50	2.8855e-47	103.144
GKN2	-2.48724	5.92094	-15.1935	2.42973e-48	1.80286e-45	98.9977
FMO5	-0.95472	5.34816	-15.1369	5.09121e-48	3.58879e-45	98.2657
ANXA10	-2.19523	7.5758	-14.8736	1.54626e-46	1.03805e-43	94.8878
HMGCS2	-1.8274	6.78015	-14.8061	3.68731e-46	2.3629e-43	94.0279
NR0B2	-1.06065	5.03522	-14.6956	1.51664e-45	9.29635e-43	92.6286
TSPAN1	-1.32981	7.80599	-14.6645	2.25667e-45	1.31228e-42	92.2355
TFF2	-2.40824	7.67477	-14.6621	2.32706e-45	1.31228e-42	92.2051
GKN1	-2.74247	6.32448	-14.4663	2.79352e-44	1.51473e-41	89.7462
TFF1	-2.11801	8.86798	-14.4289	4.47518e-44	2.33671e-41	89.2801
ADH1C	-1.83459	7.15399	-14.402	6.27797e-44	3.16096e-41	88.9452
VSIG2	-1.56039	6.98811	-14.2922	2.49274e-43	1.21181e-40	87.5811
PSCA	-1.96454	6.16989	-14.2878	2.63394e-43	1.23778e-40	87.5266
NOSTRIN	-0.642132	6.33355	-14.282	2.8335e-43	1.2886e-40	87.4543
VSIG1	-1.68817	5.78346	-14.1662	1.20045e-42	5.28873e-40	86.0262
TM6SF2	-0.829044	4.37477	-14.141	1.64196e-42	7.01464e-40	85.7164
SCGB2A1	-1.42247	4.50808	-14.0784	3.56645e-42	1.47882e-39	84.9492
NR3C2	-0.661083	5.47932	-14.046	5.3276e-42	2.14596e-39	84.5522
SH3BGRL2	-0.614439	7.58118	-13.9723	1.32173e-41	5.17604e-39	83.6536
GCNT3	-1.3427	8.11312	-13.9224	2.44323e-41	9.30937e-39	83.0459
MUC5AC	-2.18399	6.98076	-13.9121	2.7701e-41	1.02771e-38	82.9218
AKR1C4	-0.938574	5.0632	-13.8419	6.54587e-41	2.36625e-38	82.0713
TM4SF20	-1.55764	5.58222	-13.8298	7.58958e-41	2.67495e-38	81.925
CLDN23	-0.953213	6.7698	-13.8072	9.99886e-41	3.43814e-38	81.6523
PLAC8	-1.22755	7.5451	-13.7725	1.52609e-40	5.12258e-38	81.2342
TCEA3	-0.881704	7.08641	-13.6378	7.82309e-40	2.56488e-37	79.618
MAOA	-0.885506	7.10441	-13.6324	8.35263e-40	2.67626e-37	79.5533
SLC44A4	-1.08556	7.61082	-13.6198	9.72807e-40	3.0477e-37	79.4025
CYP2C18	-1.15927	5.79175	-13.5937	1.33272e-39	4.0845e-37	79.0913
MGLL	-0.644478	6.56055	-13.5207	3.20735e-39	9.62069e-37	78.2229
HSD17B2	-1.2323	6.42159	-13.5144	3.4601e-39	1.01626e-36	78.1479
SLC35A3	-0.514693	7.23444	-13.4512	7.38198e-39	2.1239e-36	77.3987
GGT6	-1.13815	5.36824	-13.4263	9.93728e-39	2.80192e-36	77.1048
DUOX2	-1.34212	5.28002	-13.4212	1.05621e-38	2.91969e-36	77.0445
ECHDC2	-0.566176	6.96185	-13.4154	1.13244e-38	3.07022e-36	76.9756
REG4	-2.13441	7.65966	-13.412	1.17935e-38	3.13706e-36	76.9355
AGR3	-1.39631	7.64006	-13.3748	1.83733e-38	4.79679e-36	76.4972
TM4SF4	-1.67637	6.19012	-13.342	2.71602e-38	6.96191e-36	76.1108
VILL	-0.802059	6.18145	-13.3307	3.10643e-38	7.82044e-36	75.978
PBLD	-0.676833	5.56079	-13.1884	1.67361e-37	4.1394e-35	74.3132
CA2	-1.41872	8.39012	-13.1757	1.94309e-37	4.72305e-35	74.1656
FAM3B	-1.32403	5.99783	-13.1673	2.14447e-37	5.12418e-35	74.0681
DPP4	-0.918142	5.54027	-13.1218	3.66256e-37	8.6058e-35	73.539
PPP1R14D	-0.854477	5.57658	-13.0878	5.45361e-37	1.26041e-34	73.1455
CES2	-0.819749	7.72769	-13.0679	6.8875e-37	1.56612e-34	72.9147
KRT20	-1.72511	5.86453	-13.0665	6.99857e-37	1.56612e-34	72.8989
SLC28A2	-1.33104	4.47491	-13.0167	1.25291e-36	2.75992e-34	72.3233
BTNL8	-1.03122	4.87627	-12.9943	1.6258e-36	3.52624e-34	72.0658
CYP2C9	-0.76931	4.59557	-12.954	2.59823e-36	5.54999e-34	71.6025
FBP2	-0.806195	3.71851	-12.88	6.13466e-36	1.29084e-33	70.7534
CYP3A5	-1.07288	7.38662	-12.8771	6.34376e-36	1.31521e-33	70.7202
ME1	-0.673638	6.12683	-12.8489	8.78205e-36	1.79434e-33	70.3988
MT2A	-0.723769	8.91818	-12.816	1.2846e-35	2.58719e-33	70.023
MUC17	-1.51031	6.36897	-12.7983	1.57406e-35	3.1255e-33	69.8222
C6orf58	-1.66874	4.74077	-12.7768	2.01665e-35	3.94871e-33	69.5773
HYAL1	-0.804954	4.93574	-12.745	2.90675e-35	5.61361e-33	69.216
SLC26A3	-1.37254	4.54136	-12.74	3.07851e-35	5.86497e-33	69.1593
STX19	-0.878516	5.24941	-12.691	5.39504e-35	1.01412e-32	68.6049
SI	-1.55183	4.99388	-12.6298	1.08548e-34	2.01357e-32	67.9141
TSPAN8	-1.06025	10.0973	-12.5831	1.84566e-34	3.37923e-32	67.3896
PHYH	-0.513843	6.65355	-12.5559	2.51539e-34	4.54641e-32	67.0837
SELENBP1	-0.688251	6.83878	-12.5192	3.81333e-34	6.80511e-32	66.6727
SGK2	-0.59568	4.74622	-12.4978	4.85618e-34	8.5578e-32	66.4338
GDPD3	-0.668844	5.2481	-12.4814	5.84084e-34	1.0166e-31	66.2514
LDHD	-0.682344	4.51583	-12.4479	8.53106e-34	1.46672e-31	65.8771
SLC41A2	-0.51255	5.75812	-12.4394	9.37965e-34	1.59318e-31	65.7835
FCGBP	-1.35776	5.8697	-12.419	1.18095e-33	1.98203e-31	65.5559
SOSTDC1	-1.18942	4.64313	-12.2505	7.77374e-33	1.28934e-30	63.6944
HGD	-0.773985	5.25845	-12.2488	7.92446e-33	1.29906e-30	63.6755
MYO1A	-0.945267	6.26488	-12.2184	1.11043e-32	1.79941e-30	63.3422
SSTR1	-0.759105	4.63156	-12.212	1.1929e-32	1.91108e-30	63.2715
CA9	-1.20648	5.86059	-12.2089	1.23469e-32	1.95581e-30	63.2374
CCL28	-0.741465	5.27012	-12.1386	2.68815e-32	4.21084e-30	62.469
SLC3A1	-1.01214	4.87521	-12.1161	3.44697e-32	5.34016e-30	62.2234
AGR2	-1.13036	9.04303	-12.0921	4.49138e-32	6.88255e-30	61.9621
IER5L	0.550279	5.90926	11.9968	1.2783e-31	1.93779e-29	60.9291
DUOXA2	-1.24036	5.15418	-11.9918	1.34991e-31	2.02458e-29	60.8753
SULT1A2	-0.511262	4.97085	-11.9692	1.7289e-31	2.56569e-29	60.631
CMBL	-1.04208	7.47447	-11.9673	1.76554e-31	2.59278e-29	60.6103
CIDEC	-0.809808	5.07585	-11.9601	1.90802e-31	2.77312e-29	60.5336
GPT	-0.714181	5.15356	-11.9566	1.98274e-31	2.85231e-29	60.4957
CHP2	-1.23426	4.48794	-11.9191	2.98452e-31	4.20757e-29	60.0919
LIPF	-2.12649	5.95853	-11.8416	6.92047e-31	9.60453e-29	59.2614
GDPD2	-0.556072	3.99908	-11.8413	6.94895e-31	9.60453e-29	59.2574
LGALS4	-1.14696	9.44277	-11.8296	7.88425e-31	1.07915e-28	59.1327
PGC	-2.24922	8.0899	-11.8134	9.3909e-31	1.27301e-28	58.9601
RORC	-0.609248	4.57795	-11.7784	1.37135e-30	1.82389e-28	58.5862
RNASE4	-0.594644	6.41172	-11.7556	1.75325e-30	2.31002e-28	58.3437
KLF4	-0.65297	7.14044	-11.6705	4.37025e-30	5.65245e-28	57.442
CHST5	-0.644018	4.15519	-11.6397	6.07426e-30	7.78499e-28	57.117
C1orf115	-0.646484	6.26424	-11.5817	1.12676e-29	1.38918e-27	56.5071
OTC	-1.14479	4.50817	-11.5812	1.13318e-29	1.38918e-27	56.5015
SST	-1.29629	4.62967	-11.567	1.31814e-29	1.60199e-27	56.3523
SLCO2A1	-0.637842	6.91629	-11.5582	1.44738e-29	1.74403e-27	56.26
PDK4	-0.861608	6.04808	-11.5393	1.76894e-29	2.11344e-27	56.062
ADH1A	-1.01293	5.6471	-11.5276	2.00259e-29	2.37248e-27	55.9395
ALDOB	-1.24702	5.6387	-11.5183	2.20999e-29	2.59637e-27	55.8422
LTF	-1.4551	5.54294	-11.4926	2.89961e-29	3.3784e-27	55.5742
PIGR	-1.61029	8.56222	-11.4865	3.09088e-29	3.57174e-27	55.5111
ERN2	-0.799701	6.1646	-11.4782	3.37429e-29	3.86754e-27	55.4246
FA2H	-0.625963	5.95454	-11.4714	3.6259e-29	4.12242e-27	55.3536
S100P	-1.14894	9.46073	-11.4659	3.84247e-29	4.2993e-27	55.2963
C4BPB	-0.836654	5.35736	-11.4555	4.28899e-29	4.76112e-27	55.1878
B3GALT5	-0.656572	4.17775	-11.3783	9.656e-29	1.04716e-26	54.387
GSTA1	-1.17326	5.99785	-11.3323	1.56398e-28	1.67038e-26	53.9111
NAT2	-0.935512	4.31925	-11.3299	1.60295e-28	1.69913e-26	53.8868
FAM3D	-1.26123	7.07881	-11.3139	1.89382e-28	1.97771e-26	53.7223
ANG	-0.62642	7.10433	-11.2833	2.60665e-28	2.7021e-26	53.4071
APOBEC1	-0.811904	4.7988	-11.2772	2.77776e-28	2.83774e-26	53.3443
VNN1	-1.00752	5.72559	-11.2632	3.21183e-28	3.25758e-26	53.2011
GUCY2C	-1.1472	5.60664	-11.238	4.17517e-28	4.2044e-26	52.9422
CTSE	-1.41732	8.22261	-11.2302	4.52595e-28	4.52531e-26	52.8626
BTNL3	-0.565303	4.38138	-11.2221	4.92525e-28	4.85568e-26	52.7792
TM4SF5	-0.977492	6.78156	-11.193	6.65183e-28	6.46741e-26	52.4827
CAPN5	-0.612435	7.30633	-11.1775	7.8075e-28	7.43717e-26	52.3247
NRG4	-0.594304	3.60552	-11.1396	1.15558e-27	1.07889e-25	51.9379
RAB27B	-0.527102	4.85354	-11.1356	1.20331e-27	1.11607e-25	51.8979
UGT2B15	-0.806348	4.45758	-11.1328	1.23892e-27	1.14158e-25	51.8692
AADAC	-1.06596	5.62795	-11.1273	1.31113e-27	1.20028e-25	51.8133
VIPR1	-0.621806	5.61806	-11.0935	1.8551e-27	1.6873e-25	51.4709
IYD	-0.760826	4.70816	-11.0878	1.96712e-27	1.77772e-25	51.4131
MUC6	-1.15238	4.91316	-11.0585	2.65873e-27	2.38744e-25	51.1159
C1orf116	-0.72191	6.81865	-10.9807	5.88332e-27	5.21655e-25	50.3325
CYP3A4	-0.685882	4.03988	-10.9788	5.9968e-27	5.28393e-25	50.3136
GOLM1	-0.591646	7.56408	-10.9527	7.82568e-27	6.76849e-25	50.0511
CPA3	-0.870315	6.15401	-10.9161	1.13387e-26	9.68808e-25	49.6854
INSC	-0.515053	3.76385	-10.9148	1.14878e-26	9.75629e-25	49.6725
LRRC31	-0.852688	5.25239	-10.9081	1.2295e-26	1.03175e-24	49.6055
GPA33	-1.10371	5.82042	-10.9011	1.32001e-26	1.10115e-24	49.5355
ADH4	-0.894364	4.08804	-10.8968	1.37882e-26	1.14345e-24	49.4925
PTPRH	-0.604251	5.95144	-10.8883	1.50266e-26	1.23886e-24	49.4076
MLPH	-0.862174	7.5921	-10.8346	2.58407e-26	2.0699e-24	48.873
CYP4F12	-0.75926	5.65956	-10.8047	3.49042e-26	2.78011e-24	48.5766
SLC6A20	-0.675076	4.61438	-10.7869	4.17231e-26	3.2861e-24	48.4006
PTK6	-0.596251	6.24903	-10.7453	6.33467e-26	4.90693e-24	47.9889
NR1I2	-0.637038	4.34578	-10.7431	6.47256e-26	4.98635e-24	47.9676
ST6GALNAC1	-0.895816	6.70751	-10.7413	6.59005e-26	5.04927e-24	47.9499
HHIP	-0.511892	3.76124	-10.7407	6.63293e-26	5.05465e-24	47.9435
ALDH3A1	-1.07107	6.22982	-10.728	7.52442e-26	5.65822e-24	47.8192
IQGAP2	-0.597543	6.40104	-10.691	1.0885e-25	8.0344e-24	47.4551
RNASE1	-0.696709	7.74315	-10.6539	1.57435e-25	1.14408e-23	47.0913
ADRA2A	-0.824007	5.27359	-10.6214	2.17341e-25	1.5633e-23	46.7734
HDC	-0.580866	4.69737	-10.6057	2.53866e-25	1.81676e-23	46.6203
TUBAL3	-0.640598	4.04216	-10.5176	6.05202e-25	4.27174e-23	45.7639
FAM83E	-0.7112	5.76441	-10.5175	6.06007e-25	4.27174e-23	45.7626
GIPC2	-0.520668	5.36148	-10.4953	7.53965e-25	5.26208e-23	45.5473
CYBRD1	-0.653286	7.38796	-10.4767	9.04571e-25	6.2208e-23	45.3678
KBTBD11	-0.682601	6.03612	-10.4665	9.99197e-25	6.80516e-23	45.2698
KCNE2	-1.03703	4.49245	-10.4147	1.65787e-24	1.10771e-22	44.7707
HHLA2	-0.678057	4.49206	-10.404	1.83897e-24	1.21717e-22	44.6686
SLC22A18	-0.51243	6.54646	-10.3939	2.02916e-24	1.33056e-22	44.5716
SCNN1A	-0.866803	6.95531	-10.3887	2.13498e-24	1.39347e-22	44.5215
SERPINB7	-0.777431	4.06	-10.28	6.11692e-24	3.9021e-22	43.4843
CHGA	-1.23221	5.30239	-10.2778	6.24862e-24	3.96815e-22	43.4633
FUT3	-0.853877	6.30172	-10.2472	8.38829e-24	5.27938e-22	43.1732
PLLP	-0.601545	6.40925	-10.2404	8.95065e-24	5.60828e-22	43.1093
IL33	-0.695694	5.6857	-10.2264	1.02439e-23	6.3902e-22	42.9763
KLF2	-0.509428	8.14284	-10.2222	1.06603e-23	6.57848e-22	42.937
KIFC1	0.532419	6.08862	10.2201	1.0883e-23	6.67079e-22	42.9167
ENTPD3	-0.560103	4.21388	-10.2174	1.11652e-23	6.81413e-22	42.8915
SMPD3	-0.515956	5.12003	-10.2143	1.15088e-23	6.9936e-22	42.8616
PLA2G4F	-0.557957	4.74692	-10.1907	1.44282e-23	8.73001e-22	42.6389
TFCP2L1	-0.651978	5.00064	-10.1506	2.11548e-23	1.26911e-21	42.2619
GCNT1	-0.611054	6.10219	-10.1459	2.21332e-23	1.32218e-21	42.2174
RDH12	-0.540463	3.97981	-10.134	2.47833e-23	1.46805e-21	42.106
SLC16A9	-0.655731	4.60275	-10.1211	2.80179e-23	1.65271e-21	41.9851
TMEM171	-0.580074	5.33143	-10.0627	4.87551e-23	2.80551e-21	41.4395
PROM2	-0.810072	6.15896	-10.043	5.87878e-23	3.34362e-21	41.2552
CDH17	-1.30726	7.70464	-10.0429	5.88181e-23	3.34362e-21	41.2547
CLRN3	-0.991059	6.94846	-10.0374	6.1941e-23	3.49298e-21	41.2038
ITLN1	-1.36956	5.80108	-10.0313	6.56503e-23	3.67277e-21	41.1465
TSPAN7	-0.584453	5.75606	-10.0139	7.73384e-23	4.29258e-21	40.9851
HEPH	-0.650279	6.15081	-10.008	8.17712e-23	4.50317e-21	40.9302
XDH	-0.591572	4.89223	-9.92844	1.7265e-22	9.39775e-21	40.1943
CREB3L1	-0.52107	6.15205	-9.92311	1.81497e-22	9.80362e-21	40.1451
SLC1A1	-0.591034	5.35498	-9.91355	1.98456e-22	1.06788e-20	40.0571
ADH1B	-0.76588	4.72616	-9.89207	2.42572e-22	1.29048e-20	39.8595
ITPKA	-0.661318	5.81012	-9.84766	3.66824e-22	1.93688e-20	39.4523
ABCC3	-0.543556	6.98404	-9.83761	4.02737e-22	2.1107e-20	39.3603
F2RL1	-0.605191	7.32718	-9.79894	5.76439e-22	2.97679e-20	39.0073
MOGAT2	-0.595897	4.33403	-9.77626	7.11014e-22	3.64504e-20	38.8008
GUCA2B	-0.603475	3.58611	-9.75234	8.86649e-22	4.45125e-20	38.5835
UPK1B	-0.763246	4.26962	-9.74035	9.90281e-22	4.93321e-20	38.4747
TMEM100	-0.576735	4.86937	-9.73935	9.99363e-22	4.96092e-20	38.4657
GREM2	-0.570432	4.27197	-9.66879	1.91018e-21	9.25422e-20	37.8281
TMEM125	-0.505991	6.75839	-9.65556	2.15603e-21	1.03679e-19	37.7089
FABP2	-0.738286	4.08082	-9.65488	2.16948e-21	1.03679e-19	37.7028
PTGER4	-0.510628	6.57787	-9.62001	2.98257e-21	1.41577e-19	37.3896
PRAP1	-0.984016	5.83456	-9.61762	3.04808e-21	1.44201e-19	37.3682
PRSS8	-0.662548	8.05655	-9.60601	3.38803e-21	1.59215e-19	37.2641
GAD1	0.624255	4.04366	9.59679	3.68469e-21	1.7258e-19	37.1815
MAMDC2	-0.619884	4.73197	-9.57357	4.54988e-21	2.11001e-19	36.974
MEP1A	-1.1415	5.24537	-9.56324	4.99693e-21	2.30973e-19	36.8818
ACE2	-0.845433	5.18198	-9.54601	5.84104e-21	2.69108e-19	36.7282
BMP2	-0.54254	6.42227	-9.49695	9.09812e-21	4.13759e-19	36.2922
GPD1	-0.575554	4.26383	-9.49083	9.6146e-21	4.34444e-19	36.2379
CXCL14	-0.905974	6.86381	-9.46496	1.21346e-20	5.4309e-19	36.0089
MMP28	-0.520297	5.03094	-9.42826	1.68661e-20	7.52465e-19	35.685
SLC4A4	-0.61794	4.98407	-9.42054	1.80737e-20	8.01267e-19	35.617
SCD	0.563774	7.74975	9.34521	3.53903e-20	1.54671e-18	34.956
PCK1	-0.731314	4.5255	-9.3229	4.31447e-20	1.87733e-18	34.7612
PRSS12	-0.521329	4.73445	-9.30882	4.88814e-20	2.09462e-18	34.6384
REG1A	-1.68864	8.32994	-9.26923	6.93766e-20	2.92836e-18	34.2941
DSC2	-0.559379	5.89217	-9.24337	8.71402e-20	3.63462e-18	34.0699
PTPRN2	-0.539428	5.17231	-9.23851	9.09513e-20	3.78239e-18	34.0278
ATP2C2	-0.592105	5.31316	-9.22585	1.01668e-19	4.21564e-18	33.9183
F3	-0.553769	6.85789	-9.20978	1.17085e-19	4.84068e-18	33.7795
MALL	-0.614772	6.90086	-9.19792	1.29926e-19	5.34021e-18	33.6772
CLCA1	-0.964998	4.31656	-9.19311	1.35519e-19	5.55391e-18	33.6357
HNF4G	-0.559726	5.92595	-9.18804	1.41672e-19	5.78925e-18	33.5921
PLS1	-0.544934	7.96934	-9.13574	2.23766e-19	9.09122e-18	33.1427
SPINK4	-1.37703	6.01368	-9.13539	2.24459e-19	9.09318e-18	33.1397
IFNG	0.512315	4.09993	9.08626	3.44097e-19	1.38207e-17	32.7198
GBA3	-0.709449	4.21104	-9.07569	3.77148e-19	1.50199e-17	32.6296
TPSAB1	-0.729335	6.24855	-9.05961	4.33501e-19	1.70237e-17	32.4927
FOXA3	-0.603242	6.93641	-9.05151	4.64989e-19	1.82095e-17	32.4238
RHOD	-0.544582	6.65964	-9.02613	5.78966e-19	2.23012e-17	32.2084
TYRP1	-0.633584	4.76501	-9.01843	6.18673e-19	2.37658e-17	32.1432
NAT8B	-0.699208	4.30285	-9.00372	7.02271e-19	2.67584e-17	32.0186
WFDC1	-0.513992	5.5396	-8.99872	7.33163e-19	2.77853e-17	31.9763
ANPEP	-0.997856	6.04465	-8.9853	8.22876e-19	3.09357e-17	31.8629
EDN3	-0.585849	4.31454	-8.94785	1.13458e-18	4.23157e-17	31.5473
SLC5A1	-0.743754	6.13441	-8.8976	1.74277e-18	6.33238e-17	31.1256
GALNT6	-0.523105	6.01307	-8.888	1.89118e-18	6.8189e-17	31.0453
MMRN1	-0.510536	4.53886	-8.88077	2.01121e-18	7.23319e-17	30.9848
SLC7A9	-0.705148	5.16033	-8.87851	2.05019e-18	7.35459e-17	30.966
LRRC19	-0.610261	4.05695	-8.87024	2.19956e-18	7.85047e-17	30.8969
CYP2S1	-0.574569	7.18858	-8.86626	2.27522e-18	8.0796e-17	30.8637
ONECUT2	-0.601914	5.07015	-8.85751	2.45084e-18	8.68138e-17	30.7906
SPON1	-0.623133	6.62301	-8.82551	3.2141e-18	1.12999e-16	30.5243
ANKS4B	-0.509348	4.94175	-8.74521	6.32358e-18	2.15859e-16	29.8597
SYTL5	-0.507165	4.16816	-8.7368	6.78592e-18	2.29971e-16	29.7904
PDZK1	-0.52538	4.07028	-8.70805	8.63277e-18	2.89773e-16	29.554
NPNT	-0.541203	5.57959	-8.67358	1.15114e-17	3.82753e-16	29.2714
MUC13	-0.784045	8.26664	-8.65704	1.32107e-17	4.37195e-16	29.1362
REG3A	-1.40344	6.22791	-8.58757	2.35e-17	7.68684e-16	28.5708
TFF3	-1.02337	8.38245	-8.56344	2.86781e-17	9.33728e-16	28.3754
CYP4F2	-0.549979	4.00851	-8.54763	3.26649e-17	1.06108e-15	28.2476
FABP1	-0.857893	4.49187	-8.52156	4.04672e-17	1.2763e-15	28.0374
DHRS9	-0.57186	4.74908	-8.50493	4.63814e-17	1.44665e-15	27.9035
SPINK1	-0.990745	9.73969	-8.48329	5.53637e-17	1.71166e-15	27.7298
GOLT1A	-0.638519	5.63658	-8.46712	6.31805e-17	1.93635e-15	27.6002
MSMB	-1.28147	5.63799	-8.41636	9.55031e-17	2.87079e-15	27.1948
CA1	-0.525481	3.97629	-8.40639	1.0355e-16	3.09946e-15	27.1155
FXYD3	-0.514464	7.36234	-8.40437	1.05257e-16	3.14389e-15	27.0994
CXCL9	0.785472	6.9588	8.36557	1.44068e-16	4.20512e-15	26.7915
KCNN4	-0.525239	6.00631	-8.30728	2.3033e-16	6.55998e-15	26.3313
VSNL1	0.651263	5.09926	8.28108	2.84144e-16	7.96394e-15	26.1253
FBP1	-0.501199	7.54629	-8.27311	3.02839e-16	8.43758e-15	26.0628
PDIA2	-0.597095	4.07143	-8.27207	3.05374e-16	8.49145e-15	26.0547
GHRL	-0.72839	4.59188	-8.23989	3.94787e-16	1.08705e-14	25.8028
DEFB1	-0.827615	5.69681	-8.19201	5.77607e-16	1.55403e-14	25.4297
MAL	-0.649874	4.87048	-8.18402	6.15347e-16	1.64927e-14	25.3677
COL17A1	-0.747624	5.34769	-8.16638	7.07529e-16	1.87495e-14	25.2308
S100A14	-0.625424	6.99214	-8.14607	8.30585e-16	2.1765e-14	25.0736
C19orf33	-0.622156	8.43059	-8.14085	8.65525e-16	2.25132e-14	25.0333
CYP4F3	-0.528367	4.92324	-8.13632	8.96994e-16	2.3246e-14	24.9982
SLC39A5	-0.693524	5.42967	-8.10272	1.16831e-15	2.98384e-14	24.7392
SCARA5	-0.53429	4.40642	-8.06597	1.55813e-15	3.94373e-14	24.457
KIAA1324	-0.861983	6.60397	-7.99731	2.66005e-15	6.52199e-14	23.933
ANXA13	-0.802659	5.78365	-7.9697	3.29465e-15	8.00828e-14	23.7234
MFAP4	-0.610835	7.66558	-7.94994	3.83808e-15	9.28117e-14	23.5738
A1CF	-0.559087	4.93215	-7.85296	8.08186e-15	1.87707e-13	22.8445
PIK3C2G	-0.644656	4.55822	-7.84412	8.64588e-15	1.99166e-13	22.7784
CEACAM5	-0.998551	7.94986	-7.83876	9.00712e-15	2.07149e-13	22.7384
VTCN1	-0.504146	4.13654	-7.83804	9.05674e-15	2.07951e-13	22.733
TPD52L1	-0.532926	5.42563	-7.7703	1.51494e-14	3.39549e-13	22.2293
SLC9A2	-0.553276	4.94993	-7.74457	1.83996e-14	4.05943e-13	22.039
GAST	-0.841769	4.75486	-7.73043	2.04692e-14	4.45385e-13	21.9347
CEACAM6	-1.01439	9.01669	-7.716	2.28161e-14	4.91838e-13	21.8285
CLDN15	-0.535596	5.44762	-7.67211	3.17091e-14	6.70217e-13	21.5064
C9orf152	-0.677201	7.06893	-7.65674	3.55706e-14	7.49587e-13	21.3939
RAPGEFL1	-0.53685	6.1029	-7.61462	4.86795e-14	1.00628e-12	21.087
TMPRSS2	-0.554333	7.31049	-7.59917	5.45954e-14	1.12199e-12	20.9748
ATP4A	-0.811443	4.0457	-7.54934	7.89235e-14	1.59636e-12	20.6143
CD24	-0.516124	9.86266	-7.49602	1.16795e-13	2.29969e-12	20.231
CPS1	-1.00001	6.13558	-7.49071	1.21428e-13	2.38425e-12	20.193
CDX1	-0.995262	6.07282	-7.48365	1.27874e-13	2.50037e-12	20.1424
ATP4B	-0.540073	3.63189	-7.45833	1.53858e-13	2.97135e-12	19.9615
BANK1	-0.503984	5.28187	-7.40052	2.34236e-13	4.39714e-12	19.5507
GP2	-0.877239	5.30026	-7.39743	2.39526e-13	4.46082e-12	19.5289
CLDN18	-1.02091	7.46119	-7.38355	2.64842e-13	4.89971e-12	19.4307
FHL1	-0.535133	6.70716	-7.33076	3.87437e-13	6.97629e-12	19.0589
SLPI	-0.672949	8.02583	-7.27147	5.92285e-13	1.03342e-11	18.6443
GBP5	0.544308	5.68219	7.2533	6.74132e-13	1.15901e-11	18.5178
MUC2	-0.814919	4.90345	-7.23235	7.82365e-13	1.3321e-11	18.3724
KLK11	-0.777899	5.63266	-7.20917	9.22076e-13	1.5494e-11	18.2119
RHBDL2	-0.513524	5.58789	-7.16536	1.2562e-12	2.04267e-11	17.91
PDZK1IP1	-0.654095	7.44312	-7.09872	2.0041e-12	3.17103e-11	17.454
PROM1	-0.713383	7.80975	-7.08427	2.21667e-12	3.4878e-11	17.3557
CXCL10	0.635267	7.23746	7.04399	2.93273e-12	4.53849e-11	17.0825
APOB	-0.580533	4.12569	-7.02988	3.23381e-12	4.98254e-11	16.9871
COL11A1	0.591837	4.5572	7.00989	3.71298e-12	5.68528e-11	16.8523
NMUR2	-0.583536	4.43773	-7.00362	3.87697e-12	5.90254e-11	16.8102
GC	-0.738901	4.17381	-6.95566	5.39151e-12	8.04333e-11	16.4885
DDC	-0.625403	6.35319	-6.85049	1.10326e-11	1.58389e-10	15.7904
RNF186	-0.518816	4.95187	-6.77995	1.77374e-11	2.48818e-10	15.3277
FOLR1	-0.575888	4.68694	-6.72956	2.4831e-11	3.40532e-10	14.9999
HOXA13	-0.530502	5.04993	-6.64663	4.29878e-11	5.65865e-10	14.4655
CFTR	-0.534439	5.2218	-6.59353	6.08924e-11	7.73388e-10	14.1265
TRIM31	-0.500345	6.69533	-6.56937	7.12886e-11	8.92564e-10	13.9731
F5	-0.529378	5.55574	-6.53837	8.71986e-11	1.07553e-09	13.7771
APOA4	-0.654178	4.23801	-6.47571	1.30679e-10	1.55996e-09	13.3836
GCG	-0.501398	3.47386	-6.47476	1.31485e-10	1.56826e-09	13.3776
MUC20	-0.554743	5.82085	-6.45237	1.51803e-10	1.80132e-09	13.2379
MUC1	-0.512983	9.03414	-6.43234	1.72565e-10	2.02398e-09	13.1133
MAP7D2	-0.511791	3.98326	-6.3942	2.20041e-10	2.549e-09	12.877
DMBT1	-0.888068	7.43226	-6.3881	2.2873e-10	2.64531e-09	12.8394
ATP10B	-0.600405	6.65092	-6.28737	4.31702e-10	4.77719e-09	12.2222
GABRP	-0.863222	5.84087	-6.25794	5.18831e-10	5.63519e-09	12.0437
MTTP	-0.618076	4.35852	-6.24218	5.72354e-10	6.16899e-09	11.9483
ACTG2	-0.60517	8.79835	-6.17908	8.45951e-10	8.8869e-09	11.5691
ALDH1A1	-0.541014	8.38767	-6.1697	8.9625e-10	9.3595e-09	11.513
AQP5	-0.633464	4.94741	-6.08186	1.53366e-09	1.55104e-08	10.9919
CXCL17	-0.797106	5.90232	-6.07025	1.64559e-09	1.65711e-08	10.9236
RBP2	-0.625729	4.73098	-6.0592	1.7596e-09	1.76562e-08	10.8586
NMU	-0.561509	6.03282	-5.96073	3.18044e-09	3.02958e-08	10.2849
PPP1R1B	-0.554143	5.97067	-5.94607	3.47102e-09	3.2754e-08	10.2002
RBP4	-0.519918	4.79848	-5.92934	3.83396e-09	3.59621e-08	10.1039
KRT7	-0.56799	6.20232	-5.91885	4.08019e-09	3.8044e-08	10.0436
LYZ	-0.549569	9.64561	-5.91662	4.13441e-09	3.84732e-08	10.0308
MYH11	-0.578643	7.62048	-5.853	6.01722e-09	5.40323e-08	9.66746
CR2	-0.557409	4.64499	-5.83166	6.81885e-09	6.08047e-08	9.54641
LEFTY1	-0.603705	4.54367	-5.75152	1.08662e-08	9.30127e-08	9.09563
OLFM4	-1.01084	8.37395	-5.74388	1.13561e-08	9.68534e-08	9.05298
ORM1	-0.561281	4.17716	-5.64589	1.9905e-08	1.64284e-07	8.51054
CCL19	-0.538938	6.06644	-5.60553	2.50168e-08	2.0281e-07	8.28975
PI3	-0.787286	7.67977	-5.59419	2.66691e-08	2.15339e-07	8.22799
C7	-0.516117	5.54423	-5.5743	2.9828e-08	2.38117e-07	8.11991
LCN2	-0.682651	9.93442	-5.55897	3.25058e-08	2.57888e-07	8.03691
CLDN3	-0.63977	7.07968	-5.55176	3.38457e-08	2.68066e-07	7.99792
CST1	0.683249	6.8205	5.51484	4.15905e-08	3.22344e-07	7.79907
SERPINB5	-0.52715	7.02953	-5.43363	6.51496e-08	4.82648e-07	7.36621
APOA1	-0.594133	4.701	-5.23792	1.87475e-07	1.28054e-06	6.34837
CCL25	-0.621912	4.6507	-4.97791	7.23353e-07	4.42039e-06	5.05163
DES	-0.571342	6.66733	-4.85786	1.32143e-06	7.69499e-06	4.4744
TCN1	-0.627742	6.65438	-4.76582	2.07868e-06	1.16847e-05	4.0411
REG1B	-0.580602	4.61859	-4.17867	3.11559e-05	0.000138299	1.46623
MSLN	-0.501481	6.88101	-3.90171	0.000100094	0.000397835	0.366079

## Sheet: Subtype B vs. subtype C
ID	logFC	AveExpr	t	P.Value	adj.P.Val	B
CRYAB	-2.47659	6.32277	-34.6265	7.69407e-190	1.08471e-185	423.563
LMOD1	-2.81896	5.62672	-31.9656	1.90814e-168	1.34505e-164	374.44
FHL1	-2.81939	6.70716	-31.572	2.67232e-165	1.25581e-161	367.216
C14orf132	-1.91494	5.25409	-31.2377	1.2416e-162	4.37603e-159	361.092
MRGPRF	-2.33679	5.73271	-30.9541	2.25149e-160	6.34829e-157	355.906
DACT3	-1.96104	5.77317	-30.859	1.28434e-159	3.01777e-156	354.17
SCRG1	-2.84502	4.97997	-30.8303	2.176e-159	4.00203e-156	353.644
HSPB2	-1.39259	4.28554	-30.8279	2.27098e-159	4.00203e-156	353.601
HSPB6	-3.13441	5.96529	-30.7428	1.07946e-158	1.69091e-155	352.047
KCNMB1	-2.484	5.88728	-30.5206	6.27897e-157	8.85209e-154	347.995
LIMS2	-1.77166	5.429	-30.3564	1.26004e-155	1.61491e-152	345.004
RGMA	-2.3644	5.8513	-30.3383	1.7517e-155	2.05795e-152	344.676
RNF150	-1.87405	5.04318	-30.2941	3.92542e-155	4.25697e-152	343.871
HSPB7	-2.60959	5.03345	-30.1567	4.81596e-154	4.84967e-151	341.371
CNN1	-3.53735	7.14739	-30.0404	4.00761e-153	3.76662e-150	339.258
CASQ2	-2.35329	4.4529	-29.9961	8.98064e-153	7.91306e-150	338.454
JAM2	-1.73612	5.46841	-29.9207	3.54698e-152	2.94149e-149	337.084
HSPB8	-2.3703	5.83003	-29.7599	6.60645e-151	5.17432e-148	334.168
PDLIM3	-2.20524	6.40052	-29.5363	3.83966e-149	2.84903e-146	330.117
MYL9	-2.46773	7.41507	-29.5323	4.12687e-149	2.90903e-146	330.045
CLIP3	-1.95384	6.03871	-29.3883	5.62662e-148	3.77734e-145	327.44
SPARCL1	-2.26725	8.90462	-29.3028	2.64753e-147	1.69659e-144	325.895
TCEAL7	-1.44079	4.55257	-29.1616	3.4167e-146	2.09429e-143	323.345
MSRB3	-2.05251	5.64863	-29.0969	1.10052e-145	6.46467e-143	322.178
CPXM2	-2.13744	5.74268	-29.0458	2.77448e-145	1.56458e-142	321.256
PRICKLE2	-1.60432	5.47803	-29.0069	5.5976e-145	3.03519e-142	320.557
COX7A1	-1.6565	6.44723	-28.9899	7.61744e-145	3.97743e-142	320.249
MAMDC2	-2.2947	4.73197	-28.9701	1.09004e-144	5.48835e-142	319.892
STON1	-1.70536	4.94957	-28.7406	6.86079e-143	3.33529e-140	315.761
RBPMS2	-2.52358	6.12437	-28.7335	7.80046e-143	3.6657e-140	315.633
MYH11	-3.45126	7.62048	-28.5368	2.69584e-141	1.226e-138	312.101
CSRP1	-1.64878	8.55657	-28.5017	5.0735e-141	2.23519e-138	311.47
PLN	-2.4408	5.07608	-28.4908	6.17672e-141	2.63877e-138	311.274
ATP1A2	-2.01845	4.05847	-28.2635	3.66914e-139	1.5214e-136	307.201
EML1	-1.64562	5.50355	-28.1288	4.11424e-138	1.65722e-135	304.791
BNC2	-1.46901	4.77198	-28.0783	1.01766e-137	3.98527e-135	303.888
BOC	-1.68391	4.74843	-28.0702	1.17614e-137	4.4814e-135	303.744
SRPX	-2.10735	5.89594	-27.9459	1.09057e-136	4.04602e-134	301.523
MFAP4	-2.62065	7.66558	-27.881	3.47873e-136	1.25752e-133	300.367
FERMT2	-1.73049	7.02511	-27.8657	4.57392e-136	1.61208e-133	300.094
AURKA	1.6142	7.04621	27.8571	5.33783e-136	1.83543e-133	299.94
TMEM100	-2.00827	4.86937	-27.7227	5.89567e-135	1.97898e-132	297.545
TAGLN	-2.50057	8.28157	-27.7025	8.44922e-135	2.77017e-132	297.186
RERG	-1.91925	5.30139	-27.6502	2.15002e-134	6.88885e-132	296.254
NEXN	-1.99474	6.24582	-27.4871	3.94266e-133	1.23519e-130	293.354
TGFB1I1	-1.50896	6.27316	-27.4835	4.20075e-133	1.28744e-130	293.291
ANKRD35	-1.25805	4.62747	-27.3455	4.90556e-132	1.47146e-129	290.84
MPDZ	-1.41396	5.20606	-27.316	8.28268e-132	2.43269e-129	290.318
SSBP2	-1.249	4.95453	-27.2793	1.59058e-131	4.57634e-129	289.667
TCEAL2	-2.61304	4.88788	-27.0423	1.06891e-129	3.01389e-127	285.471
CCNA2	1.42993	6.55365	27.0265	1.41334e-129	3.9069e-127	285.193
OGN	-2.89172	5.1685	-26.9522	5.27781e-129	1.4309e-126	283.879
UBE2T	1.36782	6.82507	26.945	5.98868e-129	1.59299e-126	283.753
SPAG5	1.20012	5.64123	26.9224	8.94264e-129	2.33469e-126	283.353
SYNPO2	-2.49344	5.4498	-26.8969	1.40293e-128	3.59609e-126	282.904
MYLK	-2.34449	5.92056	-26.8681	2.3375e-128	5.88467e-126	282.395
KIF2C	1.29857	6.13186	26.7884	9.56197e-128	2.36499e-125	280.991
NDN	-1.74128	6.66884	-26.6889	5.5508e-127	1.34923e-124	279.237
FILIP1	-1.50881	4.64763	-26.6801	6.47727e-127	1.54774e-124	279.083
PDE7B	-1.41493	4.49826	-26.6114	2.17884e-126	5.11955e-124	277.874
PLAC9	-1.78825	5.32852	-26.5847	3.49061e-126	8.06731e-124	277.404
CAV1	-1.74756	7.5166	-26.5593	5.46223e-126	1.24204e-123	276.957
SPON1	-2.29165	6.62301	-26.5319	8.85896e-126	1.98244e-123	276.475
CENPA	1.22454	5.76249	26.5301	9.13666e-126	2.01263e-123	276.444
FXYD6	-1.70247	5.74002	-26.5186	1.11896e-125	2.42694e-123	276.242
SFRP1	-2.43342	4.98529	-26.4513	3.66314e-125	7.71789e-123	275.06
PPP1R14A	-2.12645	6.35815	-26.4512	3.66789e-125	7.71789e-123	275.058
MGP	-2.44697	8.51254	-26.3724	1.46827e-124	3.04407e-122	273.675
SETBP1	-1.65992	5.42074	-26.3696	1.54217e-124	3.15093e-122	273.627
KIF4A	1.27377	5.50998	26.3596	1.8391e-124	3.70395e-122	273.451
TPX2	1.50541	6.77045	26.3478	2.26098e-124	4.48948e-122	273.245
BIRC5	1.339	5.92946	26.346	2.33467e-124	4.57141e-122	273.213
CDCA8	1.40493	6.33769	26.3256	3.33867e-124	6.44776e-122	272.856
SGCA	-1.82541	4.21213	-26.3248	3.38661e-124	6.45196e-122	272.842
DTL	1.15951	5.68766	26.3164	3.92446e-124	7.37693e-122	272.695
NCAPG	1.41598	6.10796	26.3143	4.07544e-124	7.55995e-122	272.658
DES	-3.78507	6.66733	-26.3077	4.57908e-124	8.38389e-122	272.541
MELK	1.42212	6.65145	26.24	1.50306e-123	2.71668e-121	271.356
TSHZ3	-1.30917	5.4953	-26.2366	1.59457e-123	2.84561e-121	271.297
CDCA5	1.39873	6.7408	26.218	2.21256e-123	3.89908e-121	270.971
RCAN2	-1.75023	6.44678	-26.1433	8.20831e-123	1.42865e-120	269.664
INMT	-1.75623	5.24967	-26.0675	3.09766e-122	5.3257e-120	268.339
DDR2	-1.57266	5.58754	-26.0665	3.15345e-122	5.3563e-120	268.322
ANGPTL1	-1.9267	4.01576	-26.0475	4.39272e-122	7.37244e-120	267.991
NUSAP1	1.24767	7.12803	26.039	5.09883e-122	8.45686e-120	267.843
PGM5	-2.34155	5.15355	-26.0011	9.9111e-122	1.62473e-119	267.18
SLIT2	-1.76474	5.20362	-26	1.0096e-121	1.63602e-119	267.161
C7	-2.94421	5.54423	-25.9938	1.12496e-121	1.80223e-119	267.054
PODN	-1.92487	6.33497	-25.9895	1.21329e-121	1.92191e-119	266.978
PPP1R3C	-2.03837	5.2832	-25.9594	2.05351e-121	3.2167e-119	266.454
BHMT2	-1.23276	4.05889	-25.843	1.5718e-120	2.43509e-118	264.424
TMOD1	-1.60028	4.83528	-25.7828	4.49479e-120	6.88778e-118	263.377
CCNB1	1.36299	6.51372	25.7689	5.7354e-120	8.69437e-118	263.134
EZH2	1.03745	5.68207	25.7075	1.67434e-119	2.51116e-117	262.065
GHR	-1.60413	4.56949	-25.7069	1.69228e-119	2.51135e-117	262.055
CDC25A	1.27962	4.77514	25.685	2.47884e-119	3.64028e-117	261.674
PRC1	1.35593	7.09438	25.6072	9.60011e-119	1.39528e-116	260.324
CDO1	-1.25426	4.21767	-25.5914	1.26369e-118	1.8179e-116	260.05
DAAM2	-1.42545	5.17915	-25.5887	1.32613e-118	1.88846e-116	260.002
KIF11	1.20491	6.33345	25.5801	1.53966e-118	2.17062e-116	259.853
C1QTNF7	-1.42556	4.11968	-25.508	5.39297e-118	7.52773e-116	258.604
GTSE1	1.13678	5.35498	25.4788	8.97291e-118	1.2402e-115	258.096
FAM107A	-1.58357	5.1721	-25.4611	1.21952e-117	1.6692e-115	257.79
CENPO	0.72535	4.73946	25.4363	1.87762e-117	2.54526e-115	257.36
KIFC1	1.62094	6.08862	25.4348	1.92514e-117	2.58481e-115	257.335
UBE2C	1.61103	7.74174	25.3906	4.15025e-117	5.51983e-115	256.569
ADH1B	-2.40111	4.72616	-25.3512	8.223e-117	1.08344e-114	255.887
ZWINT	1.117	6.33062	25.3255	1.28398e-116	1.67606e-114	255.443
MCM10	1.23762	5.13688	25.3056	1.8123e-116	2.34402e-114	255.099
CDC20	1.56805	7.55607	25.2791	2.8722e-116	3.68111e-114	254.64
ACTG2	-3.01889	8.79835	-25.1973	1.18399e-115	1.50378e-113	253.228
KIF14	1.15423	5.38324	25.1623	2.16996e-115	2.73144e-113	252.624
CHRDL2	-2.46163	5.46967	-25.126	4.06453e-115	5.07095e-113	251.998
ASF1B	1.21164	6.14319	25.1148	4.93326e-115	6.1008e-113	251.805
AURKB	1.41644	6.17489	25.0635	1.19752e-114	1.46806e-112	250.921
DNAJB5	-1.34175	4.5109	-25.0571	1.33781e-114	1.6259e-112	250.811
FLNC	-2.45061	6.74209	-25.0143	2.79832e-114	3.37186e-112	250.075
NEK2	1.41941	6.20486	24.9786	5.1856e-114	6.19548e-112	249.46
TRPC1	-1.21422	4.60492	-24.9626	6.83411e-114	8.09641e-112	249.185
FOXM1	1.41432	6.09348	24.935	1.10024e-113	1.2926e-111	248.71
FBLN5	-1.56447	6.20064	-24.9308	1.18131e-113	1.37637e-111	248.639
KIF18A	1.03499	4.92407	24.9108	1.66764e-113	1.92708e-111	248.295
KCNJ8	-1.26695	5.58813	-24.9029	1.91282e-113	2.19243e-111	248.159
MCM2	1.31153	6.84013	24.899	2.04463e-113	2.32461e-111	248.092
FRZB	-1.90225	6.23817	-24.8654	3.64675e-113	4.11295e-111	247.515
DCLK1	-1.26198	4.42409	-24.8389	5.75934e-113	6.44406e-111	247.06
CCNF	1.19107	5.95429	24.8159	8.56223e-113	9.50475e-111	246.664
HJURP	1.38971	5.79645	24.8141	8.83007e-113	9.72549e-111	246.634
FEN1	0.995136	7.03342	24.7749	1.73404e-112	1.89508e-110	245.961
RRM2	1.37796	6.63034	24.624	2.31598e-111	2.51159e-109	243.377
GSTM5	-0.953889	4.30152	-24.6234	2.3406e-111	2.51892e-109	243.366
ERCC6L	1.04975	4.66885	24.6177	2.57896e-111	2.75441e-109	243.269
CDT1	1.36565	5.90951	24.6092	2.98295e-111	3.16193e-109	243.124
CHAF1B	1.12626	5.18318	24.5503	8.19213e-111	8.61886e-109	242.117
HMMR	1.32731	6.39458	24.4777	2.84361e-110	2.96957e-108	240.876
SPC25	1.15191	5.36478	24.47	3.2427e-110	3.36144e-108	240.745
KIF15	1.22391	5.55242	24.4154	8.25643e-110	8.49628e-108	239.814
ZNF25	-0.947	5.59104	-24.3976	1.11884e-109	1.14301e-107	239.511
TIMELESS	1.01347	6.19925	24.3402	2.98202e-109	3.02449e-107	238.533
STIL	1.21333	6.5332	24.3258	3.81528e-109	3.83717e-107	238.288
PLK4	1.1427	5.5536	24.3255	3.83771e-109	3.83717e-107	238.282
MYOT	-1.38649	3.81341	-24.2865	7.46075e-109	7.40716e-107	237.619
CENPM	1.27833	5.87634	24.2852	7.62998e-109	7.5222e-107	237.597
FANCI	1.2478	5.97882	24.2811	8.19334e-109	8.02151e-107	237.526
CKAP2L	1.2612	5.494	24.233	1.86113e-108	1.80953e-106	236.708
TOP2A	1.63692	7.71363	24.2138	2.58082e-108	2.49208e-106	236.382
PDZRN4	-1.71896	3.9764	-24.2082	2.84065e-108	2.72432e-106	236.286
OIP5	1.29604	5.91005	24.2055	2.97251e-108	2.83152e-106	236.241
PTTG1	1.30323	7.74834	24.2015	3.18351e-108	3.01216e-106	236.173
BARX1	-2.03349	5.53894	-24.1762	4.89274e-108	4.59852e-106	235.744
FILIP1L	-1.3868	6.95276	-24.1731	5.15876e-108	4.81644e-106	235.692
TMEM47	-1.55141	6.88462	-24.1712	5.32745e-108	4.94121e-106	235.659
TTK	1.3872	6.28953	24.1645	5.97607e-108	5.50658e-106	235.545
GYPC	-1.40635	6.47705	-24.1276	1.12077e-107	1.02601e-105	234.918
CDCA3	1.2923	6.02733	24.1112	1.48195e-107	1.3479e-105	234.64
KLF9	-1.25586	6.80293	-24.0529	3.98931e-107	3.60521e-105	233.652
TROAP	1.17321	5.69695	24.0106	8.19579e-107	7.3595e-105	232.935
LRCH2	-1.03208	4.41077	-23.999	9.97135e-107	8.89722e-105	232.739
CEP55	1.32037	6.8498	23.9954	1.06124e-106	9.40968e-105	232.677
ZNF471	-0.977961	3.61231	-23.9753	1.49151e-106	1.31421e-104	232.338
ACTA2	-1.65324	9.70272	-23.9735	1.53821e-106	1.34694e-104	232.307
ABCA6	-1.10398	4.11476	-23.9655	1.76277e-106	1.53405e-104	232.171
E2F7	1.07318	4.8223	23.9545	2.1236e-106	1.83672e-104	231.985
TPM1	-1.45912	7.84813	-23.9102	4.50127e-106	3.86945e-104	231.237
VIP	-2.36118	4.26636	-23.8869	6.68699e-106	5.71352e-104	230.842
CALD1	-1.68625	7.21651	-23.8452	1.35468e-105	1.1505e-103	230.138
CENPN	1.09449	6.17835	23.8167	2.19571e-105	1.8536e-103	229.657
ESPL1	1.06549	5.50356	23.7654	5.23297e-105	4.39133e-103	228.791
LPP	-1.22773	8.01314	-23.725	1.03551e-104	8.63824e-103	228.111
RHOJ	-1.18048	5.24388	-23.6986	1.61779e-104	1.34162e-102	227.666
SLC25A39	0.732812	8.54369	23.693	1.78026e-104	1.46773e-102	227.57
RAD51AP1	1.23367	6.45413	23.6669	2.76389e-104	2.26543e-102	227.132
GNG11	-1.23081	6.4451	-23.6592	3.14958e-104	2.56664e-102	227.002
CENPF	1.27138	5.9345	23.6553	3.36416e-104	2.72575e-102	226.936
DPYSL3	-1.86634	7.45952	-23.6283	5.30837e-104	4.27642e-102	226.481
OMD	-1.79411	4.65484	-23.6189	6.22091e-104	4.98309e-102	226.323
ASPM	1.31235	5.97128	23.5982	8.81837e-104	7.02381e-102	225.975
TK1	1.20671	7.18814	23.5892	1.02666e-103	8.13138e-102	225.824
KPNA2	1.04708	7.37652	23.5851	1.10018e-103	8.66497e-102	225.755
PALLD	-1.43496	8.33644	-23.5734	1.33904e-103	1.04876e-101	225.559
ZNF385D	-0.938556	3.99594	-23.504	4.31311e-103	3.35946e-101	224.393
THBS4	-2.8713	6.1783	-23.4811	6.345e-103	4.91493e-101	224.008
RSPO3	-1.79622	5.97179	-23.4708	7.53552e-103	5.80524e-101	223.837
CBX7	-1.18142	6.19565	-23.361	4.77634e-102	3.65961e-100	221.996
AGTR1	-1.44398	4.03651	-23.3505	5.69138e-102	4.33714e-100	221.821
PRELP	-1.71627	5.00159	-23.347	6.04288e-102	4.58024e-100	221.761
RAD54L	1.29717	4.90112	23.3452	6.22896e-102	4.69604e-100	221.731
TMTC1	-1.26285	4.79923	-23.3134	1.06221e-101	7.96543e-100	221.199
ZFPM2	-1.18228	4.35401	-23.3073	1.176e-101	8.77211e-100	221.098
FBXL22	-1.63869	3.96174	-23.2782	1.91688e-101	1.42232e-99	220.611
PTN	-1.27541	5.84327	-23.2725	2.10782e-101	1.55581e-99	220.516
PBX3	-1.15671	6.85868	-23.2561	2.77741e-101	2.03937e-99	220.241
POLQ	1.12566	5.32029	23.252	2.97211e-101	2.17102e-99	220.173
DONSON	0.795752	5.6928	23.2117	5.8387e-101	4.24299e-99	219.5
AOC3	-1.76488	5.60102	-23.1962	7.57211e-101	5.47444e-99	219.241
RNASEH2A	0.944961	6.35983	23.194	7.85989e-101	5.65351e-99	219.204
KIF23	1.07154	5.23346	23.1819	9.61564e-101	6.88128e-99	219.003
NR2F1	-1.60181	6.07031	-23.181	9.76674e-101	6.95411e-99	218.988
SRPK1	0.788767	7.46729	23.1623	1.33405e-100	9.451e-99	218.677
ABI3BP	-1.81719	5.02743	-23.1563	1.47555e-100	1.04011e-98	218.576
RACGAP1	0.9363	6.76307	23.1344	2.1288e-100	1.49313e-98	218.211
TNS1	-1.39374	5.92848	-23.1295	2.3092e-100	1.61164e-98	218.13
MCM4	1.14455	6.97897	23.1112	3.13793e-100	2.17924e-98	217.824
SSPN	-1.47553	5.99795	-23.0518	8.45931e-100	5.84605e-98	216.836
POPDC2	-1.63112	4.35866	-23.0038	1.88445e-99	1.29595e-97	216.037
ECT2	1.34759	7.13793	23.0029	1.91419e-99	1.31001e-97	216.022
COL14A1	-1.58447	5.16757	-22.9966	2.12538e-99	1.44751e-97	215.917
TACR2	-2.16995	4.49748	-22.9808	2.76733e-99	1.87566e-97	215.654
FOXF1	-1.47729	6.22294	-22.9706	3.28293e-99	2.21449e-97	215.484
CENPE	1.08793	5.48892	22.959	3.97869e-99	2.67103e-97	215.292
MKI67	1.07269	5.78367	22.9105	8.92684e-99	5.96448e-97	214.487
EXO1	1.0341	4.75059	22.9007	1.05168e-98	6.99367e-97	214.323
SMOC2	-2.09005	6.64119	-22.8984	1.09121e-98	7.22249e-97	214.287
ASB5	-1.84178	3.7701	-22.8978	1.10364e-98	7.27059e-97	214.275
UHRF1	1.17489	6.27238	22.8305	3.38108e-98	2.21705e-96	213.159
NAP1L3	-1.25149	4.26135	-22.8114	4.6397e-98	3.02827e-96	212.844
PDE1A	-1.23895	4.56636	-22.8002	5.59502e-98	3.63496e-96	212.657
BUB1	1.24855	5.51391	22.7927	6.33501e-98	4.09683e-96	212.533
ATP2B4	-1.28931	7.06137	-22.7598	1.09328e-97	7.0379e-96	211.989
CDCA2	1.13519	5.28607	22.7458	1.3808e-97	8.84844e-96	211.757
RBMS3	-1.00238	4.31616	-22.7354	1.63881e-97	1.04543e-95	211.586
PEG3	-1.21099	4.2523	-22.7261	1.91269e-97	1.21465e-95	211.432
KIF20A	1.16526	6.09351	22.7252	1.94361e-97	1.22874e-95	211.416
MEIS1	-1.35176	5.81588	-22.6926	3.33345e-97	2.09799e-95	210.878
GREM2	-1.6327	4.27197	-22.6222	1.07065e-96	6.70842e-95	209.715
CAP2	-1.61174	5.87687	-22.6142	1.22222e-96	7.62427e-95	209.583
PAICS	0.913834	7.70084	22.598	1.59831e-96	9.92641e-95	209.316
CYBRD1	-1.72082	7.38796	-22.5587	3.06098e-96	1.8927e-94	208.668
KCNMA1	-1.48248	4.22181	-22.5555	3.22555e-96	1.98576e-94	208.616
POLE2	0.938437	5.78508	22.5484	3.63192e-96	2.22621e-94	208.498
CXCL12	-1.54572	5.8272	-22.5338	4.61971e-96	2.81942e-94	208.258
MTHFD2	0.946032	7.07293	22.4841	1.0502e-95	6.3818e-94	207.439
SMTN	-1.40597	5.93299	-22.4701	1.32188e-95	7.99822e-94	207.21
NCAPG2	0.996305	5.67727	22.4472	1.92903e-95	1.1622e-93	206.833
ARMCX1	-1.24958	5.54029	-22.4285	2.62864e-95	1.57696e-93	206.525
RAB23	-1.32078	5.5377	-22.3926	4.7474e-95	2.83597e-93	205.936
LIG1	0.90339	6.07592	22.371	6.77697e-95	4.0313e-93	205.581
RYR3	-1.11601	3.66386	-22.3479	9.91251e-95	5.8717e-93	205.202
ROR2	-1.45385	5.03128	-22.3263	1.41443e-94	8.34334e-93	204.847
MND1	1.05888	5.29568	22.3246	1.45568e-94	8.55088e-93	204.819
ATAD2	1.12627	6.29082	22.29	2.57245e-94	1.50483e-92	204.251
DMPK	-1.14043	5.10853	-22.2884	2.63937e-94	1.5376e-92	204.226
MN1	-1.49461	5.23397	-22.2836	2.85634e-94	1.65715e-92	204.147
IL33	-1.85187	5.6857	-22.2522	4.78404e-94	2.76416e-92	203.633
TCEAL3	-1.20122	6.93408	-22.2455	5.33764e-94	3.07143e-92	203.524
SOD3	-1.47918	6.18894	-22.2288	7.02793e-94	4.02763e-92	203.25
DEPDC1	1.03494	4.96583	22.2263	7.31867e-94	4.17727e-92	203.209
PBK	1.4297	6.40112	22.2144	8.8982e-94	5.05834e-92	203.014
SLIT3	-1.44912	4.81501	-22.1799	1.56831e-93	8.87952e-92	202.449
MAD2L1	1.28954	6.10028	22.1144	4.58674e-93	2.58656e-91	201.38
RFC4	0.865952	6.8993	22.1001	5.79981e-93	3.2576e-91	201.146
FXYD1	-1.21903	4.46388	-22.0855	7.36983e-93	4.12301e-91	200.907
PPAT	0.849222	5.93735	22.0805	7.9963e-93	4.45581e-91	200.826
CHEK1	1.02027	5.76746	22.0768	8.48869e-93	4.71156e-91	200.766
CKS2	1.22342	8.37185	22.049	1.33757e-92	7.39492e-91	200.313
NME1	0.937302	7.2741	22.0357	1.66425e-92	9.1651e-91	200.095
ZBTB20	-1.11575	6.04931	-22.0179	2.22491e-92	1.2205e-90	199.806
ANLN	1.24637	6.41539	22.0144	2.35676e-92	1.28782e-90	199.749
TUBB6	-1.21024	6.68334	-21.9956	3.20699e-92	1.74564e-90	199.442
RECQL4	1.1818	5.45488	21.9596	5.76883e-92	3.12804e-90	198.856
TRIP13	1.25523	6.36386	21.9472	7.06902e-92	3.81835e-90	198.654
JAM3	-1.31552	6.1689	-21.9361	8.46181e-92	4.55323e-90	198.475
TNC	-1.81538	6.06048	-21.9334	8.85467e-92	4.74651e-90	198.429
CPE	-1.77708	6.39029	-21.9263	9.92971e-92	5.30261e-90	198.315
MEOX2	-1.49513	4.00016	-21.9133	1.22898e-91	6.53815e-90	198.103
NCAPD3	0.861806	5.90648	21.8801	2.10942e-91	1.11799e-89	197.564
CCNE2	0.968553	5.01595	21.879	2.1493e-91	1.13486e-89	197.545
FGF2	-1.12885	4.31248	-21.8741	2.32636e-91	1.22377e-89	197.467
KCNA5	-1.36992	3.77829	-21.854	3.22835e-91	1.69194e-89	197.14
CENPL	0.802126	5.47914	21.8535	3.25322e-91	1.69866e-89	197.132
NUF2	1.1368	5.40352	21.8483	3.54503e-91	1.8442e-89	197.047
DARS2	0.931187	6.26992	21.8461	3.66975e-91	1.90207e-89	197.012
GEM	-1.36228	6.71959	-21.8416	3.95215e-91	2.04093e-89	196.938
CDC25C	1.0162	4.66297	21.8211	5.51355e-91	2.83686e-89	196.607
CLDN5	-1.37223	6.01862	-21.7999	7.79194e-91	3.99457e-89	196.262
LMNB2	0.969626	7.18881	21.7936	8.63269e-91	4.40955e-89	196.16
COLEC12	-1.37873	5.12009	-21.7841	1.008e-90	5.13026e-89	196.005
IGF1	-1.3678	4.48168	-21.7694	1.27866e-90	6.48439e-89	195.768
EBF1	-1.16896	5.19411	-21.7677	1.31582e-90	6.64891e-89	195.74
PDZRN3	-1.40325	5.01187	-21.7595	1.50198e-90	7.56245e-89	195.608
CLN6	0.691933	5.59081	21.7032	3.74817e-90	1.88049e-88	194.696
GMNN	1.05512	6.8251	21.7004	3.92569e-90	1.96257e-88	194.65
CAND2	-1.06355	4.37146	-21.647	9.33854e-90	4.65211e-88	193.787
CCDC80	-1.60313	5.30788	-21.6376	1.08616e-89	5.39178e-88	193.636
TYMS	1.18238	7.07145	21.6314	1.20186e-89	5.94519e-88	193.535
ZBTB16	-1.28515	4.22857	-21.6137	1.60054e-89	7.88964e-88	193.25
PRICKLE1	-1.12647	5.11997	-21.6093	1.71955e-89	8.44678e-88	193.178
DIAPH3	1.17964	4.65677	21.5723	3.1284e-89	1.5314e-87	192.582
TACC3	1.07144	6.18229	21.5611	3.74921e-89	1.82894e-87	192.401
HELLS	0.967066	5.31696	21.558	3.94418e-89	1.91742e-87	192.351
HOXA4	-1.20988	4.71135	-21.5503	4.4666e-89	2.16392e-87	192.227
PTCHD1	-1.20778	3.66449	-21.5404	5.24672e-89	2.53316e-87	192.066
NEGR1	-1.15234	4.04977	-21.5387	5.39283e-89	2.59481e-87	192.039
IGFBP4	-1.45795	8.49139	-21.5253	6.69779e-89	3.21175e-87	191.823
LMNB1	1.00639	5.98308	21.5028	9.62528e-89	4.5999e-87	191.462
ANK2	-1.06838	3.99851	-21.4546	2.09658e-88	9.98569e-87	190.686
CNTNAP1	-1.21459	5.20312	-21.4389	2.70187e-88	1.28253e-86	190.433
PARVA	-0.952999	6.24553	-21.4343	2.91261e-88	1.37792e-86	190.358
DNA2	0.830339	5.02952	21.4202	3.65618e-88	1.72391e-86	190.132
DEPDC1B	1.17686	5.66348	21.4129	4.10959e-88	1.93124e-86	190.015
DHCR7	1.15035	6.70357	21.3981	5.21834e-88	2.44412e-86	189.777
ARHGAP20	-0.792561	3.98036	-21.3857	6.37032e-88	2.9738e-86	189.578
SALL2	-1.11822	4.60815	-21.3616	9.40048e-88	4.37386e-86	189.19
PLP1	-1.38783	3.84382	-21.3499	1.13476e-87	5.26244e-86	189.003
NRXN2	-1.17008	4.07112	-21.3447	1.233e-87	5.69931e-86	188.92
LPAR1	-1.11191	5.55937	-21.3249	1.69689e-87	7.81788e-86	188.602
MCM3	0.794741	8.07011	21.3068	2.27121e-87	1.04298e-85	188.311
GPM6B	-1.24573	4.47312	-21.2997	2.54553e-87	1.16516e-85	188.198
BEX4	-1.40019	5.86159	-21.2914	2.90656e-87	1.32611e-85	188.065
MARS2	0.696629	5.21575	21.2865	3.14531e-87	1.43041e-85	187.987
ECM2	-1.17856	5.44212	-21.2837	3.29064e-87	1.49169e-85	187.942
BLM	0.949395	5.35558	21.272	3.97528e-87	1.79627e-85	187.753
RAI2	-1.25271	5.40776	-21.2699	4.11215e-87	1.85218e-85	187.72
LDOC1	-1.39048	5.47257	-21.263	4.59242e-87	2.06191e-85	187.61
SMYD1	-1.70801	3.96234	-21.2537	5.3321e-87	2.38641e-85	187.461
RCC1	0.772232	5.55481	21.2404	6.60352e-87	2.94609e-85	187.248
TIPIN	0.791781	5.39859	21.2212	8.98637e-87	3.99652e-85	186.941
BUB1B	1.04331	5.68325	21.1864	1.57012e-86	6.96087e-85	186.384
CHAF1A	0.733544	5.27105	21.1843	1.6242e-86	7.17804e-85	186.351
CYP1B1	-1.92783	5.95412	-21.1813	1.70538e-86	7.51328e-85	186.302
PRKD1	-1.03803	4.54589	-21.1561	2.55453e-86	1.12192e-84	185.899
CHRNA3	-1.44829	4.09804	-21.149	2.86311e-86	1.25354e-84	185.786
MAP1B	-1.16358	5.13563	-21.1371	3.46268e-86	1.51136e-84	185.596
ITGA7	-1.3524	4.86929	-21.1199	4.56097e-86	1.98459e-84	185.322
SLC25A10	0.950421	6.02007	21.0555	1.2772e-85	5.54028e-84	184.296
ADAMTS8	-1.4032	4.26276	-21.0469	1.46633e-85	6.34122e-84	184.158
GINS3	0.745723	5.39194	21.0146	2.45805e-85	1.05974e-83	183.643
ANGPTL7	-1.00769	3.57251	-20.9915	3.55554e-85	1.52823e-83	183.275
AP1S2	-1.05605	6.67048	-20.9911	3.5737e-85	1.53137e-83	183.27
ACTC1	-1.30008	4.8007	-20.9639	5.52246e-85	2.35926e-83	182.837
PDE2A	-1.02291	4.60468	-20.9513	6.74744e-85	2.87388e-83	182.637
TSPAN2	-1.27751	4.686	-20.93	9.47736e-85	4.02445e-83	182.298
ZNF423	-1.13598	4.70768	-20.9131	1.24005e-84	5.24992e-83	182.03
TGFB3	-1.19604	5.59052	-20.891	1.76413e-84	7.44633e-83	181.679
EFEMP2	-1.17812	6.8047	-20.8826	2.01788e-84	8.49198e-83	181.545
YDJC	0.828562	6.19069	20.8695	2.48341e-84	1.042e-82	181.338
PKMYT1	0.99333	5.55217	20.8569	3.03445e-84	1.26943e-82	181.139
ISL1	-1.47474	5.97659	-20.8471	3.54842e-84	1.48005e-82	180.983
PLSCR4	-1.28178	6.21112	-20.8351	4.29172e-84	1.7848e-82	180.793
PKD2	-1.05754	6.01194	-20.8335	4.40294e-84	1.82567e-82	180.768
CSTF2	0.746867	6.54068	20.8084	6.56691e-84	2.71497e-82	180.369
FABP4	-1.84659	4.82639	-20.7956	8.04837e-84	3.31772e-82	180.167
SNRPB	0.79107	9.14623	20.7754	1.10932e-83	4.55954e-82	179.847
BRCA1	0.756871	5.09978	20.7678	1.25179e-83	5.13016e-82	179.727
FIGNL1	0.748883	5.52772	20.7498	1.66523e-83	6.80478e-82	179.442
TCF21	-1.22197	4.91705	-20.7389	1.98093e-83	8.07142e-82	179.269
MYOC	-1.28671	4.10368	-20.7373	2.03133e-83	8.25295e-82	179.244
BCHE	-1.64702	4.19665	-20.7046	3.41307e-83	1.38268e-81	178.727
EMILIN1	-1.41219	6.44982	-20.6982	3.77707e-83	1.52576e-81	178.626
ALG3	0.684014	6.99188	20.694	4.03594e-83	1.62568e-81	178.56
EME1	0.740387	4.7323	20.6563	7.32826e-83	2.94341e-81	177.966
MYO19	0.67904	5.22237	20.6561	7.34928e-83	2.94347e-81	177.963
EFEMP1	-1.70273	6.27923	-20.6537	7.63892e-83	3.05081e-81	177.924
TOMM34	0.859062	7.54155	20.6375	9.87157e-83	3.93134e-81	177.669
COPZ2	-1.03336	5.36549	-20.6042	1.6709e-82	6.63558e-81	177.144
RAB9B	-1.19479	4.31491	-20.6019	1.73394e-82	6.86661e-81	177.107
C14orf28	-0.687741	5.10953	-20.5707	2.8384e-82	1.12089e-80	176.616
BRI3BP	0.880861	6.65924	20.5613	3.29243e-82	1.29522e-80	176.468
MEF2C	-1.11493	5.69703	-20.5612	3.29823e-82	1.29522e-80	176.467
DPT	-1.79405	5.02752	-20.5544	3.67306e-82	1.43841e-80	176.359
PDK4	-1.87732	6.04808	-20.5526	3.77595e-82	1.47461e-80	176.332
SNRPA1	0.681365	7.59321	20.5372	4.81407e-82	1.87483e-80	176.09
FCER1A	-1.52295	4.46491	-20.5361	4.90421e-82	1.90467e-80	176.071
CKS1B	1.01003	7.78128	20.5111	7.27309e-82	2.81692e-80	175.679
GAS1	-1.68575	5.54614	-20.4779	1.22708e-81	4.73955e-80	175.158
REEP1	-1.59216	5.0975	-20.461	1.60079e-81	6.16612e-80	174.893
SLC35B1	0.657277	7.70752	20.4529	1.81867e-81	6.98629e-80	174.765
EFS	-0.92044	4.40936	-20.4509	1.87783e-81	7.18038e-80	174.734
FYCO1	-0.918001	6.42481	-20.4509	1.87939e-81	7.18038e-80	174.733
SMC2	0.851094	5.69939	20.4369	2.34045e-81	8.91774e-80	174.514
MYOCD	-1.41618	4.55542	-20.4246	2.8428e-81	1.08026e-79	174.32
PMP2	-0.763583	3.39669	-20.4046	3.89102e-81	1.47461e-79	174.008
SGCD	-1.00822	4.49327	-20.3821	5.54105e-81	2.09431e-79	173.655
DSN1	0.845054	6.05411	20.3524	8.83894e-81	3.33186e-79	173.19
CENPH	0.773654	5.1196	20.335	1.16225e-80	4.36945e-79	172.917
CPEB1	-0.635384	3.69607	-20.3217	1.43217e-80	5.36988e-79	172.709
CYYR1	-1.06059	5.80897	-20.2795	2.77709e-80	1.0385e-78	172.049
FBXO5	0.765273	5.71421	20.2653	3.46644e-80	1.29285e-78	171.828
ARHGAP11A	0.833204	4.6963	20.251	4.33979e-80	1.61431e-78	171.605
VIPR2	-1.05133	3.99746	-20.2401	5.14932e-80	1.9104e-78	171.434
BZW2	0.767903	8.41758	20.2397	5.18258e-80	1.91769e-78	171.428
NDC80	0.990147	6.03475	20.2255	6.4648e-80	2.38588e-78	171.207
CENPI	0.715219	4.17221	20.2232	6.70829e-80	2.46928e-78	171.171
DNAJB11	0.670083	8.36364	20.2141	7.73259e-80	2.83891e-78	171.029
GLT8D2	-1.21839	5.92977	-20.192	1.09251e-79	4.00056e-78	170.685
NAP1L5	-0.920203	5.14046	-20.1899	1.12841e-79	4.12134e-78	170.652
CFL2	-1.04742	5.18502	-20.1886	1.15223e-79	4.19745e-78	170.632
WDR34	0.850218	7.14546	20.1733	1.46413e-79	5.31994e-78	170.393
ADHFE1	-0.915587	4.43764	-20.1691	1.56311e-79	5.66498e-78	170.328
PTPRM	-1.00875	6.05062	-20.1652	1.66224e-79	6.00878e-78	170.266
POLR2H	0.680172	7.971	20.1394	2.4873e-79	8.96829e-78	169.865
PLEKHO1	-1.11933	6.37865	-20.1181	3.46528e-79	1.24626e-77	169.535
POLD1	0.849667	5.86166	20.1075	4.09329e-79	1.46838e-77	169.369
TSPAN7	-1.43561	5.75606	-20.1072	4.10972e-79	1.47053e-77	169.365
SYT11	-1.12962	6.14786	-20.1006	4.55711e-79	1.62648e-77	169.262
PDIA4	0.86473	7.69385	20.088	5.55023e-79	1.97594e-77	169.065
SCD	1.48129	7.74975	20.0717	7.14764e-79	2.53822e-77	168.813
NLGN1	-0.933657	3.78688	-20.0628	8.21854e-79	2.91118e-77	168.674
ABCA8	-1.32513	4.17676	-20.0609	8.46273e-79	2.99016e-77	168.645
ST6GALNAC6	-0.962516	5.83536	-20.0468	1.05472e-78	3.71736e-77	168.425
ITPR1	-1.05877	5.40409	-20.0264	1.44855e-78	5.09269e-77	168.109
ZWILCH	0.739093	5.57626	20.0209	1.5784e-78	5.5354e-77	168.024
ANGPTL2	-1.39712	6.98933	-20.0159	1.70489e-78	5.96416e-77	167.947
NTN1	-1.198	4.72934	-20.0078	1.93508e-78	6.75266e-77	167.821
HSPA2	-1.23788	5.57002	-20.0047	2.03148e-78	7.07157e-77	167.772
MAN1C1	-1.10004	5.41934	-19.9879	2.63696e-78	9.15663e-77	167.512
TPM2	-1.59309	7.60567	-19.9873	2.66423e-78	9.22859e-77	167.502
NBEA	-1.195	4.60641	-19.969	3.54051e-78	1.22339e-76	167.219
FANCD2	0.746586	4.62197	19.9617	3.96579e-78	1.36699e-76	167.106
TGFBR3	-1.32654	6.62805	-19.9588	4.14351e-78	1.42476e-76	167.062
MREG	0.657008	4.96088	19.9522	4.5913e-78	1.5749e-76	166.96
COASY	0.704944	7.38784	19.9512	4.66701e-78	1.59698e-76	166.944
FASN	1.02665	7.40827	19.9449	5.14899e-78	1.75764e-76	166.846
EFTUD2	0.586167	7.40894	19.9071	9.26e-78	3.15332e-76	166.261
ZBTB4	-0.788376	7.18447	-19.8988	1.0523e-77	3.57476e-76	166.134
RAD51	0.755331	5.22752	19.8902	1.20392e-77	4.08001e-76	166
PRUNE2	-1.5639	4.58569	-19.887	1.26523e-77	4.2775e-76	165.95
ABCC9	-0.977534	4.07033	-19.8783	1.44632e-77	4.87805e-76	165.817
SERPINF1	-1.40375	7.20076	-19.8636	1.81802e-77	6.11705e-76	165.589
RBPMS	-0.944195	5.7526	-19.849	2.28064e-77	7.65536e-76	165.363
SH3BGRL	-1.02117	7.87552	-19.8408	2.58787e-77	8.66599e-76	165.237
CACNA1C	-1.05075	4.18627	-19.8154	3.83412e-77	1.28089e-75	164.845
CH25H	-1.36448	5.25855	-19.8098	4.18528e-77	1.3949e-75	164.758
CDC6	1.1217	5.14242	19.8075	4.33403e-77	1.44106e-75	164.723
KCNB1	-0.764317	3.70986	-19.7929	5.4312e-77	1.80162e-75	164.499
SLC25A15	0.832177	5.7048	19.7818	6.45009e-77	2.13458e-75	164.327
ADAMTSL3	-1.00886	4.26823	-19.7629	8.64283e-77	2.85355e-75	164.036
CRISPLD2	-1.22163	7.24788	-19.7561	9.60322e-77	3.16323e-75	163.931
ADRB2	-0.990914	4.6174	-19.7553	9.71966e-77	3.19412e-75	163.919
WDHD1	0.661588	4.59658	19.7383	1.26366e-76	4.14303e-75	163.657
TSEN54	0.742119	6.22364	19.7355	1.31878e-76	4.31021e-75	163.615
IGFBP6	-1.30149	6.53393	-19.7354	1.32076e-76	4.31021e-75	163.613
PLK1	0.952278	5.77852	19.7023	2.20425e-76	7.1768e-75	163.103
BRCA2	0.718164	4.39003	19.7007	2.25669e-76	7.33059e-75	163.079
SHE	-0.841136	4.60986	-19.6918	2.5919e-76	8.40015e-75	162.941
MAP6	-0.869829	4.01646	-19.6827	2.98143e-76	9.64041e-75	162.802
APOD	-2.46463	7.35004	-19.6775	3.23181e-76	1.04261e-74	162.722
ADAMTS1	-1.35391	6.17284	-19.6585	4.32979e-76	1.39364e-74	162.43
IDH1	0.858352	8.39384	19.6533	4.68792e-76	1.50547e-74	162.351
MMRN1	-1.38024	4.53886	-19.6264	7.10275e-76	2.27578e-74	161.937
SLC22A17	-1.09444	4.79862	-19.6116	8.91261e-76	2.8492e-74	161.711
DHCR24	1.16981	7.19202	19.6043	9.96959e-76	3.17989e-74	161.599
CCDC138	0.710631	4.716	19.5874	1.29408e-75	4.11826e-74	161.34
VLDLR	-1.01713	4.48588	-19.5684	1.73314e-75	5.50311e-74	161.048
LDB2	-1.05341	6.18023	-19.5662	1.79092e-75	5.6738e-74	161.016
NOLC1	0.776891	6.66402	19.551	2.26437e-75	7.15764e-74	160.782
HOOK1	1.09539	6.55755	19.5484	2.3573e-75	7.43473e-74	160.742
DIP2C	-0.920101	5.57361	-19.5416	2.61711e-75	8.23571e-74	160.638
PAFAH1B3	0.90012	7.26641	19.5163	3.85814e-75	1.21141e-73	160.251
CSE1L	0.788183	8.07231	19.5109	4.19288e-75	1.31358e-73	160.168
LAMA2	-1.10882	5.00174	-19.502	4.80159e-75	1.50095e-73	160.033
CTSG	-1.5678	4.58226	-19.501	4.8796e-75	1.52196e-73	160.017
ANTXR2	-1.1721	6.62787	-19.4986	5.06495e-75	1.57628e-73	159.98
STOM	-1.02001	8.02614	-19.4855	6.18852e-75	1.92171e-73	159.78
SLC5A6	0.860577	6.81309	19.461	9.01228e-75	2.79242e-73	159.406
SHMT2	0.794045	8.03828	19.456	9.72548e-75	3.00679e-73	159.33
RASL12	-1.07367	5.50638	-19.4501	1.06434e-74	3.28337e-73	159.24
KIF18B	0.781371	5.01054	19.4432	1.18347e-74	3.64066e-73	159.135
TMEM97	0.930166	7.84612	19.4431	1.18532e-74	3.64066e-73	159.133
TEK	-1.00447	5.37191	-19.4203	1.68122e-74	5.15256e-73	158.785
RFC5	0.668275	6.17653	19.4053	2.11349e-74	6.46335e-73	158.557
PLA2G4C	-1.1347	5.52416	-19.4037	2.16766e-74	6.61464e-73	158.532
GLI3	-0.865035	4.54344	-19.4019	2.22538e-74	6.77611e-73	158.506
CLIP4	-1.02881	5.15545	-19.4003	2.28084e-74	6.93e-73	158.481
GSS	0.673216	7.10436	19.3838	2.93899e-74	8.9105e-73	158.228
RFC3	1.02483	5.72972	19.3613	4.14185e-74	1.25304e-72	157.887
ACACB	-1.10431	5.84711	-19.3596	4.2503e-74	1.2831e-72	157.861
SMAD9	-1.17006	4.63748	-19.35	4.92302e-74	1.48301e-72	157.715
ELOVL4	-0.934273	4.31334	-19.3389	5.83449e-74	1.75383e-72	157.545
LRP8	1.02171	4.94158	19.3373	5.97865e-74	1.79334e-72	157.521
RMI1	0.688851	5.96353	19.331	6.57832e-74	1.96903e-72	157.426
VRK1	0.777763	6.23004	19.3302	6.66037e-74	1.98936e-72	157.413
CENPK	0.933163	5.74129	19.2895	1.23984e-73	3.6954e-72	156.794
CHRDL1	-1.50301	4.45674	-19.2892	1.24468e-73	3.702e-72	156.791
FNBP1	-1.19332	6.91052	-19.2879	1.26965e-73	3.76832e-72	156.771
GABARAPL1	-0.948999	6.3899	-19.2816	1.39821e-73	4.14118e-72	156.675
MAPK13	0.979833	7.63666	19.2613	1.90483e-73	5.62982e-72	156.367
DPP3	0.668401	6.55759	19.2393	2.66539e-73	7.86123e-72	156.032
EMCN	-0.997831	5.16561	-19.2363	2.78669e-73	8.20183e-72	155.988
DCN	-1.62089	7.49879	-19.2332	2.92084e-73	8.57874e-72	155.941
FBXO32	-1.2599	5.4849	-19.2185	3.65545e-73	1.0714e-71	155.717
FSTL1	-1.17407	7.63356	-19.2125	4.00483e-73	1.17137e-71	155.626
EBP	0.84834	6.81994	19.2078	4.30023e-73	1.25517e-71	155.555
MYOM1	-1.34704	4.82004	-19.2042	4.54268e-73	1.32319e-71	155.501
CDC42EP3	-0.997775	5.28046	-19.2	4.8454e-73	1.40846e-71	155.437
ARMCX2	-1.23052	6.06564	-19.189	5.72834e-73	1.66169e-71	155.27
SCN4B	-1.20862	4.10915	-19.1866	5.93628e-73	1.71847e-71	155.234
E2F8	0.942591	5.08346	19.176	6.98235e-73	2.01716e-71	155.073
RASGRP2	-1.06566	4.58127	-19.1753	7.05082e-73	2.03277e-71	155.063
CILP	-1.66262	5.16945	-19.1691	7.74709e-73	2.22895e-71	154.969
BYSL	0.775116	6.40004	19.1663	8.08371e-73	2.32106e-71	154.927
SVEP1	-1.2695	4.92029	-19.1523	1.00038e-72	2.86654e-71	154.714
NCALD	-1.02506	5.50282	-19.1512	1.01755e-72	2.90982e-71	154.697
FLNA	-1.3501	6.9829	-19.149	1.0512e-72	2.99996e-71	154.665
POLR2D	0.585961	5.92153	19.134	1.31996e-72	3.75934e-71	154.438
ZNF165	0.949388	5.59895	19.133	1.34049e-72	3.81013e-71	154.423
CLEC1A	-0.76955	4.54945	-19.132	1.36043e-72	3.85903e-71	154.408
CDKN3	1.04824	6.58779	19.1289	1.42703e-72	4.03982e-71	154.361
OLFML1	-1.04781	5.39577	-19.1057	2.0293e-72	5.73328e-71	154.01
PGAM5	0.745557	5.72515	19.0835	2.84177e-72	8.01266e-71	153.674
CTSF	-1.15683	5.96628	-19.0823	2.89205e-72	8.13815e-71	153.657
GLRB	-1.00393	4.04957	-19.0761	3.17593e-72	8.91916e-71	153.564
TTF2	0.705378	5.65279	19.0671	3.64363e-72	1.02123e-70	153.427
RBM24	-1.08553	3.9923	-19.0576	4.20444e-72	1.17608e-70	153.284
OLFML3	-1.26928	6.35745	-19.051	4.64485e-72	1.2967e-70	153.185
CLEC14A	-1.05074	6.21803	-19.0501	4.71134e-72	1.31266e-70	153.171
ANKDD1A	-0.786507	4.83904	-19.0282	6.55993e-72	1.8241e-70	152.841
LSAMP	-0.998418	4.5143	-19.0216	7.24591e-72	2.01088e-70	152.742
RGS4	-1.30782	4.92931	-19.0187	7.57697e-72	2.09863e-70	152.697
SEC23B	0.739844	7.58979	19.0096	8.69755e-72	2.40428e-70	152.56
TOMM40	0.764268	7.77343	19.0009	9.9132e-72	2.73496e-70	152.43
MASTL	0.680083	5.3761	18.9915	1.14369e-71	3.14916e-70	152.287
SLC1A5	0.977446	7.16271	18.979	1.38086e-71	3.7948e-70	152.1
FRMD6	-1.07073	5.62753	-18.9701	1.58024e-71	4.33429e-70	151.965
PRNP	-0.987378	8.18785	-18.9533	2.03655e-71	5.57502e-70	151.713
PPM1G	0.554063	7.62745	18.9506	2.12055e-71	5.7937e-70	151.672
SCARA3	-1.20325	4.72598	-18.9489	2.17593e-71	5.93352e-70	151.647
IGFBP7	-1.16155	9.88193	-18.9201	3.3574e-71	9.13758e-70	151.215
TRAF4	0.700739	5.55188	18.9185	3.43781e-71	9.33838e-70	151.191
RBL1	0.599739	4.47884	18.8993	4.59203e-71	1.24497e-69	150.903
NOL11	0.588611	7.44681	18.8952	4.88865e-71	1.32284e-69	150.84
PDE8B	-0.810486	4.24999	-18.893	5.05632e-71	1.36559e-69	150.807
POLR1C	0.717469	6.94007	18.8767	6.45925e-71	1.74116e-69	150.563
SGCE	-1.28593	6.61266	-18.8755	6.57389e-71	1.76868e-69	150.545
AHCY	0.808515	8.79175	18.8643	7.78782e-71	2.09021e-69	150.377
CC2D2A	-0.860588	4.50079	-18.8642	7.79861e-71	2.09021e-69	150.375
PRIM1	0.79545	6.00487	18.858	8.56112e-71	2.29022e-69	150.282
C1orf112	0.799647	5.2633	18.8304	1.29684e-70	3.46266e-69	149.869
PPP1R1A	-1.37499	4.02239	-18.823	1.44811e-70	3.85925e-69	149.759
TMEM33	0.673644	6.37031	18.8162	1.60574e-70	4.27126e-69	149.656
RFC2	0.632988	5.885	18.8144	1.6482e-70	4.37595e-69	149.63
AMPH	-0.789122	4.37701	-18.8101	1.75966e-70	4.66309e-69	149.565
ILF2	0.632888	8.72945	18.802	1.98749e-70	5.25696e-69	149.443
ZBTB47	-0.76985	5.0259	-18.7767	2.90558e-70	7.67094e-69	149.065
ZDHHC23	0.782607	5.27388	18.7676	3.33206e-70	8.78044e-69	148.929
PSAT1	1.31903	6.32592	18.7622	3.6121e-70	9.50062e-69	148.848
NRXN3	-1.27731	3.95677	-18.7569	3.90948e-70	1.02637e-68	148.769
SPINT1	0.936433	6.80542	18.7491	4.39354e-70	1.1513e-68	148.653
PPP1R12B	-1.24301	4.90605	-18.7459	4.60868e-70	1.20544e-68	148.606
HAND2	-1.56139	3.9663	-18.7451	4.66594e-70	1.21816e-68	148.593
DZIP1	-0.779152	4.2077	-18.7365	5.31092e-70	1.38398e-68	148.464
MCM5	0.779617	6.61327	18.7172	7.08679e-70	1.84335e-68	148.177
EDNRA	-1.12975	5.8371	-18.7145	7.38451e-70	1.91725e-68	148.136
DDOST	0.573873	9.00138	18.6809	1.22159e-69	3.16581e-68	147.635
TARBP2	0.55332	5.98091	18.6663	1.51878e-69	3.92876e-68	147.418
YPEL5	-0.61371	7.84378	-18.6521	1.8783e-69	4.84987e-68	147.206
ATIC	0.566785	8.35311	18.638	2.32023e-69	5.98e-68	146.996
DSCC1	0.81656	5.2658	18.615	3.27098e-69	8.41501e-68	146.654
FEZ1	-0.864442	5.15814	-18.6145	3.2955e-69	8.46265e-68	146.646
MTHFD1	0.639598	6.4365	18.6025	3.9425e-69	1.01057e-67	146.468
HOXA5	-1.20034	6.3843	-18.6021	3.96804e-69	1.01527e-67	146.461
FGFR1OP	0.582727	5.15368	18.5865	5.00855e-69	1.27918e-67	146.229
SELP	-1.16829	4.97256	-18.5837	5.22246e-69	1.3314e-67	146.188
FBLN1	-1.75014	6.52806	-18.5791	5.59239e-69	1.42313e-67	146.119
COL8A2	-0.982985	5.29404	-18.5599	7.43993e-69	1.88988e-67	145.835
MCM8	0.762496	4.93241	18.5298	1.16531e-68	2.95477e-67	145.388
GNAO1	-1.11521	4.10954	-18.5193	1.3631e-68	3.45008e-67	145.232
FOXF2	-1.27219	5.90367	-18.5097	1.57199e-68	3.97166e-67	145.09
ISCU	-0.526357	7.97929	-18.5028	1.74185e-68	4.39295e-67	144.988
NCAPD2	0.777087	6.75235	18.4926	2.02905e-68	5.10812e-67	144.836
SLMAP	-1.03831	7.30883	-18.4872	2.19723e-68	5.52166e-67	144.757
SLC29A2	0.931854	5.57539	18.4666	2.98384e-68	7.48508e-67	144.452
WFDC1	-1.2901	5.5396	-18.4633	3.13752e-68	7.85662e-67	144.402
ST14	1.13329	7.6517	18.4626	3.16973e-68	7.9232e-67	144.392
GINS4	0.77414	4.6177	18.4622	3.18691e-68	7.95204e-67	144.386
TMPO	0.691306	5.99867	18.4551	3.54327e-68	8.82563e-67	144.281
RCC2	0.679271	8.58891	18.4315	5.02956e-68	1.25056e-66	143.932
SNRPC	0.597954	7.66358	18.4206	5.90861e-68	1.46654e-66	143.771
CCDC146	-0.922568	4.96283	-18.4153	6.39942e-68	1.58557e-66	143.692
CYP2U1	-0.733183	4.61711	-18.4061	7.33606e-68	1.81445e-66	143.556
FARSA	0.581711	6.52481	18.4044	7.51678e-68	1.85449e-66	143.532
FAM110B	-0.95967	4.52268	-18.4044	7.52425e-68	1.85449e-66	143.531
LIX1L	-0.84953	5.75805	-18.4026	7.72068e-68	1.89958e-66	143.505
HK2	1.19499	6.51447	18.3904	9.25113e-68	2.27217e-66	143.325
SOX17	-0.76937	4.47868	-18.3825	1.04007e-67	2.55008e-66	143.208
COL6A2	-1.26267	7.36891	-18.3687	1.27688e-67	3.12526e-66	143.004
NUDT15	0.661565	6.42774	18.3604	1.44453e-67	3.52946e-66	142.881
ENOPH1	0.54905	7.74856	18.3523	1.62866e-67	3.97245e-66	142.761
TFDP1	0.709334	7.58336	18.3371	2.03894e-67	4.96458e-66	142.538
DLG2	-0.694934	3.64928	-18.318	2.70354e-67	6.57146e-66	142.257
HDAC1	0.569589	9.15977	18.3176	2.72148e-67	6.60369e-66	142.25
CDH19	-0.92387	3.61632	-18.3086	3.10854e-67	7.52994e-66	142.118
TTLL7	-1.08006	4.16159	-18.2786	4.84135e-67	1.17073e-65	141.676
PNCK	-1.64715	4.79434	-18.2524	7.12792e-67	1.72071e-65	141.291
ACAT2	0.808176	6.21892	18.2369	8.96231e-67	2.15984e-65	141.063
RFWD3	0.696594	6.37169	18.2295	9.99509e-67	2.40462e-65	140.954
ZNF135	-0.726279	4.07175	-18.2045	1.44447e-66	3.46919e-65	140.588
DTNA	-0.855768	4.02606	-18.1982	1.58467e-66	3.79943e-65	140.496
PLCD4	-0.943853	3.93013	-18.198	1.58925e-66	3.80394e-65	140.493
AKAP12	-1.25366	5.02695	-18.1927	1.71848e-66	4.10629e-65	140.415
MFAP5	-1.69713	6.11805	-18.1745	2.2485e-66	5.36368e-65	140.147
GREM1	-1.83067	7.46009	-18.1464	3.39845e-66	8.09314e-65	139.736
SPINT2	1.01178	9.14739	18.1272	4.50863e-66	1.07188e-64	139.454
BCL2L12	0.747185	6.38662	18.1213	4.91265e-66	1.16597e-64	139.369
ADCY5	-1.15053	4.07689	-18.1212	4.92274e-66	1.1664e-64	139.367
C1orf74	0.526538	4.6425	18.0861	8.24134e-66	1.94944e-64	138.853
NFIA	-1.00009	6.49119	-18.0556	1.2895e-65	3.04511e-64	138.408
TBC1D7	0.61342	6.01153	18.0554	1.29397e-65	3.05057e-64	138.404
FAM83H	1.15797	7.36187	18.0484	1.43386e-65	3.37472e-64	138.302
SKP2	0.842663	5.34314	18.0457	1.49076e-65	3.50278e-64	138.263
RAD54B	0.681127	4.81126	18.045	1.50629e-65	3.5334e-64	138.253
C1S	-1.26503	7.83478	-18.0379	1.67118e-65	3.91368e-64	138.149
DNAJC9	0.646897	6.92175	18.0345	1.75576e-65	4.10492e-64	138.1
FZD4	-0.854959	5.89693	-18.0339	1.77095e-65	4.13357e-64	138.092
FAM110A	0.75711	5.75592	18.0321	1.82076e-65	4.24282e-64	138.064
SASS6	0.600577	4.9812	18.0277	1.94182e-65	4.51745e-64	138
RARRES2	-1.17451	7.48069	-18.012	2.44171e-65	5.67104e-64	137.772
RECK	-0.846527	4.76098	-17.9809	3.85157e-65	8.93082e-64	137.318
CHEK2	0.695151	5.52023	17.9767	4.09104e-65	9.47053e-64	137.258
TCF4	-0.935858	6.50631	-17.9656	4.8148e-65	1.11277e-63	137.096
SMPX	-1.77535	3.93105	-17.9507	5.99087e-65	1.38231e-63	136.878
CCL19	-2.10921	6.06644	-17.9331	7.73673e-65	1.78223e-63	136.623
CBX6	-1.16286	6.54016	-17.9304	8.05008e-65	1.85139e-63	136.584
GEN1	0.577943	4.39334	17.9281	8.32256e-65	1.91093e-63	136.551
ZDHHC12	0.771691	6.61755	17.9242	8.81666e-65	2.02109e-63	136.493
ASB2	-1.24784	4.6067	-17.921	9.23506e-65	2.11357e-63	136.447
TMEM62	0.670111	6.64145	17.8956	1.33893e-64	3.05935e-63	136.077
FANCB	0.685757	4.01639	17.8951	1.34719e-64	3.07324e-63	136.071
FNDC5	-1.2033	4.01994	-17.8819	1.63296e-64	3.71915e-63	135.88
MAP7	0.879076	6.75699	17.8789	1.70797e-64	3.88371e-63	135.835
RRAS	-0.880054	8.00349	-17.8736	1.84473e-64	4.18791e-63	135.758
RGL1	-0.903541	6.61795	-17.8592	2.27427e-64	5.15478e-63	135.55
C1QTNF3	-0.963386	4.4157	-17.8566	2.36171e-64	5.34437e-63	135.512
EHD2	-1.07315	6.25315	-17.8339	3.28482e-64	7.42137e-63	135.184
A2M	-1.14629	8.62558	-17.8312	3.41901e-64	7.7122e-63	135.144
TFRC	0.987002	7.94039	17.8176	4.16433e-64	9.3784e-63	134.947
SUV39H1	0.711051	6.02857	17.8102	4.64068e-64	1.04345e-62	134.839
KCNT2	-0.707698	3.76696	-17.8084	4.76242e-64	1.06912e-62	134.814
TSHZ2	-1.00933	5.20546	-17.8055	4.96781e-64	1.11345e-62	134.772
SORBS1	-1.16775	5.32932	-17.799	5.45746e-64	1.22126e-62	134.678
LTC4S	-0.679943	3.88178	-17.7907	6.16283e-64	1.37692e-62	134.557
HLF	-1.08565	4.1202	-17.7784	7.36505e-64	1.64292e-62	134.379
TMEM41A	0.705272	6.09803	17.764	9.08354e-64	2.02306e-62	134.171
LARP6	-1.01028	5.1266	-17.7505	1.1037e-63	2.45425e-62	133.977
CD2AP	0.88464	6.74758	17.748	1.14437e-63	2.54069e-62	133.941
TOP1	0.5448	6.66447	17.7441	1.21116e-63	2.68474e-62	133.884
PCNA	0.70959	7.09159	17.7425	1.23968e-63	2.74364e-62	133.861
PSMD14	0.61229	7.69218	17.7419	1.25139e-63	2.76522e-62	133.852
POLE	0.693812	5.63493	17.7304	1.47809e-63	3.26106e-62	133.686
NEIL3	0.6869	4.32243	17.7192	1.73804e-63	3.82858e-62	133.525
MPDU1	0.638163	6.62437	17.7181	1.76625e-63	3.88465e-62	133.508
MCM6	0.661328	7.63234	17.6914	2.5993e-63	5.70793e-62	133.124
FASTKD5	0.596804	6.53883	17.6846	2.86868e-63	6.28968e-62	133.026
HMBS	0.686135	6.02134	17.6785	3.13419e-63	6.86114e-62	132.937
AOX1	-1.04881	4.30755	-17.6634	3.90283e-63	8.53057e-62	132.719
ABCA9	-0.77827	3.90174	-17.6623	3.96143e-63	8.64525e-62	132.704
TMEM177	0.595947	5.8709	17.6525	4.56475e-63	9.94649e-62	132.563
CDCP1	0.936773	5.57128	17.6492	4.78836e-63	1.04176e-61	132.515
LYPLA2	0.603446	6.68702	17.6483	4.85123e-63	1.05382e-61	132.502
ITIH5	-0.972623	4.71639	-17.6476	4.9021e-63	1.06323e-61	132.492
RANGAP1	0.622483	7.33296	17.6296	6.35355e-63	1.37592e-61	132.234
TRAIP	0.925592	4.4201	17.6232	6.975e-63	1.50818e-61	132.141
PRSS23	-1.09307	7.09245	-17.6173	7.58953e-63	1.63855e-61	132.057
PIGW	0.602888	5.25302	17.6168	7.65407e-63	1.64996e-61	132.048
MOXD1	-1.19516	5.49518	-17.6149	7.86076e-63	1.69192e-61	132.022
ZNF521	-0.995594	5.00446	-17.6052	9.03712e-63	1.94215e-61	131.883
POP1	0.640653	4.94863	17.5767	1.36528e-62	2.92964e-61	131.472
SHISA3	-1.41368	4.28316	-17.576	1.37819e-62	2.95284e-61	131.463
CSRP2	-0.949656	5.86756	-17.5701	1.50151e-62	3.21219e-61	131.377
NSUN2	0.614562	7.66198	17.5667	1.57542e-62	3.36519e-61	131.33
TCF19	0.622001	5.18635	17.5613	1.70327e-62	3.63278e-61	131.252
IGFBP5	-1.16019	8.1815	-17.511	3.51316e-62	7.47036e-61	130.531
RRM1	0.624172	8.08663	17.5002	4.10385e-62	8.70196e-61	130.376
FRK	0.852667	5.44549	17.5002	4.1047e-62	8.70196e-61	130.376
RBM28	0.530352	5.61496	17.4932	4.54239e-62	9.61541e-61	130.275
RCBTB2	-0.665231	5.3421	-17.4874	4.93644e-62	1.04339e-60	130.192
ACTL6A	0.627051	7.80323	17.4818	5.3461e-62	1.12828e-60	130.113
SLC25A22	0.785925	6.19104	17.4669	6.62173e-62	1.39333e-60	129.9
MRTO4	0.642673	6.52905	17.4667	6.6477e-62	1.39671e-60	129.896
NSDHL	0.590641	6.63429	17.4553	7.82078e-62	1.64073e-60	129.734
MTX1	0.521952	6.56858	17.4511	8.30836e-62	1.74043e-60	129.674
CMTM8	0.832378	6.95652	17.4263	1.18634e-61	2.48146e-60	129.319
XPO5	0.786	6.25559	17.4239	1.22721e-61	2.56313e-60	129.286
SNRPD1	0.704859	6.40537	17.4205	1.28951e-61	2.68927e-60	129.236
C1R	-1.11811	6.93576	-17.4159	1.37679e-61	2.86706e-60	129.171
HEYL	-1.10603	6.23968	-17.4087	1.5266e-61	3.17433e-60	129.068
PSRC1	0.719564	5.03197	17.3958	1.83631e-61	3.81272e-60	128.884
ZMYND19	0.67556	6.57352	17.3917	1.94823e-61	4.03913e-60	128.825
EID1	-0.685501	6.53492	-17.3837	2.18505e-61	4.52347e-60	128.711
ADCY4	-0.984074	5.29462	-17.3815	2.25572e-61	4.66292e-60	128.68
KCTD12	-1.13292	7.14018	-17.372	2.58363e-61	5.33295e-60	128.544
DBF4	0.605644	5.35359	17.3674	2.7574e-61	5.6833e-60	128.48
MRPL37	0.519492	8.36511	17.3651	2.85095e-61	5.86755e-60	128.446
HMGB3	0.893016	6.28495	17.3615	3.00292e-61	6.17132e-60	128.395
PEA15	-0.600439	8.45746	-17.3517	3.45503e-61	7.09011e-60	128.255
PSMB3	0.540052	9.6794	17.3479	3.64676e-61	7.47267e-60	128.201
RPN2	0.715447	9.06634	17.3376	4.226e-61	8.64706e-60	128.054
SCUBE2	-1.13713	4.2641	-17.3353	4.36866e-61	8.926e-60	128.021
PI16	-1.39604	4.78438	-17.3263	4.96393e-61	1.01276e-59	127.894
TTLL4	0.622912	5.2211	17.3259	4.99523e-61	1.01767e-59	127.888
MRPL3	0.510826	8.562	17.3105	6.2202e-61	1.2654e-59	127.67
RAMP3	-0.87652	5.80477	-17.3083	6.42206e-61	1.30458e-59	127.638
DUS1L	0.584799	6.51624	17.298	7.44235e-61	1.50967e-59	127.491
SMC4	0.688167	5.85385	17.2961	7.64433e-61	1.54842e-59	127.464
PPIH	0.551714	7.49067	17.2726	1.0684e-60	2.16102e-59	127.131
FBXL6	0.751109	5.77859	17.2704	1.10308e-60	2.22797e-59	127.099
NUDT5	0.656679	7.37954	17.2665	1.1653e-60	2.35028e-59	127.045
MCM7	0.802402	6.32844	17.2517	1.43962e-60	2.89939e-59	126.834
HSD17B6	-1.01656	4.6984	-17.2459	1.56418e-60	3.14576e-59	126.752
RDM1	0.768511	4.13821	17.2323	1.89928e-60	3.81426e-59	126.558
AIFM1	0.521675	6.502	17.2089	2.64758e-60	5.30947e-59	126.228
KCTD10	-0.697736	6.53916	-17.201	2.9631e-60	5.93378e-59	126.115
FLVCR1	0.74295	5.92779	17.1713	4.52021e-60	9.03913e-59	125.695
CDC7	0.783139	5.52078	17.1676	4.76308e-60	9.51131e-59	125.643
DIXDC1	-0.920631	5.04474	-17.1564	5.58406e-60	1.11192e-58	125.485
TUBG1	0.627338	6.5869	17.153	5.86277e-60	1.16577e-58	125.436
RHOQ	-0.688898	7.54792	-17.1515	5.98817e-60	1.18903e-58	125.415
CCDC3	-0.968941	6.12048	-17.1265	8.53583e-60	1.69014e-58	125.062
KNTC1	0.743677	6.05931	17.1243	8.8029e-60	1.74058e-58	125.031
FAM91A1	0.647042	6.28557	17.1177	9.67271e-60	1.90989e-58	124.938
STMN2	-1.28523	4.28746	-17.1163	9.861e-60	1.94434e-58	124.918
LSM4	0.607322	7.94222	17.1148	1.00837e-59	1.98548e-58	124.896
PUSL1	0.645501	5.61096	17.1146	1.01064e-59	1.98718e-58	124.894
RAB31	-1.01817	7.98389	-17.0955	1.32477e-59	2.6012e-58	124.624
PSMG3	0.601367	6.47036	17.094	1.35285e-59	2.65264e-58	124.604
LMO1	-1.02027	3.77244	-17.0931	1.3706e-59	2.68372e-58	124.591
PTGIS	-1.39215	4.9911	-17.0886	1.46143e-59	2.85759e-58	124.527
CPSF3	0.504719	7.36443	17.0879	1.47509e-59	2.88031e-58	124.517
NXPH3	-0.772821	4.07958	-17.0878	1.47859e-59	2.88315e-58	124.515
PIGU	0.715589	7.10393	17.0862	1.51056e-59	2.94142e-58	124.494
HNRNPF	0.538134	7.22123	17.0811	1.62439e-59	3.15871e-58	124.422
SOX9	1.1335	7.9417	17.0748	1.77582e-59	3.44842e-58	124.333
DSTN	-0.762198	9.42016	-17.0721	1.8459e-59	3.57957e-58	124.294
SLC9A9	-0.891971	4.84146	-17.067	1.98407e-59	3.84224e-58	124.222
GCHFR	0.918952	6.02966	17.0621	2.12537e-59	4.11021e-58	124.154
HEATR1	0.681375	6.42893	17.0616	2.14151e-59	4.13575e-58	124.146
TCEAL4	-0.820036	7.10287	-17.0587	2.23021e-59	4.30116e-58	124.106
CHTF18	0.789591	5.44624	17.0544	2.36986e-59	4.56425e-58	124.045
MPPED2	-0.652732	3.53484	-17.0541	2.38016e-59	4.57783e-58	124.041
SGIP1	-0.802822	4.569	-17.0469	2.63713e-59	5.06515e-58	123.939
SNRPF	0.659875	8.53619	17.0449	2.71162e-59	5.20115e-58	123.911
ERAL1	0.538983	7.21251	17.0375	3.01019e-59	5.76598e-58	123.807
SCARA5	-1.38049	4.40642	-17.0362	3.06547e-59	5.86391e-58	123.789
ACTN1	-0.895665	8.72111	-17.0333	3.19307e-59	6.09972e-58	123.749
SQLE	1.11438	6.51767	17.0234	3.67509e-59	7.01101e-58	123.609
SFRP2	-2.29342	7.11454	-17.0201	3.85246e-59	7.33946e-58	123.562
IKBKE	0.657812	5.62419	17.0149	4.1408e-59	7.87814e-58	123.49
LAYN	-0.909476	4.46742	-17.0126	4.28177e-59	8.13535e-58	123.457
ZSCAN18	-1.12327	5.43426	-16.9991	5.17973e-59	9.82825e-58	123.267
LETM1	0.64566	5.45521	16.9977	5.28346e-59	1.00116e-57	123.247
ATAD3A	0.723804	6.22897	16.9968	5.34836e-59	1.0121e-57	123.235
CLIC1	0.57093	9.95374	16.9943	5.54155e-59	1.04725e-57	123.2
PUS1	0.591289	5.69766	16.994	5.56821e-59	1.05088e-57	123.195
CCNB2	0.912604	6.31144	16.9845	6.36481e-59	1.19801e-57	123.062
C2orf15	0.918614	4.50818	16.9834	6.45981e-59	1.21427e-57	123.047
MRPS12	0.643414	6.08292	16.9651	8.36279e-59	1.5678e-57	122.79
MEOX1	-0.87771	4.60567	-16.958	9.24951e-59	1.73173e-57	122.69
RGS5	-1.21707	7.48523	-16.9506	1.02703e-58	1.92031e-57	122.586
PDGFRL	-1.28461	5.07188	-16.9418	1.16209e-58	2.16995e-57	122.463
SLITRK5	-0.816414	3.41183	-16.9405	1.18252e-58	2.20518e-57	122.445
HEG1	-0.853397	6.23923	-16.9315	1.3429e-58	2.50096e-57	122.319
HMGCR	0.71622	7.03705	16.9252	1.46798e-58	2.73029e-57	122.23
FOXP2	-0.841111	3.71018	-16.9049	1.95212e-58	3.62595e-57	121.946
KCNE4	-0.815836	4.44884	-16.8944	2.2625e-58	4.19694e-57	121.799
HYOU1	0.716541	7.32246	16.8938	2.28154e-58	4.22669e-57	121.791
PTGES2	0.619489	7.02093	16.8909	2.37701e-58	4.39778e-57	121.75
CFH	-1.2737	6.23104	-16.8905	2.39125e-58	4.41832e-57	121.744
CRISPLD1	-1.01474	4.69723	-16.8862	2.54032e-58	4.68761e-57	121.684
ELN	-1.22708	5.3545	-16.8716	3.12021e-58	5.75015e-57	121.479
CCDC69	-1.15394	5.43548	-16.8439	4.60161e-58	8.46913e-57	121.093
FANCG	0.645449	6.38538	16.8373	5.04395e-58	9.27113e-57	121.001
MRPL12	0.667474	7.07044	16.8306	5.54681e-58	1.01822e-56	120.907
MAGEE1	-0.721448	4.28075	-16.8137	7.02853e-58	1.28709e-56	120.671
KIT	-1.19556	5.55715	-16.8137	7.02976e-58	1.28709e-56	120.671
FLAD1	0.510912	6.46181	16.8089	7.51708e-58	1.37452e-56	120.604
FANCA	0.596601	4.53371	16.8056	7.87718e-58	1.43664e-56	120.558
CX3CR1	-0.898835	4.14535	-16.7777	1.16362e-57	2.11674e-56	120.169
CNKSR1	0.685891	5.32303	16.7627	1.43452e-57	2.60616e-56	119.961
AKAP6	-0.68307	3.58789	-16.7557	1.58201e-57	2.87042e-56	119.863
FMO2	-1.16112	5.00758	-16.7423	1.90938e-57	3.45995e-56	119.676
CFD	-1.48091	7.33278	-16.7389	2.0016e-57	3.6224e-56	119.629
CD99L2	-0.707869	6.26	-16.7169	2.72122e-57	4.91213e-56	119.324
PENK	-1.26948	4.0089	-16.7062	3.16097e-57	5.69864e-56	119.174
RUVBL1	0.656466	6.3032	16.7019	3.35437e-57	6.03958e-56	119.115
SPC24	0.8567	5.55838	16.6999	3.45166e-57	6.20683e-56	119.087
ARHGAP24	-0.704957	4.67752	-16.6679	5.39472e-57	9.6885e-56	118.642
MCCC2	0.637317	5.90486	16.6613	5.90824e-57	1.05973e-55	118.552
XKR4	-0.820242	3.43508	-16.6604	5.98696e-57	1.07248e-55	118.539
NIP7	0.568767	6.95756	16.65	6.91987e-57	1.23802e-55	118.395
LARS2	0.57806	5.73985	16.64	7.95375e-57	1.42119e-55	118.256
COL21A1	-0.860409	4.09648	-16.6377	8.2149e-57	1.466e-55	118.224
PKIG	-0.732015	6.03975	-16.6231	1.0061e-56	1.79318e-55	118.022
NCAPH	0.916447	5.03002	16.6211	1.03479e-56	1.84198e-55	117.994
SERPING1	-1.07832	7.50925	-16.6164	1.10394e-56	1.9626e-55	117.93
GNG7	-0.852435	4.69653	-16.614	1.14202e-56	2.02773e-55	117.896
UTP18	0.56265	6.44438	16.6113	1.18588e-56	2.10295e-55	117.858
SVIL	-1.0021	5.85363	-16.6071	1.25668e-56	2.22291e-55	117.801
PDSS1	0.735964	6.05696	16.5862	1.68118e-56	2.97009e-55	117.511
RPP25	0.703279	6.11162	16.5785	1.86868e-56	3.2972e-55	117.406
C1orf21	-0.826969	5.12112	-16.5763	1.92763e-56	3.39697e-55	117.375
EFHD1	-1.06198	5.46293	-16.5722	2.04102e-56	3.59231e-55	117.318
IPO4	0.543118	5.30821	16.5642	2.2793e-56	4.00668e-55	117.208
EIF4E3	-0.769713	5.66654	-16.5587	2.46154e-56	4.32164e-55	117.131
CIAPIN1	0.5217	6.36997	16.5505	2.75883e-56	4.83755e-55	117.018
INTS7	0.604693	5.50093	16.5473	2.88326e-56	5.04946e-55	116.974
RANBP1	0.647555	7.21282	16.5472	2.88882e-56	5.05292e-55	116.972
MRAS	-0.740882	4.91315	-16.5408	3.15463e-56	5.51102e-55	116.884
PSMD3	0.810328	6.79934	16.5402	3.17929e-56	5.54723e-55	116.877
LLGL2	0.670765	5.9388	16.5399	3.19437e-56	5.56665e-55	116.872
GUF1	0.58799	5.79328	16.5362	3.36195e-56	5.85146e-55	116.821
ZNF367	0.653796	4.9949	16.5349	3.42258e-56	5.94963e-55	116.803
IRF6	0.843591	6.10017	16.5337	3.48116e-56	6.04401e-55	116.786
PSD	-1.04308	4.20992	-16.5287	3.73132e-56	6.47038e-55	116.717
ARHGEF6	-0.900161	6.32346	-16.5093	4.88415e-56	8.45906e-55	116.449
DNAJC18	-0.557206	4.46486	-16.5059	5.11513e-56	8.84824e-55	116.403
HDGF	0.612612	8.75612	16.5005	5.50991e-56	9.51945e-55	116.329
SASH1	-0.689225	6.15903	-16.4954	5.91288e-56	1.02031e-54	116.259
GINS2	0.994082	5.66958	16.4899	6.38335e-56	1.10015e-54	116.183
CEP72	0.77998	4.84472	16.4875	6.60109e-56	1.13629e-54	116.15
SSRP1	0.530379	6.58778	16.4839	6.93775e-56	1.19279e-54	116.1
GPBAR1	-1.08011	4.90037	-16.4815	7.16984e-56	1.23119e-54	116.067
NCBP1	0.594427	6.31891	16.4777	7.5562e-56	1.29595e-54	116.015
RPA3	0.662004	7.80891	16.4729	8.07185e-56	1.38271e-54	115.949
NXN	-0.965753	6.51698	-16.4679	8.65696e-56	1.48114e-54	115.88
MRPL14	0.592237	8.02849	16.4498	1.11187e-55	1.90002e-54	115.631
NRAS	0.555962	6.88752	16.4459	1.17223e-55	2.00073e-54	115.578
BID	0.600443	6.27243	16.4456	1.17841e-55	2.00886e-54	115.573
TOX	-1.09722	4.96454	-16.4332	1.39752e-55	2.3795e-54	115.403
INCENP	0.72036	5.07411	16.4281	1.49881e-55	2.54888e-54	115.333
SAAL1	0.54261	6.57943	16.4169	1.74999e-55	2.97246e-54	115.179
NUP37	0.550603	7.23592	16.4065	2.02077e-55	3.42826e-54	115.036
WDR43	0.588417	6.24385	16.403	2.11991e-55	3.59212e-54	114.988
FGF10	-1.10031	3.68547	-16.4013	2.17101e-55	3.6743e-54	114.965
COL4A5	-1.27432	5.22138	-16.3965	2.31763e-55	3.91774e-54	114.9
SLCO2A1	-1.10664	6.91629	-16.3924	2.45311e-55	4.14179e-54	114.843
GPD2	0.578884	5.20254	16.3917	2.47835e-55	4.17941e-54	114.833
ITGA1	-0.909124	5.78244	-16.3883	2.59665e-55	4.37367e-54	114.786
CRTAP	-0.650704	6.28115	-16.3797	2.9231e-55	4.91764e-54	114.669
TAC1	-1.2668	3.66929	-16.3776	3.00731e-55	5.05328e-54	114.64
DDIT4L	-0.798293	3.9974	-16.351	4.33903e-55	7.28233e-54	114.275
COL15A1	-1.11329	7.76072	-16.3506	4.36186e-55	7.3079e-54	114.27
ECE2	0.609091	4.91822	16.3506	4.36463e-55	7.3079e-54	114.27
SLC25A4	-0.942236	6.50986	-16.3466	4.60946e-55	7.70869e-54	114.215
PLEK2	1.10952	7.06795	16.3394	5.09085e-55	8.50365e-54	114.116
SLC16A2	-0.995996	5.16017	-16.3323	5.61175e-55	9.36265e-54	114.019
RGS2	-1.1122	8.37764	-16.3281	5.94484e-55	9.90666e-54	113.962
MRPL47	0.572425	6.74507	16.324	6.29341e-55	1.04752e-53	113.905
ADRM1	0.612835	8.00783	16.3221	6.4552e-55	1.07318e-53	113.88
LRFN4	0.89763	5.77509	16.3121	7.40496e-55	1.22818e-53	113.743
HPRT1	0.568842	7.50326	16.3026	8.44068e-55	1.39832e-53	113.613
RFTN2	-0.583408	4.61687	-16.2992	8.83987e-55	1.46273e-53	113.567
SCG2	-1.25778	4.63553	-16.2975	9.05825e-55	1.49711e-53	113.543
NR2F2	-0.832686	6.48798	-16.295	9.37192e-55	1.54714e-53	113.509
ARHGEF5	0.675881	5.56335	16.2947	9.4032e-55	1.55048e-53	113.506
UBE2E2	-0.821483	6.44708	-16.2936	9.54928e-55	1.57273e-53	113.49
REEP4	0.625559	6.09185	16.2859	1.06131e-54	1.74589e-53	113.385
ALAS1	0.512374	6.17869	16.2847	1.07969e-54	1.77406e-53	113.368
MARVELD2	0.721624	5.5237	16.2825	1.11231e-54	1.82554e-53	113.339
MCAT	0.517415	5.73066	16.2779	1.18512e-54	1.94277e-53	113.275
DBI	0.546535	9.14911	16.2741	1.24755e-54	2.04274e-53	113.224
PA2G4	0.627998	7.80361	16.2723	1.27872e-54	2.09135e-53	113.2
SPOCK1	-1.40886	5.79155	-16.2668	1.37983e-54	2.25409e-53	113.124
SHC4	-0.624561	3.84577	-16.2621	1.47102e-54	2.40028e-53	113.06
CCDC58	0.830909	6.75366	16.2599	1.51721e-54	2.47279e-53	113.03
TMEM88	-0.802501	5.01555	-16.2479	1.78628e-54	2.90797e-53	112.867
AMMECR1	0.563052	5.33688	16.2362	2.09839e-54	3.41212e-53	112.707
LRRC32	-1.02084	6.71979	-16.2221	2.5444e-54	4.12309e-53	112.515
TPI1	0.549505	9.73424	16.216	2.76692e-54	4.47854e-53	112.432
SEH1L	0.590132	6.25505	16.2137	2.85411e-54	4.61437e-53	112.401
NUP205	0.553298	6.94902	16.2136	2.85994e-54	4.6185e-53	112.399
PGR	-0.6251	3.58335	-16.208	3.08744e-54	4.98017e-53	112.322
NCBP2	0.557985	6.56763	16.2033	3.2928e-54	5.30536e-53	112.258
CCT6A	0.578497	7.9751	16.2022	3.34218e-54	5.37877e-53	112.244
PCDHB4	-0.696316	4.16353	-16.1869	4.1208e-54	6.61674e-53	112.035
VIM	-0.86065	9.24557	-16.1865	4.13971e-54	6.63955e-53	112.031
PPIL1	0.641246	6.99329	16.1829	4.34812e-54	6.96589e-53	111.982
SLC24A3	-0.977271	5.38444	-16.1819	4.40768e-54	7.05328e-53	111.968
OLFM1	-1.08614	5.01977	-16.1801	4.52174e-54	7.22761e-53	111.943
PDIA6	0.665925	8.01078	16.1768	4.73056e-54	7.55283e-53	111.898
PKNOX2	-0.580928	3.941	-16.1757	4.79758e-54	7.65116e-53	111.884
SNAP25	-1.15013	4.43169	-16.1733	4.95842e-54	7.89874e-53	111.851
GTPBP4	0.608627	7.43993	16.148	7.00656e-54	1.11362e-52	111.507
CCL21	-1.65278	6.1953	-16.1468	7.11574e-54	1.12843e-52	111.492
AP1S1	0.790572	6.76544	16.135	8.35858e-54	1.32404e-52	111.331
MAPK10	-0.712937	3.88291	-16.1329	8.61176e-54	1.36261e-52	111.302
ZNF540	-0.597665	3.81668	-16.1327	8.62998e-54	1.36396e-52	111.3
JPH2	-1.05932	4.13014	-16.1266	9.38336e-54	1.48137e-52	111.216
PDRG1	0.570919	6.50503	16.1165	1.07617e-53	1.69707e-52	111.08
CSPG4	-1.0731	5.18171	-16.114	1.11402e-53	1.7548e-52	111.045
UGT8	1.13949	5.68861	16.1126	1.1346e-53	1.78522e-52	111.027
NNAT	-1.05666	4.43753	-16.1061	1.24016e-53	1.94915e-52	110.939
ID4	-0.912311	4.87017	-16.1016	1.31792e-53	2.06905e-52	110.878
PRMT3	0.585349	6.65662	16.097	1.40438e-53	2.20232e-52	110.815
DNAJB4	-0.74354	5.5102	-16.0952	1.43897e-53	2.25406e-52	110.791
FAM124B	-0.806048	4.28427	-16.0946	1.45021e-53	2.26916e-52	110.783
TFAM	0.614842	6.65724	16.0944	1.45426e-53	2.27297e-52	110.78
PAM	-0.77515	8.4512	-16.089	1.56502e-53	2.44067e-52	110.707
CKAP5	0.561769	7.21142	16.0741	1.91636e-53	2.98199e-52	110.506
NUP155	0.626705	6.05382	16.0734	1.93516e-53	3.00792e-52	110.496
ESCO2	0.742243	4.38821	16.0697	2.0341e-53	3.15823e-52	110.446
PTGS1	-0.868754	5.60484	-16.0399	3.04954e-53	4.72964e-52	110.043
CLCN2	0.641859	4.86452	16.0383	3.11858e-53	4.8314e-52	110.021
GFOD1	-0.803807	5.40164	-16.032	3.3981e-53	5.25867e-52	109.936
ARL5B	0.630093	5.9315	16.0294	3.51684e-53	5.43645e-52	109.901
ARHGEF17	-0.827069	5.38276	-16.0249	3.74187e-53	5.77797e-52	109.84
C1orf54	-0.721219	6.95534	-16.018	4.10688e-53	6.33466e-52	109.747
E2F2	0.92989	5.50426	16.0116	4.47917e-53	6.90135e-52	109.661
SFMBT1	0.593405	5.51207	16.0109	4.52406e-53	6.9629e-52	109.651
ITPA	0.556378	7.46676	16.0059	4.8427e-53	7.44518e-52	109.583
ANGPT1	-0.794047	4.87988	-15.9825	6.64377e-53	1.0203e-51	109.268
GNPNAT1	0.662604	6.26489	15.9799	6.88932e-53	1.05686e-51	109.232
IARS2	0.555528	8.09162	15.9791	6.9558e-53	1.0659e-51	109.223
SMARCD3	-0.713256	4.73148	-15.9764	7.21833e-53	1.10373e-51	109.186
GGT5	-1.08079	5.15802	-15.9607	8.92566e-53	1.36184e-51	108.975
ARFGEF2	0.596614	5.972	15.9556	9.56702e-53	1.45812e-51	108.906
EXOSC4	0.628534	6.68752	15.9478	1.06281e-52	1.61809e-51	108.801
RAP1A	-0.565637	5.39046	-15.9477	1.06479e-52	1.61936e-51	108.799
F13A1	-1.35471	5.22141	-15.9432	1.13117e-52	1.71846e-51	108.739
ITM2A	-1.20694	6.76542	-15.921	1.52858e-52	2.31968e-51	108.439
PPP3CB	-0.534271	7.3038	-15.9206	1.53529e-52	2.32737e-51	108.435
ALG8	0.627845	7.09969	15.9178	1.59504e-52	2.41535e-51	108.397
B4GALT3	0.502268	6.65976	15.9177	1.59733e-52	2.41622e-51	108.395
MMP12	1.91047	6.80426	15.914	1.6799e-52	2.53839e-51	108.345
GAP43	-0.799486	3.80681	-15.9133	1.6945e-52	2.55617e-51	108.337
PDCD2L	0.645299	6.12101	15.9133	1.69529e-52	2.55617e-51	108.336
LGI1	-0.750607	3.05716	-15.9031	1.94569e-52	2.93059e-51	108.199
PDZD8	0.706378	6.47744	15.9011	1.99978e-52	3.00885e-51	108.172
EIF6	0.625728	8.28413	15.9002	2.02181e-52	3.03875e-51	108.161
PYGM	-0.965956	3.92033	-15.8965	2.12638e-52	3.19252e-51	108.111
PAQR4	0.824359	6.69825	15.8895	2.33875e-52	3.50763e-51	108.016
PTGDS	-1.62493	7.08306	-15.8893	2.34526e-52	3.51365e-51	108.013
LYVE1	-1.02469	4.43263	-15.8762	2.79533e-52	4.17463e-51	107.839
DCLRE1A	0.608047	5.51991	15.8747	2.85417e-52	4.258e-51	107.818
PDZD4	-0.833455	3.96823	-15.8736	2.89608e-52	4.31596e-51	107.803
CCT7	0.508309	8.3422	15.8698	3.04765e-52	4.53703e-51	107.753
ENTPD6	0.689054	6.80319	15.8693	3.06805e-52	4.56259e-51	107.746
GSN	-0.88058	6.22277	-15.8649	3.25884e-52	4.84121e-51	107.686
PATL1	0.500333	6.89448	15.8645	3.27333e-52	4.85762e-51	107.682
NFE2L3	0.875146	6.79321	15.8583	3.56048e-52	5.27265e-51	107.598
MIPEP	0.600303	6.33769	15.8554	3.69968e-52	5.47304e-51	107.56
GRHL2	0.872336	5.79732	15.8395	4.58537e-52	6.77616e-51	107.346
RRP9	0.646665	5.4781	15.8298	5.22438e-52	7.71239e-51	107.216
ITGA5	-1.03535	6.95568	-15.8267	5.44519e-52	8.02995e-51	107.175
AXL	-0.861987	6.46488	-15.8222	5.78894e-52	8.52795e-51	107.114
CDCA4	0.611427	5.96115	15.82	5.9601e-52	8.77093e-51	107.085
HOXA2	-0.843377	4.42418	-15.8193	6.01966e-52	8.84935e-51	107.075
LRFN5	-0.734746	3.76392	-15.8119	6.64529e-52	9.75888e-51	106.977
DHRS13	0.660617	5.1535	15.8103	6.78991e-52	9.96089e-51	106.956
GRPEL1	0.538715	6.74252	15.8029	7.50481e-52	1.09982e-50	106.856
LGI2	-1.00391	4.41991	-15.799	7.90566e-52	1.15736e-50	106.804
HSPA12B	-0.720877	4.99813	-15.7961	8.21873e-52	1.20195e-50	106.765
CD3EAP	0.51209	4.85394	15.7958	8.2604e-52	1.20679e-50	106.76
MYOZ3	-0.696854	4.00311	-15.7942	8.43173e-52	1.23054e-50	106.74
TSHZ1	-0.718173	6.09209	-15.7873	9.25587e-52	1.34803e-50	106.647
FANCE	0.574447	5.57677	15.787	9.29589e-52	1.35246e-50	106.643
VCL	-0.773247	6.6809	-15.7823	9.89323e-52	1.43788e-50	106.581
GPRASP1	-0.853831	4.29834	-15.7776	1.05466e-51	1.53127e-50	106.517
PUS7	0.680463	6.6971	15.7591	1.35085e-51	1.95728e-50	106.271
MRVI1	-1.00519	5.04414	-15.7578	1.37587e-51	1.99148e-50	106.253
HTRA1	-0.959972	8.04967	-15.7535	1.45697e-51	2.1067e-50	106.196
ADAM33	-0.844291	4.58029	-15.7467	1.59623e-51	2.30571e-50	106.105
TOR2A	0.509609	4.9491	15.744	1.65425e-51	2.38706e-50	106.069
APEH	0.544214	7.33796	15.7418	1.70365e-51	2.45583e-50	106.04
EXOSC5	0.684519	6.61644	15.7378	1.79765e-51	2.58869e-50	105.987
BAK1	0.652903	6.33517	15.7323	1.93538e-51	2.78418e-50	105.913
BUB3	0.587039	7.03597	15.7292	2.01716e-51	2.89887e-50	105.872
DACT1	-1.00284	5.51348	-15.7162	2.40149e-51	3.44767e-50	105.699
GOT1	0.56702	7.58226	15.7157	2.41917e-51	3.46952e-50	105.691
VWF	-0.988668	7.72247	-15.703	2.86543e-51	4.10073e-50	105.523
HSPB3	-0.931567	3.68291	-15.703	2.86801e-51	4.10073e-50	105.522
LRRC45	0.632424	5.09388	15.6965	3.12848e-51	4.4641e-50	105.435
ABCE1	0.550674	7.32475	15.6912	3.35575e-51	4.78356e-50	105.366
RNF165	-0.63166	3.65583	-15.6809	3.85271e-51	5.48642e-50	105.228
ATP8B4	-0.781113	4.88254	-15.6713	4.38214e-51	6.23404e-50	105.1
PCSK9	1.2337	5.09581	15.6673	4.62279e-51	6.56976e-50	105.047
OSBPL3	0.611115	5.95462	15.6543	5.49399e-51	7.80002e-50	104.875
MCAM	-0.825552	6.00978	-15.6537	5.54488e-51	7.86436e-50	104.866
FKBP4	0.721971	6.68332	15.6533	5.57152e-51	7.89419e-50	104.861
RRAD	-1.06822	4.71163	-15.6437	6.33629e-51	8.96878e-50	104.733
C1QTNF4	-0.738569	3.49185	-15.6376	6.87482e-51	9.72128e-50	104.652
SCN7A	-0.968009	3.767	-15.6303	7.57419e-51	1.06995e-49	104.556
ARL4D	-0.760092	4.245	-15.6242	8.21008e-51	1.15746e-49	104.476
TIMP3	-1.15715	6.24157	-15.6228	8.37094e-51	1.17896e-49	104.456
HTR2B	-1.22805	4.36639	-15.6156	9.21012e-51	1.29456e-49	104.361
RTKN	0.603645	5.494	15.6134	9.48975e-51	1.33254e-49	104.331
TCF7L1	-0.751678	4.806	-15.6067	1.03718e-50	1.45494e-49	104.243
CCDC86	0.64561	6.73032	15.5816	1.44849e-50	2.02789e-49	103.911
STIP1	0.625245	7.88509	15.5803	1.47455e-50	2.06232e-49	103.893
ALDH1A3	-1.08033	6.24203	-15.5775	1.52973e-50	2.13737e-49	103.856
FUCA2	0.507429	7.01998	15.5772	1.53647e-50	2.14467e-49	103.852
KCNK3	-0.877242	4.29734	-15.5661	1.78128e-50	2.48392e-49	103.705
PRPF19	0.517974	7.57714	15.5623	1.8735e-50	2.60994e-49	103.655
HNRNPAB	0.505246	8.82778	15.5559	2.03905e-50	2.83496e-49	103.57
KRT8	1.11588	9.82978	15.554	2.0935e-50	2.9078e-49	103.544
EBF3	-0.76795	4.19238	-15.5531	2.11888e-50	2.94015e-49	103.532
GAS6	-0.867169	7.41776	-15.552	2.14942e-50	2.9796e-49	103.518
RUVBL2	0.589211	7.34625	15.5465	2.31174e-50	3.20147e-49	103.446
EIF2S2	0.506062	6.97794	15.5456	2.33907e-50	3.23613e-49	103.434
ANXA6	-0.757979	6.10982	-15.5455	2.3419e-50	3.23688e-49	103.433
HDC	-1.04145	4.69737	-15.544	2.39093e-50	3.3014e-49	103.412
PALM	-0.953463	5.22376	-15.5421	2.45119e-50	3.38131e-49	103.387
VEGFC	-0.719788	5.28432	-15.5417	2.46317e-50	3.39451e-49	103.382
RAMP1	-1.25578	6.47647	-15.5377	2.59833e-50	3.57378e-49	103.329
FGD5	-0.786419	5.59786	-15.535	2.69351e-50	3.70108e-49	103.293
TMEM38B	0.68896	5.76956	15.531	2.84263e-50	3.90217e-49	103.24
MXRA7	-0.823843	5.48114	-15.5309	2.84546e-50	3.90226e-49	103.239
FBXL7	-0.787132	4.83662	-15.5277	2.96989e-50	4.06895e-49	103.196
FGFR4	1.01211	5.54221	15.5266	3.01222e-50	4.12294e-49	103.182
ARRDC1	0.575668	5.84068	15.5252	3.06672e-50	4.19347e-49	103.164
NARS2	0.615513	6.35514	15.5235	3.13848e-50	4.28743e-49	103.141
EFNA4	0.607549	5.88156	15.5166	3.44088e-50	4.69598e-49	103.05
VGLL3	-0.836413	4.48941	-15.5102	3.74394e-50	5.09971e-49	102.966
RASSF7	0.740884	7.69205	15.4967	4.48054e-50	6.09129e-49	102.787
C8orf76	0.501342	6.81737	15.4863	5.14391e-50	6.9864e-49	102.65
MARCKSL1	0.68328	9.29562	15.4855	5.19616e-50	7.05057e-49	102.64
POLA2	0.608364	5.91358	15.4853	5.20828e-50	7.06023e-49	102.637
TCEAL1	-0.732159	6.05271	-15.4801	5.58337e-50	7.56142e-49	102.568
PIGO	0.573477	5.4191	15.4727	6.15723e-50	8.33058e-49	102.471
CDH1	1.3	8.63674	15.471	6.29819e-50	8.51313e-49	102.448
VPS25	0.546871	7.3509	15.4606	7.23039e-50	9.75446e-49	102.311
C12orf49	0.552301	5.74884	15.4508	8.22815e-50	1.10899e-48	102.182
CDCA7	0.968378	7.14089	15.4489	8.44171e-50	1.13669e-48	102.157
MYBL2	0.884629	5.70006	15.4403	9.45647e-50	1.27211e-48	102.044
FGF7	-0.937113	3.93051	-15.4381	9.73384e-50	1.30818e-48	102.015
AQP1	-1.10135	6.57364	-15.4373	9.83696e-50	1.32078e-48	102.005
PROS1	-1.04623	6.80746	-15.4169	1.28874e-49	1.7287e-48	101.736
RILPL1	-0.648287	5.55194	-15.4101	1.40878e-49	1.88792e-48	101.647
CYB561	0.573318	6.74576	15.4044	1.51918e-49	2.03394e-48	101.572
CHORDC1	0.6034	5.67015	15.404	1.52793e-49	2.04371e-48	101.567
MVK	0.541336	4.86556	15.4013	1.58236e-49	2.11452e-48	101.532
CRTAC1	-0.741079	3.85838	-15.3915	1.80193e-49	2.40564e-48	101.403
MSH2	0.640702	5.59017	15.3901	1.83638e-49	2.44932e-48	101.384
RSPO1	-0.718424	3.55958	-15.3752	2.2339e-49	2.9767e-48	101.189
RIPK4	0.82839	5.72222	15.3743	2.25949e-49	3.00796e-48	101.178
RNPEP	0.565217	7.52674	15.3685	2.44084e-49	3.24326e-48	101.101
UBQLN1	0.507142	7.02309	15.3675	2.47165e-49	3.2811e-48	101.088
TOPBP1	0.663889	6.80521	15.3647	2.56659e-49	3.40393e-48	101.051
PARP1	0.521663	8.25498	15.3574	2.82543e-49	3.7437e-48	100.955
HCFC1R1	-0.597643	7.05141	-15.3446	3.34232e-49	4.42026e-48	100.788
DNMT1	0.5716	7.78066	15.3376	3.66636e-49	4.84427e-48	100.696
MARVELD3	0.922733	5.6337	15.3312	3.98979e-49	5.26668e-48	100.612
QSOX2	0.623064	5.57493	15.3298	4.06606e-49	5.36233e-48	100.593
RASIP1	-0.755144	5.59851	-15.3274	4.19151e-49	5.5226e-48	100.563
HNRNPL	0.641705	7.87547	15.3263	4.25766e-49	5.5993e-48	100.547
SLC2A1	1.06282	7.03834	15.3258	4.28395e-49	5.62862e-48	100.541
KLHDC8B	-0.680065	6.13694	-15.3236	4.40768e-49	5.7858e-48	100.513
C1QBP	0.636659	8.74513	15.3183	4.72779e-49	6.20022e-48	100.443
MXRA8	-0.952397	6.08904	-15.3026	5.81536e-49	7.61234e-48	100.237
GPR162	-0.652605	4.03465	-15.2987	6.11452e-49	7.99653e-48	100.187
DHFR	0.548583	5.38256	15.297	6.25689e-49	8.16755e-48	100.164
CDK5	0.572262	5.84694	15.2914	6.73356e-49	8.77354e-48	100.091
ESRRA	0.55727	6.69176	15.2879	7.04871e-49	9.17568e-48	100.046
NDFIP2	0.63217	7.55542	15.2817	7.64771e-49	9.93708e-48	99.9646
CRB3	0.776327	6.57994	15.2814	7.68121e-49	9.97143e-48	99.9602
PABPC5	-0.684831	3.32545	-15.2812	7.70275e-49	9.9902e-48	99.9575
ATP13A2	0.601984	6.03318	15.2803	7.78844e-49	1.00835e-47	99.9464
CXADR	1.01171	7.00864	15.2803	7.78901e-49	1.00835e-47	99.9464
CYSLTR1	-0.765371	4.59506	-15.2768	8.15567e-49	1.05485e-47	99.9006
HSPE1	0.640822	9.04715	15.2737	8.49101e-49	1.09722e-47	99.8605
MMP15	0.760789	6.07511	15.2718	8.71427e-49	1.12504e-47	99.8347
ITGB1BP2	-0.899747	4.01767	-15.2628	9.8055e-49	1.26476e-47	99.7173
DLG3	0.542998	5.45126	15.2516	1.13512e-48	1.46145e-47	99.5717
PAXIP1	0.523229	6.23679	15.2491	1.17299e-48	1.50883e-47	99.5391
RBP7	-0.849694	4.86895	-15.249	1.17468e-48	1.50964e-47	99.5377
CNTN1	-0.854732	3.76586	-15.2471	1.20411e-48	1.54604e-47	99.513
ARHGAP10	-0.702172	5.43666	-15.2443	1.24929e-48	1.6026e-47	99.4764
DLEU1	0.556655	5.42018	15.2442	1.25195e-48	1.60454e-47	99.4743
EXOSC3	0.512992	6.33172	15.2435	1.2632e-48	1.61749e-47	99.4654
STMN1	0.582061	5.81792	15.243	1.27166e-48	1.62684e-47	99.4587
EDEM2	0.549457	6.80216	15.2428	1.27416e-48	1.62857e-47	99.4568
PTGFR	-0.843364	3.98867	-15.2378	1.36032e-48	1.73712e-47	99.3917
PNPO	0.575749	7.31532	15.2377	1.363e-48	1.73896e-47	99.3897
WDR62	0.643615	4.40632	15.2357	1.39779e-48	1.78174e-47	99.3647
FHOD3	-0.898273	4.19288	-15.2315	1.47763e-48	1.8818e-47	99.3094
TRIM6	-0.62692	4.2789	-15.231	1.48755e-48	1.89273e-47	99.3028
RAE1	0.563545	5.91645	15.2168	1.79274e-48	2.27694e-47	99.1171
MYO9A	-0.596197	5.61399	-15.2152	1.82873e-48	2.32056e-47	99.0974
PCDH18	-0.816988	5.98731	-15.2139	1.85994e-48	2.35805e-47	99.0805
PPP1CA	0.552394	7.95276	15.212	1.90861e-48	2.41571e-47	99.0548
FOXRED1	0.548946	6.45172	15.212	1.90885e-48	2.41571e-47	99.0547
APOO	0.60022	6.36519	15.2028	2.15097e-48	2.71968e-47	98.9359
LSG1	0.525742	6.2873	15.1933	2.43656e-48	3.07801e-47	98.8119
MRPS17	0.541138	7.11592	15.1878	2.61842e-48	3.30209e-47	98.7403
MRPS2	0.535273	6.98032	15.1861	2.67776e-48	3.37364e-47	98.718
AP1M2	0.845053	6.34515	15.1828	2.79723e-48	3.52102e-47	98.6746
CACNA1H	-1.06461	5.19927	-15.172	3.21761e-48	4.04153e-47	98.5353
TLCD1	0.894885	5.89362	15.1707	3.27493e-48	4.1048e-47	98.5178
APOLD1	-0.87865	6.3779	-15.1707	3.27557e-48	4.1048e-47	98.5176
LSM5	0.530669	7.40411	15.1696	3.32132e-48	4.15843e-47	98.5038
PTPN3	0.694342	5.44534	15.1637	3.58705e-48	4.48716e-47	98.4272
GINS1	0.767041	5.38154	15.159	3.81363e-48	4.76636e-47	98.3663
NOC2L	0.533426	5.68502	15.1586	3.83579e-48	4.78981e-47	98.3605
MTBP	0.644597	4.21848	15.1554	3.99765e-48	4.98751e-47	98.3194
NPR2	-0.52597	4.69162	-15.1531	4.11919e-48	5.1346e-47	98.2896
MRM1	0.547664	4.90019	15.1471	4.45781e-48	5.55179e-47	98.211
EPAS1	-0.696432	8.00976	-15.1439	4.6436e-48	5.77807e-47	98.1704
PBX1	-0.841961	5.69075	-15.1413	4.80739e-48	5.9766e-47	98.1359
LSR	0.829422	7.10684	15.141	4.8233e-48	5.9911e-47	98.1326
CNNM4	0.70344	5.64306	15.1333	5.33242e-48	6.61765e-47	98.0328
MTG1	0.522011	5.3667	15.1219	6.19054e-48	7.67584e-47	97.8844
FBLN2	-1.36163	6.03907	-15.1202	6.33124e-48	7.8365e-47	97.862
FMOD	-1.10387	6.91781	-15.0935	8.96735e-48	1.10799e-46	97.5158
LYL1	-0.809321	5.94092	-15.0908	9.27845e-48	1.14543e-46	97.4819
MKX	-1.0544	4.12553	-15.0836	1.02022e-47	1.25616e-46	97.3875
SOX15	-0.837641	4.501	-15.0788	1.0849e-47	1.33464e-46	97.3263
ZEB2	-0.859419	5.21529	-15.078	1.09726e-47	1.34866e-46	97.3151
SLC35C2	0.572557	6.05597	15.0773	1.10732e-47	1.35984e-46	97.306
ITGA8	-1.06323	4.69561	-15.0771	1.10941e-47	1.36122e-46	97.3041
NUDT11	-0.78401	4.02255	-15.074	1.15453e-47	1.41412e-46	97.2645
FAM111B	0.70113	4.63438	15.0729	1.17229e-47	1.43463e-46	97.2493
SLBP	0.574357	7.28547	15.0714	1.1957e-47	1.46201e-46	97.2296
MSI2	0.59603	5.58961	15.0662	1.27794e-47	1.55986e-46	97.1634
SLC19A1	0.697341	4.71274	15.0657	1.28734e-47	1.56997e-46	97.1562
TMEM119	-1.1205	6.2133	-15.0493	1.59255e-47	1.93884e-46	96.9445
LGALS1	-0.870664	9.6802	-15.0429	1.7315e-47	2.10619e-46	96.8613
FHL5	-0.773111	4.18194	-15.0418	1.75483e-47	2.13272e-46	96.848
PAPLN	-0.923532	5.17887	-15.0259	2.15684e-47	2.61482e-46	96.6428
AEBP1	-1.20036	7.77796	-15.0259	2.15707e-47	2.61482e-46	96.6427
TRIM24	0.671163	5.82516	15.0198	2.33648e-47	2.82501e-46	96.5633
F11R	0.674557	6.13978	15.0032	2.89841e-47	3.50144e-46	96.3489
IQGAP3	0.647113	5.04528	14.9983	3.0862e-47	3.7251e-46	96.2865
MRPL48	0.564481	6.79185	14.989	3.48399e-47	4.20165e-46	96.1659
HSPA14	0.502614	6.66738	14.9865	3.59681e-47	4.334e-46	96.1342
GTF3C5	0.546471	6.60999	14.9833	3.74708e-47	4.51122e-46	96.0935
C6orf136	0.57983	6.60243	14.9786	3.98498e-47	4.79354e-46	96.0323
SPR	0.651351	6.99798	14.9738	4.23885e-47	5.09022e-46	95.9708
PYCR1	0.679571	6.11142	14.9654	4.72629e-47	5.66592e-46	95.8626
CEBPD	-0.701883	8.48327	-14.9648	4.76596e-47	5.70863e-46	95.8543
CSNK2A1	0.528577	6.51477	14.9602	5.05408e-47	6.04859e-46	95.7959
JAZF1	-0.739497	5.71898	-14.9503	5.74622e-47	6.87109e-46	95.6682
KIAA1522	0.713593	7.26409	14.9485	5.87876e-47	7.01767e-46	95.6455
GEMIN4	0.56709	6.58357	14.947	5.99881e-47	7.15492e-46	95.6254
PMPCA	0.544835	7.01145	14.9422	6.38143e-47	7.60485e-46	95.5639
FAT3	-0.709751	3.66609	-14.9391	6.63815e-47	7.89744e-46	95.5247
HMGCS1	0.804846	7.41586	14.9338	7.11738e-47	8.46044e-46	95.4554
RSPO2	-0.937084	3.80512	-14.9333	7.16244e-47	8.50683e-46	95.4491
C1orf53	0.714198	5.49954	14.9225	8.23194e-47	9.76885e-46	95.3107
NUP35	0.505887	6.0033	14.9204	8.45471e-47	1.00248e-45	95.2841
DIAPH1	0.552531	7.08159	14.9166	8.8802e-47	1.05116e-45	95.2353
WDR76	0.504097	4.49604	14.9048	1.03464e-46	1.22369e-45	95.0833
CCDC134	0.508864	4.85192	14.9021	1.07155e-46	1.26628e-45	95.0484
MYO6	0.635976	6.61763	14.8995	1.10784e-46	1.30806e-45	95.0153
WDR4	0.500137	5.10089	14.8992	1.11264e-46	1.31264e-45	95.011
FDPS	0.553468	7.19293	14.8913	1.23161e-46	1.45057e-45	94.91
PIP5K1C	-0.61464	6.64295	-14.887	1.30119e-46	1.53123e-45	94.8553
STT3A	0.541286	7.87918	14.8863	1.31293e-46	1.54376e-45	94.8464
EMP3	-0.801162	7.46148	-14.8794	1.43625e-46	1.68595e-45	94.7571
COL8A1	-1.24969	5.65893	-14.8703	1.61341e-46	1.89234e-45	94.6414
TACC1	-0.804832	7.60992	-14.8679	1.66369e-46	1.94968e-45	94.6109
ACP1	0.547291	7.93694	14.8668	1.68843e-46	1.97703e-45	94.5962
IL17RB	0.987909	5.90249	14.8649	1.72943e-46	2.02336e-45	94.5724
GNAI1	-0.779888	5.26358	-14.8443	2.25526e-46	2.632e-45	94.3083
NUDT1	0.598607	6.35513	14.8411	2.34985e-46	2.74014e-45	94.2675
TIMM8A	0.555424	5.08138	14.8347	2.55269e-46	2.9742e-45	94.1851
ALDH18A1	0.52388	7.63827	14.8306	2.69048e-46	3.13216e-45	94.1328
COL16A1	-1.00556	6.52137	-14.827	2.81861e-46	3.27862e-45	94.0866
NXT2	0.699288	6.01368	14.8261	2.84899e-46	3.31121e-45	94.0759
DCLK2	-0.655715	3.71597	-14.8236	2.94419e-46	3.41623e-45	94.0432
XRCC3	0.741357	4.75699	14.8215	3.02341e-46	3.50239e-45	94.0168
SLC27A2	1.03821	5.83759	14.8206	3.05727e-46	3.5387e-45	94.0057
PGK1	0.575424	8.28835	14.8199	3.08694e-46	3.57011e-45	93.9961
RYR2	-0.792182	3.84932	-14.8111	3.45801e-46	3.99599e-45	93.8832
CD1C	-0.916834	4.57616	-14.8107	3.47294e-46	4.00995e-45	93.879
CDH5	-0.794943	6.31799	-14.8002	3.97319e-46	4.5838e-45	93.7451
TRIM15	1.08144	6.07057	14.7884	4.62667e-46	5.32898e-45	93.5937
KRTCAP3	0.95944	6.93412	14.786	4.77324e-46	5.49332e-45	93.5627
CALCOCO1	-0.564931	5.84793	-14.7783	5.26447e-46	6.04878e-45	93.4653
HMGB2	0.690718	7.79927	14.772	5.7101e-46	6.54479e-45	93.3845
TRMT6	0.582332	5.65273	14.7589	6.75451e-46	7.73558e-45	93.2174
ITPKB	-0.747346	5.35512	-14.7493	7.63347e-46	8.73512e-45	93.0957
PTBP2	-0.634082	5.56958	-14.7465	7.91147e-46	9.04589e-45	93.0602
NFATC4	-0.610184	4.31312	-14.7456	8.00514e-46	9.13818e-45	93.0485
PAK1IP1	0.539219	6.63741	14.7406	8.53216e-46	9.72404e-45	92.9851
SLC37A4	0.706305	6.51572	14.7277	1.007e-45	1.14641e-44	92.8203
DOLPP1	0.574151	6.39623	14.7276	1.00752e-45	1.14641e-44	92.8197
CBFB	0.517992	6.66582	14.705	1.34622e-45	1.52933e-44	92.5315
MEG3	-0.890825	4.65684	-14.6893	1.64534e-45	1.86763e-44	92.332
KCNN3	-0.709709	4.06846	-14.6855	1.7265e-45	1.95661e-44	92.2841
PECAM1	-0.839642	6.88822	-14.678	1.90056e-45	2.15041e-44	92.1886
ELMO3	0.779566	6.38062	14.6753	1.96559e-45	2.22221e-44	92.1551
CCNO	0.857807	5.29903	14.6697	2.11229e-45	2.38614e-44	92.0836
ENO1	0.583674	9.71903	14.6642	2.26475e-45	2.55632e-44	92.0143
ADAM23	-0.628062	3.9244	-14.6543	2.5721e-45	2.8986e-44	91.8877
DHX37	0.503172	5.91394	14.6469	2.82404e-45	3.17998e-44	91.7948
TNFAIP8L3	-0.798214	3.98561	-14.6337	3.34184e-45	3.76004e-44	91.6274
CIRBP	-0.553267	7.69357	-14.6328	3.38186e-45	3.80203e-44	91.6155
PHB	0.509468	7.82274	14.6306	3.47531e-45	3.90398e-44	91.5884
BRIP1	0.554673	4.35854	14.6126	4.36893e-45	4.90001e-44	91.3609
LRRC49	-0.576878	4.86412	-14.6006	5.09482e-45	5.70507e-44	91.208
PEAR1	-0.608615	4.63142	-14.5978	5.27582e-45	5.90306e-44	91.1733
DKK3	-0.799651	6.68514	-14.591	5.75379e-45	6.43274e-44	91.0871
CACNA2D3	-0.643445	3.88027	-14.588	5.97937e-45	6.67965e-44	91.0488
CARTPT	-1.09774	4.07134	-14.5864	6.10304e-45	6.8124e-44	91.0285
FGL2	-1.18823	6.93115	-14.5775	6.82969e-45	7.60544e-44	90.9166
ARL6IP6	0.569885	5.81008	14.5707	7.44453e-45	8.28358e-44	90.8309
CCDC34	0.701098	6.40219	14.5675	7.75064e-45	8.61739e-44	90.7908
DAAM1	-0.634929	6.08116	-14.5633	8.17844e-45	9.08587e-44	90.7374
RAB6B	-0.654328	4.8058	-14.5516	9.49128e-45	1.05278e-43	90.5894
CCNE1	1.22415	5.42737	14.5498	9.70577e-45	1.07572e-43	90.5671
THSD7B	-0.778871	3.55458	-14.5495	9.74508e-45	1.07923e-43	90.5631
PRELID1	0.5001	8.03767	14.5426	1.06382e-44	1.17629e-43	90.4759
DYNC1I1	-0.89879	4.32258	-14.5337	1.18987e-44	1.31464e-43	90.3646
ABHD12	0.54056	7.00369	14.5285	1.27226e-44	1.40347e-43	90.298
PAK4	0.530682	5.54893	14.5233	1.35849e-44	1.49742e-43	90.2328
PDE3A	-0.838206	4.52379	-14.5167	1.47565e-44	1.62402e-43	90.1505
SRXN1	0.603336	6.27135	14.5158	1.49253e-44	1.64131e-43	90.1392
SHANK3	-0.783877	5.74712	-14.5103	1.60199e-44	1.76031e-43	90.0689
SRPRB	0.50132	7.75003	14.5045	1.72273e-44	1.89152e-43	89.9966
CCDC136	-0.879971	4.33061	-14.5028	1.75997e-44	1.9309e-43	89.9753
CNN3	-0.731247	8.4273	-14.4931	1.9897e-44	2.18124e-43	89.8534
WDR12	0.511987	5.86282	14.484	2.23224e-44	2.44523e-43	89.739
CASQ1	-0.751195	3.45782	-14.4831	2.2579e-44	2.47142e-43	89.7276
PJA2	-0.663964	8.0958	-14.4752	2.49562e-44	2.72634e-43	89.6281
GGH	1.14548	7.03856	14.4752	2.4966e-44	2.72634e-43	89.6277
RSRC1	0.536319	6.0988	14.4715	2.61561e-44	2.85409e-43	89.5814
IFRD2	0.528094	6.68838	14.4698	2.67241e-44	2.91382e-43	89.56
KDELR2	0.565702	8.77706	14.4691	2.6949e-44	2.93606e-43	89.5517
WWC1	0.800772	5.78998	14.4685	2.7156e-44	2.95406e-43	89.5441
PART1	-0.703623	3.74441	-14.4603	3.01259e-44	3.27207e-43	89.4409
FNBP1L	0.581247	6.60713	14.4542	3.25262e-44	3.52734e-43	89.3647
ZFHX4	-0.725382	3.98032	-14.4519	3.35113e-44	3.63138e-43	89.335
ANKRD29	-0.972753	4.95335	-14.4501	3.42716e-44	3.71091e-43	89.3127
PVR	0.740866	6.01759	14.4489	3.47943e-44	3.76462e-43	89.2976
BAIAP2L1	0.887415	7.22534	14.4456	3.62513e-44	3.91926e-43	89.2569
TTLL12	0.613115	7.35784	14.4206	4.96997e-44	5.36087e-43	88.9431
NIPSNAP1	0.598682	6.97576	14.415	5.3346e-44	5.74979e-43	88.8727
CDK2	0.538008	6.15238	14.3899	7.31509e-44	7.87238e-43	88.5588
LIN9	0.694129	4.69154	14.3813	8.1499e-44	8.75742e-43	88.4514
E2F3	0.537238	6.63058	14.3674	9.71222e-44	1.04124e-42	88.277
YIF1B	0.537692	6.03648	14.365	1.00064e-43	1.07114e-42	88.2473
PPIF	0.510829	6.42588	14.3626	1.03101e-43	1.10282e-42	88.2176
ASPA	-0.668861	3.69772	-14.3573	1.10133e-43	1.17715e-42	88.152
MRPS26	0.561257	7.16681	14.3559	1.12176e-43	1.19807e-42	88.1337
SCG5	-1.03994	5.80139	-14.3552	1.13097e-43	1.207e-42	88.1256
RAMP2	-0.722701	6.00199	-14.354	1.14853e-43	1.22481e-42	88.1103
PRND	-0.809425	4.10255	-14.345	1.28612e-43	1.36947e-42	87.9978
NFIX	-0.810809	7.11642	-14.3407	1.35732e-43	1.44419e-42	87.9442
CCDC51	0.518747	6.12903	14.3373	1.41564e-43	1.50397e-42	87.9024
KRT18	0.8531	7.92673	14.3278	1.59566e-43	1.69267e-42	87.7834
TYRP1	-1.23118	4.76501	-14.3254	1.64446e-43	1.74312e-42	87.7534
RASSF2	-0.780753	5.63038	-14.3223	1.70874e-43	1.8099e-42	87.7153
GFRA2	-0.624268	4.15399	-14.3201	1.75643e-43	1.85902e-42	87.6879
P4HB	0.53464	9.70057	14.3156	1.85827e-43	1.96534e-42	87.6319
GFRA1	-0.867773	4.04758	-14.3101	1.99124e-43	2.10281e-42	87.5632
LAMA4	-0.824929	6.05149	-14.3082	2.04111e-43	2.15386e-42	87.5386
FBN1	-0.89535	5.75243	-14.2901	2.55997e-43	2.69449e-42	87.3134
CCT5	0.575801	7.04885	14.29	2.56109e-43	2.69449e-42	87.3129
EXOSC8	0.532967	7.09257	14.2846	2.74272e-43	2.88343e-42	87.2448
HMCN1	-0.84144	4.32429	-14.2823	2.82033e-43	2.96282e-42	87.2171
SIM2	0.783118	4.44858	14.2757	3.06457e-43	3.2146e-42	87.1345
CHST7	-0.635545	5.33372	-14.2721	3.2032e-43	3.35503e-42	87.0905
TXNIP	-0.927565	8.87775	-14.2542	4.00884e-43	4.19263e-42	86.8675
C3orf18	-0.641267	4.30396	-14.2509	4.17966e-43	4.36481e-42	86.826
TAP1	0.826595	8.93299	14.2401	4.78018e-43	4.98823e-42	86.6925
PFAS	0.528682	6.08145	14.2235	5.88365e-43	6.13518e-42	86.486
AP1G2	0.532973	5.92773	14.2213	6.04156e-43	6.29519e-42	86.4597
CCL20	1.8907	7.36609	14.2186	6.24846e-43	6.50597e-42	86.4262
POU6F1	-0.560959	4.1533	-14.2126	6.73973e-43	7.00713e-42	86.351
PMP22	-0.766247	5.44962	-14.2043	7.47444e-43	7.75955e-42	86.2481
PLA2G5	-0.739997	3.71173	-14.1945	8.44076e-43	8.75628e-42	86.1273
OSR1	-1.01953	4.38516	-14.1882	9.13223e-43	9.46663e-42	86.049
CD93	-0.846512	7.34102	-14.183	9.738e-43	1.00872e-41	85.9851
NUP107	0.566114	6.91314	14.1745	1.08226e-42	1.12024e-41	85.8801
CAD	0.547592	5.83951	14.1716	1.12262e-42	1.16117e-41	85.8437
GIMAP8	-0.767862	5.53287	-14.1657	1.20862e-42	1.2492e-41	85.7704
PCYT2	0.556769	5.74188	14.1608	1.28372e-42	1.32489e-41	85.7104
MVD	0.644048	5.38051	14.16	1.29717e-42	1.33779e-41	85.7001
SLC25A12	-0.589261	5.77421	-14.1472	1.52107e-42	1.56641e-41	85.5418
ATOH8	-0.654656	4.27621	-14.1452	1.55767e-42	1.60292e-41	85.5181
ILK	-0.742765	6.3484	-14.1368	1.73033e-42	1.77801e-41	85.4136
PRR11	0.636333	6.08307	14.1358	1.75161e-42	1.79856e-41	85.4015
SH3PXD2A	-0.681595	6.80988	-14.1351	1.76724e-42	1.81329e-41	85.3927
IL11RA	-0.506373	4.37684	-14.1345	1.78037e-42	1.82543e-41	85.3853
KCTD5	0.500568	6.54127	14.1332	1.80807e-42	1.85249e-41	85.3699
OSBPL5	-0.630269	5.99827	-14.1305	1.87188e-42	1.91369e-41	85.3355
NPM3	0.665761	6.77218	14.1296	1.891e-42	1.93183e-41	85.3254
GAD1	1.1243	4.04366	14.1288	1.91077e-42	1.95062e-41	85.315
MTFR1	0.574774	6.80384	14.128	1.92904e-42	1.96784e-41	85.3056
PKP3	0.686028	5.9782	14.122	2.07774e-42	2.11801e-41	85.2317
RCE1	0.506392	5.63296	14.1179	2.18718e-42	2.22796e-41	85.1807
FBXO30	-0.587965	5.67539	-14.1133	2.3149e-42	2.35635e-41	85.1243
GJA4	-0.702434	5.56579	-14.1092	2.43569e-42	2.47752e-41	85.0737
PLXDC2	-0.85039	5.80266	-14.1088	2.44835e-42	2.4886e-41	85.0686
HMGN1	0.500276	8.82837	14.1005	2.71248e-42	2.75111e-41	84.9667
RTN4IP1	0.580685	5.84788	14.0887	3.14286e-42	3.18305e-41	84.8203
KL	-0.670774	4.10258	-14.084	3.33074e-42	3.37091e-41	84.7626
SFXN2	0.506428	4.85447	14.0822	3.40384e-42	3.44243e-41	84.741
SLCO4A1	1.01833	5.88171	14.0742	3.75736e-42	3.7945e-41	84.6428
AGPAT2	0.727006	7.49146	14.07	3.95931e-42	3.99273e-41	84.5908
KLHL5	-0.738584	5.88549	-14.0644	4.24198e-42	4.27472e-41	84.5222
GLIPR1	-0.874465	5.76129	-14.0622	4.35998e-42	4.39049e-41	84.495
PRMT1	0.539655	7.5476	14.0601	4.47444e-42	4.50255e-41	84.4692
MANEAL	0.791888	5.0427	14.0576	4.61422e-42	4.6399e-41	84.4386
FRMD5	0.729762	4.36409	14.0567	4.66943e-42	4.69207e-41	84.4268
TMEM185B	0.510038	6.42791	14.0561	4.70482e-42	4.72425e-41	84.4193
GIMAP7	-0.871137	6.12056	-14.0503	5.05377e-42	5.06743e-41	84.3482
SDC2	-0.741881	5.8422	-14.0449	5.39763e-42	5.40453e-41	84.2827
SORCS2	-0.705081	4.10098	-14.0441	5.45291e-42	5.45601e-41	84.2726
EVL	-0.792304	7.02625	-14.0361	6.01787e-42	6.01275e-41	84.1746
SNAP91	-0.837187	3.4495	-14.0336	6.2134e-42	6.20372e-41	84.1428
RASD2	-0.787563	4.55632	-14.0322	6.31921e-42	6.30489e-41	84.126
DCXR	0.616539	7.46397	14.0271	6.73126e-42	6.71127e-41	84.0632
HSPD1	0.628408	7.5425	14.0259	6.82812e-42	6.80302e-41	84.049
TMEFF2	-0.568757	3.50403	-14.0109	8.21253e-42	8.15928e-41	83.8655
MFSD3	0.736098	6.47005	14.0103	8.27386e-42	8.21443e-41	83.8581
ANKRD6	-0.655328	4.56168	-14.0013	9.24996e-42	9.16416e-41	83.7473
SCN2B	-0.511424	3.3316	-13.9924	1.03229e-41	1.02199e-40	83.6382
PBXIP1	-0.558187	6.04516	-13.9916	1.04282e-41	1.03169e-40	83.6281
PCOLCE	-1.01221	6.76684	-13.9812	1.18432e-41	1.17086e-40	83.5016
CCDC107	-0.530795	5.55828	-13.9751	1.27783e-41	1.26154e-40	83.4261
DENND2A	-0.753855	4.91923	-13.9737	1.29916e-41	1.28081e-40	83.4096
LUM	-1.07747	8.87838	-13.9696	1.36666e-41	1.34642e-40	83.3593
DOCK11	-0.782363	5.90069	-13.9651	1.4444e-41	1.42102e-40	83.3043
EIF5A	0.655955	8.62954	13.9499	1.74198e-41	1.71258e-40	83.1181
NAP1L2	-0.729141	3.85871	-13.9489	1.76411e-41	1.73313e-40	83.1055
OVOL1	0.771344	4.88298	13.9346	2.10124e-41	2.06146e-40	82.9317
CAV2	-0.966381	6.4147	-13.9326	2.15323e-41	2.111e-40	82.9074
FERMT1	0.988834	6.93805	13.9318	2.17489e-41	2.12927e-40	82.8975
SYDE1	-0.659664	5.16041	-13.9291	2.24833e-41	2.19965e-40	82.8645
RHPN2	0.961255	8.35614	13.9242	2.38746e-41	2.33091e-40	82.8048
MAB21L2	-0.708453	3.50469	-13.9069	2.95206e-41	2.87418e-40	82.5938
EIF4EBP1	0.604849	6.44565	13.9002	3.20808e-41	3.11914e-40	82.5111
CPA3	-1.35555	6.15401	-13.8984	3.27627e-41	3.18324e-40	82.4902
PLCL1	-0.53014	4.11196	-13.8924	3.52962e-41	3.42704e-40	82.4162
RTKN2	0.605922	3.95033	13.8907	3.60194e-41	3.49485e-40	82.396
IL1R1	-0.771964	6.02287	-13.8791	4.15072e-41	4.02178e-40	82.2551
SLC7A1	0.633023	6.86769	13.8719	4.5352e-41	4.3913e-40	82.167
ECHDC2	-0.715922	6.96185	-13.8668	4.82568e-41	4.66935e-40	82.1053
OCLN	0.615589	5.05748	13.8608	5.19871e-41	5.02684e-40	82.0313
ST6GALNAC5	-0.740425	4.55132	-13.8542	5.6324e-41	5.44247e-40	81.9517
SEMA4G	0.701836	5.4363	13.8425	6.49708e-41	6.26939e-40	81.8097
TSPAN9	-0.628699	6.83578	-13.8391	6.77697e-41	6.535e-40	81.7678
POLA1	0.52236	5.86857	13.8355	7.07918e-41	6.82175e-40	81.7244
RGS7BP	-0.631709	3.7905	-13.8264	7.91201e-41	7.61909e-40	81.6139
LMO3	-0.690415	3.60366	-13.8198	8.57996e-41	8.25104e-40	81.5333
LTBP1	-0.757377	5.6229	-13.7941	1.17357e-40	1.12398e-39	81.222
NUDCD1	0.532689	5.52079	13.7899	1.23539e-40	1.18238e-39	81.171
MRPL13	0.583317	7.58345	13.7891	1.24693e-40	1.19262e-39	81.1618
CNR1	-0.719832	3.73063	-13.7886	1.25499e-40	1.19951e-39	81.1554
PHLDB2	-0.844065	4.64507	-13.7859	1.29747e-40	1.23928e-39	81.1223
PRRX1	-0.959197	5.68153	-13.7794	1.40364e-40	1.3397e-39	81.0441
ZNF593	0.507249	6.59528	13.7794	1.40451e-40	1.3397e-39	81.0435
PTGER1	-0.926039	4.62727	-13.7768	1.44959e-40	1.38176e-39	81.0121
RIMS3	-0.692328	4.46399	-13.7734	1.51098e-40	1.43931e-39	80.9709
CHMP4C	0.797973	6.46967	13.7683	1.60738e-40	1.5301e-39	80.9094
CBLC	0.866004	6.28298	13.7678	1.61701e-40	1.53823e-39	80.9035
GPX3	-0.991446	7.08393	-13.7677	1.61949e-40	1.53955e-39	80.902
PSMG1	0.586236	7.03684	13.763	1.71372e-40	1.62804e-39	80.8458
TPSAB1	-1.35516	6.24855	-13.7605	1.767e-40	1.6764e-39	80.8153
HNF4A	0.682058	5.07064	13.7593	1.79213e-40	1.69909e-39	80.8013
C5orf34	0.539725	4.79924	13.7332	2.46354e-40	2.32937e-39	80.4851
WNT2B	-0.706229	4.54852	-13.7322	2.49364e-40	2.35625e-39	80.473
ACOX2	-0.942568	5.43198	-13.7298	2.56579e-40	2.41956e-39	80.4446
ST8SIA1	-0.522935	3.74834	-13.7292	2.58379e-40	2.43491e-39	80.4377
PRIMA1	-0.971416	4.23211	-13.726	2.68859e-40	2.53198e-39	80.3982
CLIC4	-0.874888	6.64468	-13.724	2.7541e-40	2.59194e-39	80.3743
CCDC92	-0.558025	6.87643	-13.7218	2.82904e-40	2.65892e-39	80.3476
NFIB	-0.772985	7.25835	-13.7216	2.83456e-40	2.66233e-39	80.3456
PLCXD3	-0.83922	3.63293	-13.7022	3.58901e-40	3.36198e-39	80.1111
ITPR3	0.676008	7.90204	13.6983	3.76217e-40	3.52185e-39	80.0643
DPY19L2	-0.580574	3.69935	-13.6955	3.89416e-40	3.64299e-39	80.03
SORD	0.68841	5.43969	13.692	4.06086e-40	3.79642e-39	79.9883
PRR7	0.693212	5.21174	13.6902	4.14838e-40	3.87054e-39	79.9672
TTYH3	0.711779	7.07998	13.6813	4.62413e-40	4.31158e-39	79.8593
WTIP	-0.655446	4.44047	-13.6805	4.67062e-40	4.35205e-39	79.8493
SFRP4	-1.61725	6.19346	-13.6803	4.68157e-40	4.35936e-39	79.847
GPI	0.534666	8.46337	13.679	4.75277e-40	4.42274e-39	79.832
PLCH1	0.672079	4.45877	13.669	5.36813e-40	4.99208e-39	79.711
MRPL50	0.562679	7.16484	13.6385	7.76028e-40	7.19292e-39	79.3448
ASCC3	0.526628	5.73874	13.6344	8.15337e-40	7.55231e-39	79.2956
LYAR	0.513553	6.6961	13.632	8.39128e-40	7.76758e-39	79.2671
NANS	0.611549	6.947	13.6055	1.15583e-39	1.06712e-38	78.9489
SRD5A1	0.577148	5.49439	13.6002	1.23245e-39	1.13637e-38	78.8851
CCDC150	0.552583	3.76229	13.6001	1.23358e-39	1.13667e-38	78.8842
FAM43B	-0.513051	3.68756	-13.5932	1.34035e-39	1.23344e-38	78.8017
MT1M	-1.33859	5.20373	-13.59	1.39385e-39	1.28183e-38	78.7628
MS4A2	-0.735413	4.05189	-13.5871	1.44263e-39	1.32583e-38	78.7286
SLC7A5	0.962718	7.08893	13.5867	1.44964e-39	1.3314e-38	78.7238
PREP	0.558172	6.92449	13.5858	1.46679e-39	1.34628e-38	78.7121
MAL2	1.02368	8.78492	13.5805	1.56275e-39	1.43342e-38	78.6491
TOP1MT	0.577655	5.63298	13.5718	1.73513e-39	1.58843e-38	78.5451
RAI14	-0.657958	7.34343	-13.5713	1.74598e-39	1.59732e-38	78.5389
FAM124A	-0.625579	3.9379	-13.5667	1.84653e-39	1.68495e-38	78.4833
DDX21	0.591023	7.87669	13.5655	1.87165e-39	1.70676e-38	78.4699
ARHGEF16	0.697419	6.14794	13.5578	2.05317e-39	1.86625e-38	78.3779
TRIM28	0.566364	7.80175	13.5523	2.19409e-39	1.99178e-38	78.3119
KHSRP	0.501298	7.21467	13.5495	2.26962e-39	2.05902e-38	78.2783
RAB25	0.990958	8.48197	13.5424	2.47181e-39	2.241e-38	78.1935
LPAR4	-0.52537	3.75416	-13.5384	2.594e-39	2.35027e-38	78.1456
CTSO	-0.788879	6.80287	-13.5245	3.06578e-39	2.7706e-38	77.9795
TSPAN18	-0.775711	5.03672	-13.5239	3.08667e-39	2.78769e-38	77.9728
FMO1	-0.777879	4.42786	-13.5234	3.10752e-39	2.80472e-38	77.9661
PMAIP1	0.843333	5.622	13.5211	3.19511e-39	2.88009e-38	77.9384
PDLIM4	-0.669715	4.78246	-13.5192	3.26657e-39	2.94262e-38	77.9165
IGF2BP2	0.901111	6.89499	13.5181	3.31088e-39	2.98063e-38	77.9031
ZNF468	0.542104	5.54211	13.5092	3.68224e-39	3.31073e-38	77.7974
ENTPD7	0.53704	5.37366	13.5075	3.75985e-39	3.37835e-38	77.7767
MRPS18A	0.506771	7.00585	13.5073	3.7696e-39	3.38496e-38	77.7741
GNA14	-0.698332	4.50057	-13.5055	3.84957e-39	3.45456e-38	77.7533
STK35	0.513844	5.75646	13.5045	3.89646e-39	3.49442e-38	77.7413
GJA1	-0.962335	7.29562	-13.5028	3.97748e-39	3.56255e-38	77.7208
DOK6	-0.547313	3.56626	-13.4906	4.60274e-39	4.11996e-38	77.5757
HTATIP2	0.558427	7.66088	13.4857	4.88359e-39	4.36305e-38	77.5169
CLDN4	0.944555	6.28208	13.4781	5.35238e-39	4.77582e-38	77.4258
HSPH1	0.653194	7.98877	13.4721	5.74636e-39	5.12087e-38	77.3552
SLC31A1	0.582191	6.91972	13.4707	5.84734e-39	5.20757e-38	77.3379
CLCN5	0.501284	4.63	13.4619	6.49714e-39	5.77533e-38	77.2332
TLE4	-0.609712	5.20197	-13.4609	6.57243e-39	5.83572e-38	77.2218
DPY19L1	0.598718	6.42105	13.4609	6.57336e-39	5.83572e-38	77.2216
ENAH	-0.722172	5.29853	-13.4585	6.76666e-39	5.99978e-38	77.1928
CMTM4	0.551669	5.50805	13.4496	7.52444e-39	6.66747e-38	77.0873
PAK6	0.555438	4.28393	13.4455	7.90629e-39	6.99705e-38	77.0382
MYH10	-0.936862	6.83334	-13.4406	8.38052e-39	7.41208e-38	76.9803
THNSL1	0.519571	5.03934	13.4379	8.65773e-39	7.65246e-38	76.9479
C9orf116	0.656036	4.64453	13.4321	9.27154e-39	8.18474e-38	76.8799
FIBIN	-0.757226	4.90598	-13.4306	9.44025e-39	8.32845e-38	76.862
ENTPD1	-0.612557	6.03622	-13.4294	9.58484e-39	8.45073e-38	76.8469
LRRC61	0.510817	5.24923	13.4238	1.0246e-38	9.02804e-38	76.7806
TLN1	-0.64242	6.75101	-13.4168	1.11292e-38	9.80007e-38	76.6984
ERMP1	0.622052	6.34805	13.4141	1.14971e-38	1.01178e-37	76.6661
LMTK2	0.57311	5.0264	13.4136	1.15732e-38	1.01784e-37	76.6596
TKT	0.525565	8.32842	13.4128	1.1682e-38	1.02676e-37	76.6503
TRO	-0.661168	4.19649	-13.4018	1.33119e-38	1.16856e-37	76.5205
UBE2S	0.611401	5.66852	13.3983	1.38863e-38	1.21823e-37	76.4785
GART	0.542326	5.87628	13.3921	1.49473e-38	1.31049e-37	76.4054
IDI1	0.594884	6.81566	13.3893	1.54517e-38	1.35387e-37	76.3724
XYLB	0.577268	4.47247	13.3867	1.59494e-38	1.39422e-37	76.3409
DBNDD1	0.887842	5.5174	13.3866	1.59628e-38	1.39432e-37	76.3401
RHPN1	0.570797	4.88176	13.3797	1.73427e-38	1.51392e-37	76.2577
ELF3	0.96288	8.19164	13.3694	1.96072e-38	1.70842e-37	76.1357
KLHL4	-0.576204	3.44486	-13.3576	2.25612e-38	1.96338e-37	75.9963
SLC30A1	0.558328	5.89988	13.3514	2.4275e-38	2.11122e-37	75.9236
SF3B3	0.514459	7.0692	13.3462	2.58151e-38	2.2424e-37	75.8625
GNPDA2	-0.514288	5.36223	-13.3234	3.38673e-38	2.93461e-37	75.5927
HMGA1	0.619972	6.70495	13.3211	3.47879e-38	3.01068e-37	75.5661
CD36	-0.934661	4.96093	-13.3197	3.53745e-38	3.05769e-37	75.5495
CDC25B	0.725361	7.42235	13.3089	4.02142e-38	3.46964e-37	75.4221
MAP1A	-0.768156	4.59557	-13.3053	4.19855e-38	3.61804e-37	75.3792
NIPA1	0.504413	5.72082	13.2998	4.47917e-38	3.8575e-37	75.315
TWIST2	-0.69845	4.27995	-13.2961	4.68161e-38	4.02939e-37	75.271
TTC28	-0.645582	4.64151	-13.2958	4.70194e-38	4.04442e-37	75.2667
SAC3D1	0.617811	6.59654	13.2954	4.71924e-38	4.05682e-37	75.2631
MAMLD1	-0.608432	4.53618	-13.2921	4.91001e-38	4.21824e-37	75.2237
ZNF671	-0.589888	4.66667	-13.2916	4.94111e-38	4.24237e-37	75.2174
ITGB3BP	0.508133	6.31856	13.2906	4.99905e-38	4.28951e-37	75.2059
CLU	-1.01793	6.07075	-13.2878	5.16371e-38	4.42541e-37	75.1737
REEP2	-0.826376	4.19086	-13.2849	5.3458e-38	4.5759e-37	75.1392
CBX4	0.5227	6.71203	13.2785	5.76804e-38	4.93134e-37	75.0637
LDB3	-0.719762	3.66535	-13.2687	6.48024e-38	5.53017e-37	74.948
TMEM91	-0.568042	4.88007	-13.266	6.68728e-38	5.70341e-37	74.9168
WASF3	-0.86701	4.86642	-13.2517	7.92616e-38	6.74777e-37	74.7479
E2F1	0.605755	5.05119	13.2509	8.00186e-38	6.8081e-37	74.7385
EPHA1	0.839444	5.57972	13.2441	8.67087e-38	7.37286e-37	74.6587
C12orf57	-0.572945	8.38545	-13.2403	9.06885e-38	7.70197e-37	74.6141
CYC1	0.553243	9.06079	13.2352	9.62686e-38	8.16113e-37	74.5548
EBPL	0.563672	7.63116	13.2325	9.9443e-38	8.42517e-37	74.5226
TMEM63B	0.611212	6.14951	13.2299	1.02498e-37	8.67354e-37	74.4925
CHDH	0.59017	4.71971	13.2291	1.03427e-37	8.74697e-37	74.4836
GFPT2	-0.838259	4.99569	-13.2251	1.08499e-37	9.17038e-37	74.436
SMPD2	0.52738	5.59427	13.2041	1.39025e-37	1.17224e-36	74.1897
MID2	-0.635289	4.82946	-13.2007	1.44669e-37	1.21909e-36	74.1502
CCDC102A	-0.654166	5.37228	-13.194	1.56669e-37	1.31943e-36	74.071
FAT4	-0.618225	4.50492	-13.1908	1.62566e-37	1.36827e-36	74.0343
PRPH	-0.796522	4.23108	-13.1905	1.63128e-37	1.37218e-36	74.0309
PSPH	0.674281	5.5613	13.161	2.31011e-37	1.93626e-36	73.6853
ZFP2	-0.564668	3.91554	-13.1605	2.323e-37	1.94591e-36	73.6797
SOX18	-0.7882	6.29515	-13.159	2.36497e-37	1.97754e-36	73.6619
AGMAT	0.86551	6.0076	13.1493	2.6503e-37	2.21219e-36	73.5488
TMC6	0.606378	6.4927	13.1487	2.66908e-37	2.22655e-36	73.5418
DNMT3B	0.656831	4.65367	13.1475	2.70646e-37	2.2564e-36	73.528
PHLDA3	-0.764651	6.02688	-13.1435	2.83762e-37	2.36156e-36	73.4809
HIC1	-0.607546	4.65221	-13.1425	2.87056e-37	2.38756e-36	73.4695
KLHL3	-0.613323	4.6978	-13.1421	2.88419e-37	2.39748e-36	73.4648
DAB2	-0.719977	6.33333	-13.1371	3.05894e-37	2.54125e-36	73.4063
SDF2L1	0.548576	8.2183	13.1292	3.35603e-37	2.78642e-36	73.3143
ARL6IP1	0.511984	9.08485	13.1271	3.43982e-37	2.85431e-36	73.2898
CDS1	0.818184	6.83191	13.1249	3.53164e-37	2.92533e-36	73.2636
MRPL15	0.557619	8.16995	13.1219	3.65663e-37	3.02708e-36	73.2291
GRHL1	0.576737	4.50195	13.1123	4.09125e-37	3.38489e-36	73.1175
SLC39A11	0.62811	6.93333	13.111	4.15693e-37	3.43721e-36	73.1017
GFPT1	0.585218	7.67889	13.1098	4.21329e-37	3.48177e-36	73.0883
SNCA	-0.677053	4.46351	-13.1012	4.66325e-37	3.84909e-36	72.9875
ARHGEF10	-0.75061	5.54923	-13.0985	4.80982e-37	3.96543e-36	72.9568
CDH11	-0.906433	6.91129	-13.0885	5.40889e-37	4.44374e-36	72.8402
PGM3	0.512751	6.04343	13.0844	5.67364e-37	4.65853e-36	72.7927
GPSM2	0.583989	5.93626	13.0832	5.75391e-37	4.72169e-36	72.7787
RELN	-0.659729	3.97023	-13.0828	5.78357e-37	4.74327e-36	72.7736
VEGFA	0.635066	5.7833	13.0815	5.86987e-37	4.81125e-36	72.7589
EEF1E1	0.518294	6.57746	13.0797	5.9969e-37	4.91251e-36	72.7376
ENDOG	0.591511	5.84514	13.0785	6.08292e-37	4.98008e-36	72.7235
CKMT2	-0.886709	4.28573	-13.0782	6.1076e-37	4.99738e-36	72.7195
SIX2	-1.04871	4.43402	-13.0781	6.11174e-37	4.99787e-36	72.7188
RFTN1	-0.741582	7.15682	-13.0724	6.53435e-37	5.34036e-36	72.6524
LAMB2	-0.729227	6.95309	-13.0695	6.7624e-37	5.51714e-36	72.6183
RPUSD1	0.505632	6.0415	13.0477	8.72242e-37	7.09571e-36	72.3655
CSDC2	-0.638464	4.0052	-13.0474	8.75615e-37	7.11904e-36	72.3617
MCC	-0.579716	4.65151	-13.0439	9.12219e-37	7.41237e-36	72.321
PPM1M	-0.548712	5.99638	-13.0389	9.66956e-37	7.85262e-36	72.2631
CADM2	-0.592226	3.25452	-13.0302	1.07045e-36	8.6781e-36	72.1621
TRIB3	1.08845	5.95502	13.0297	1.07637e-36	8.71607e-36	72.1566
SFXN1	0.570362	5.93438	13.0257	1.12717e-36	9.1222e-36	72.1108
PKIA	-0.724641	4.36936	-13.0198	1.2086e-36	9.77001e-36	72.0415
PCCB	0.513055	6.93502	13.0158	1.26652e-36	1.02323e-35	71.995
MINPP1	0.560799	6.09478	13.0156	1.26813e-36	1.02394e-35	71.9938
ALDH1B1	-0.792272	6.39668	-13.012	1.32344e-36	1.06799e-35	71.9514
AFF3	-0.628084	3.63719	-13.0089	1.37236e-36	1.10684e-35	71.9153
CKAP2	0.715631	5.72173	13.0064	1.41199e-36	1.13815e-35	71.887
PSMB8	0.640751	7.73141	13.005	1.43553e-36	1.15646e-35	71.8706
GPT2	0.803532	6.52826	12.9965	1.58466e-36	1.27588e-35	71.7724
FREM1	-0.72638	3.82963	-12.9867	1.77639e-36	1.4278e-35	71.659
CTNNA3	-0.675599	3.37786	-12.9832	1.85099e-36	1.48606e-35	71.6181
SLC25A13	0.563112	6.52816	12.9795	1.93241e-36	1.54879e-35	71.5754
TRAF2	0.555093	5.56225	12.9791	1.94065e-36	1.5545e-35	71.5712
CRIP2	-0.774957	7.10502	-12.9691	2.18209e-36	1.74691e-35	71.4547
RNF180	-0.587093	3.8153	-12.9684	2.19903e-36	1.75947e-35	71.447
GIMAP6	-0.691776	5.57161	-12.9619	2.37136e-36	1.8952e-35	71.3721
CYTL1	-0.754775	3.93508	-12.961	2.39748e-36	1.91391e-35	71.3612
MRPL38	0.513087	6.25852	12.9576	2.49251e-36	1.98865e-35	71.3226
MSN	-0.649091	8.22685	-12.9512	2.68406e-36	2.14027e-35	71.249
MAPRE2	-0.613612	6.89588	-12.9406	3.03835e-36	2.41746e-35	71.1259
IGSF9	0.903317	5.03034	12.9368	3.17445e-36	2.52416e-35	71.0824
CYB5B	0.507435	7.91888	12.9283	3.50411e-36	2.78315e-35	70.9843
TSPAN13	0.738212	8.57868	12.9179	3.95528e-36	3.13796e-35	70.864
UCHL3	0.537457	7.30754	12.9177	3.9644e-36	3.14343e-35	70.8617
SORBS2	-0.840934	4.83512	-12.915	4.08658e-36	3.23848e-35	70.8315
SLC4A11	0.991999	5.41197	12.9024	4.7321e-36	3.73743e-35	70.6859
MIF	0.550667	9.60664	12.9003	4.84937e-36	3.82577e-35	70.6616
PLS1	0.940628	7.96934	12.8907	5.41589e-36	4.26554e-35	70.5518
KIF24	0.671363	3.83791	12.8894	5.50089e-36	4.32765e-35	70.5364
STX2	-0.526719	5.72101	-12.8862	5.70972e-36	4.48943e-35	70.4994
LTBP4	-0.69569	6.29762	-12.8815	6.02634e-36	4.73311e-35	70.4457
STT3B	0.530503	7.43048	12.8777	6.29784e-36	4.93809e-35	70.402
CEACAM1	0.96418	6.89445	12.865	7.29125e-36	5.7075e-35	70.2565
TMEM141	0.617992	7.26166	12.8585	7.86593e-36	6.14371e-35	70.1812
PIK3CB	0.520453	5.96668	12.849	8.77119e-36	6.84318e-35	70.073
MSX2	0.802044	4.76015	12.8371	1.00732e-35	7.83732e-35	69.9355
GPM6A	-0.668738	3.73518	-12.8366	1.01302e-35	7.87727e-35	69.9299
TRAP1	0.509176	6.83592	12.8268	1.13401e-35	8.79875e-35	69.8179
STAP2	0.688596	6.32708	12.8199	1.22727e-35	9.51188e-35	69.7394
TMEM130	-0.715945	3.59221	-12.8085	1.39978e-35	1.0831e-34	69.6088
CKB	-1.20566	7.06712	-12.8066	1.43189e-35	1.10673e-34	69.5863
EPM2A	-0.501755	4.30757	-12.8027	1.4976e-35	1.15625e-34	69.5417
C1QTNF2	-0.741261	3.91141	-12.7963	1.61195e-35	1.24385e-34	69.4686
ITGA9	-0.657815	4.66984	-12.7935	1.66458e-35	1.28377e-34	69.4367
KIF2A	0.546184	6.15813	12.7933	1.66903e-35	1.2865e-34	69.4341
HSPB1	-0.754108	9.84555	-12.7653	2.30201e-35	1.76859e-34	69.1148
UST	-0.821245	4.88831	-12.7594	2.46359e-35	1.8917e-34	69.0474
PPP1R12A	-0.591923	6.50529	-12.7534	2.63773e-35	2.01992e-34	68.9796
MYH14	0.795657	6.5851	12.7422	3.0003e-35	2.29508e-34	68.8517
TMEM71	-0.675917	4.62005	-12.7374	3.17128e-35	2.42455e-34	68.7966
CYP27B1	0.692204	4.66148	12.7315	3.39389e-35	2.58913e-34	68.7293
TUBA1C	0.51543	9.73072	12.7234	3.72158e-35	2.83145e-34	68.6377
PRKDC	0.539936	6.02104	12.7191	3.91108e-35	2.97402e-34	68.5884
P2RY14	-0.709783	4.68807	-12.719	3.91436e-35	2.97491e-34	68.5876
CTSK	-0.903402	7.83478	-12.6925	5.3048e-35	4.02081e-34	68.2858
SP6	0.723664	4.4662	12.6905	5.42715e-35	4.10913e-34	68.2631
NOVA1	-0.578415	3.54253	-12.6854	5.75041e-35	4.35154e-34	68.2057
CCT2	0.553075	8.58683	12.6687	6.95979e-35	5.25263e-34	68.0161
PGD	0.620798	6.99966	12.6663	7.16007e-35	5.40089e-34	67.988
RUNDC3B	-0.647884	4.42819	-12.6566	7.99563e-35	6.02149e-34	67.8784
ETV7	0.703461	5.20736	12.656	8.05025e-35	6.05616e-34	67.8716
THBS1	-1.02525	7.20643	-12.6538	8.25223e-35	6.2048e-34	67.847
MMRN2	-0.630717	5.08462	-12.6532	8.31283e-35	6.24703e-34	67.8397
JUP	0.874077	7.55524	12.6504	8.58254e-35	6.44627e-34	67.808
PCK2	0.573507	5.97335	12.6499	8.6331e-35	6.4808e-34	67.8022
PTPRB	-0.503122	5.0776	-12.6281	1.10634e-34	8.27873e-34	67.5559
TGFBR2	-0.683409	7.80579	-12.6188	1.2309e-34	9.20106e-34	67.45
HDAC4	-0.663305	5.50983	-12.6037	1.46157e-34	1.0908e-33	67.2794
FOLR2	-0.84061	5.25235	-12.5937	1.63642e-34	1.22e-33	67.1672
TOM1L1	0.54764	6.02884	12.5925	1.65985e-34	1.23616e-33	67.1531
PPM1F	-0.53549	6.36379	-12.5919	1.67035e-34	1.24333e-33	67.1468
LHX6	-0.527375	4.75063	-12.5886	1.73565e-34	1.29057e-33	67.1088
PTPRF	0.611321	7.88015	12.5854	1.79816e-34	1.33634e-33	67.0736
KIF21A	0.550304	5.91237	12.5719	2.09724e-34	1.55615e-33	66.9209
PPP1R16A	0.593243	6.40289	12.5488	2.72509e-34	2.01671e-33	66.6609
LAD1	0.603722	6.05315	12.546	2.81218e-34	2.08007e-33	66.6296
GSTO2	0.747603	6.42324	12.52	3.77651e-34	2.78604e-33	66.3369
DTX1	-0.761851	4.57436	-12.5155	3.97537e-34	2.92815e-33	66.2859
BCL2L2	-0.505124	6.51073	-12.5141	4.03757e-34	2.97241e-33	66.2705
CLDN7	1.06849	8.40026	12.5105	4.20352e-34	3.09297e-33	66.2305
ADAM10	0.515607	6.03427	12.5009	4.69038e-34	3.4494e-33	66.1217
EPHA2	0.837325	6.54742	12.4924	5.16003e-34	3.78492e-33	66.027
CYP39A1	-0.696907	4.28299	-12.4879	5.43299e-34	3.98099e-33	65.9758
SGPP2	0.806998	5.89139	12.4805	5.90048e-34	4.3213e-33	65.8939
FAM83B	0.828915	5.20361	12.4743	6.32996e-34	4.63343e-33	65.8241
CHN1	-0.660432	5.81465	-12.4648	7.04555e-34	5.15187e-33	65.7178
TSTA3	0.682492	7.67229	12.4596	7.47498e-34	5.46022e-33	65.6591
CORO2A	0.669612	5.8583	12.4504	8.29037e-34	6.0527e-33	65.5563
DSP	0.707742	6.7817	12.4495	8.37601e-34	6.1089e-33	65.5461
TWSG1	-0.584371	7.13521	-12.4466	8.65281e-34	6.30425e-33	65.5138
PCDH17	-0.720836	6.33434	-12.4393	9.39199e-34	6.83574e-33	65.4324
KCNK2	-0.629385	3.52198	-12.4384	9.49479e-34	6.90343e-33	65.4216
MAL	-1.20821	4.87048	-12.4377	9.5615e-34	6.94835e-33	65.4146
GIMAP1	-0.609609	4.59825	-12.4356	9.79572e-34	7.11489e-33	65.3906
LOXL4	-0.795739	4.70706	-12.4329	1.00977e-33	7.33044e-33	65.3605
DPYSL2	-0.601703	8.39715	-12.4297	1.04657e-33	7.59372e-33	65.3249
LRRC17	-0.667271	4.27072	-12.424	1.11596e-33	8.08468e-33	65.2612
KANK2	-0.833719	5.56347	-12.4208	1.15677e-33	8.37601e-33	65.2256
DUSP26	-0.513447	4.49203	-12.4159	1.22275e-33	8.84468e-33	65.1705
ZNF518B	-0.712599	4.93165	-12.4141	1.24689e-33	9.01471e-33	65.1511
BDKRB1	-0.573624	4.36944	-12.4141	1.24755e-33	9.01483e-33	65.1506
ANKRD50	-0.548928	5.79891	-12.4137	1.25352e-33	9.05336e-33	65.1458
HOXB2	-0.793661	5.98041	-12.4085	1.32803e-33	9.58164e-33	65.0885
PLAGL2	0.652578	6.20849	12.4084	1.32959e-33	9.58802e-33	65.0873
GSTM3	-0.866088	6.35155	-12.404	1.39819e-33	1.00776e-32	65.0374
GLDN	-0.643958	4.43344	-12.3973	1.5063e-33	1.08456e-32	64.9635
TUSC3	-0.690931	4.63969	-12.3911	1.61611e-33	1.16185e-32	64.8936
CABLES2	0.539487	5.37939	12.3844	1.74213e-33	1.25181e-32	64.8191
TSPAN4	-0.551777	5.81422	-12.3828	1.77313e-33	1.27279e-32	64.8016
PLEKHG4	0.799546	5.42777	12.3783	1.86542e-33	1.33767e-32	64.7512
SH3D19	-0.58479	7.08492	-12.3662	2.13594e-33	1.52855e-32	64.6168
NR3C2	-0.711493	5.47932	-12.3574	2.35753e-33	1.68627e-32	64.5188
TIE1	-0.591674	4.94635	-12.355	2.42076e-33	1.73063e-32	64.4925
STXBP2	0.561496	6.49351	12.3498	2.56702e-33	1.8324e-32	64.4343
SH3BP1	0.574532	5.70719	12.3493	2.58051e-33	1.84109e-32	64.4291
SLC11A2	0.53294	7.20379	12.3457	2.6859e-33	1.91532e-32	64.3893
SRF	-0.500994	7.25115	-12.3273	3.30181e-33	2.34621e-32	64.1844
STX3	0.576706	6.62801	12.3122	3.91008e-33	2.77425e-32	64.0165
DHX34	0.509546	4.94621	12.3075	4.1214e-33	2.92271e-32	63.9643
CHST3	-0.752311	5.15425	-12.3074	4.1241e-33	2.92316e-32	63.9637
KCNS3	-0.792837	5.67826	-12.305	4.23794e-33	3.00234e-32	63.9366
OAS3	0.71678	6.46918	12.303	4.32946e-33	3.06563e-32	63.9154
COL6A3	-0.907146	9.0006	-12.3019	4.38286e-33	3.10189e-32	63.9032
IRAK1	0.514869	7.81436	12.2986	4.54914e-33	3.21634e-32	63.8663
SCARB1	0.655433	5.77725	12.2982	4.56901e-33	3.22877e-32	63.862
REM1	-0.546074	4.40554	-12.2951	4.73106e-33	3.33826e-32	63.8274
FRY	-0.519694	4.45109	-12.292	4.89663e-33	3.45336e-32	63.7932
MDFIC	-0.598218	5.08746	-12.2821	5.47021e-33	3.8521e-32	63.6833
MYADM	-0.694709	7.39518	-12.2736	6.01316e-33	4.226e-32	63.5893
CADM3	-0.600574	3.74032	-12.2686	6.35829e-33	4.46411e-32	63.5339
CRIM1	-0.564684	6.21542	-12.263	6.76715e-33	4.74407e-32	63.4721
ABLIM3	-0.704355	4.96983	-12.2627	6.79132e-33	4.75865e-32	63.4685
SYNGR1	-0.640767	4.51362	-12.2597	7.01863e-33	4.91304e-32	63.4359
CHAC2	0.543143	5.14979	12.257	7.22925e-33	5.05797e-32	63.4065
LMO2	-0.651774	5.82214	-12.2466	8.12498e-33	5.67902e-32	63.2906
GRB7	0.986822	5.79282	12.2425	8.50133e-33	5.93914e-32	63.2456
ZNF217	0.635331	6.99757	12.237	9.03369e-33	6.30168e-32	63.1854
NISCH	-0.500953	6.82856	-12.2358	9.15953e-33	6.3863e-32	63.1716
SLC37A1	0.618195	6.23032	12.208	1.24725e-32	8.67477e-32	62.8652
GADD45B	-0.655922	6.10975	-12.2031	1.3173e-32	9.15746e-32	62.811
DCHS1	-0.612353	5.2666	-12.1997	1.36666e-32	9.49119e-32	62.7745
MAGEH1	-0.572212	5.53785	-12.1976	1.39927e-32	9.70813e-32	62.751
CCL2	-0.975906	7.26267	-12.1892	1.53585e-32	1.06348e-31	62.6586
ABCA1	-0.593716	6.75868	-12.1853	1.60439e-32	1.11039e-31	62.6153
MFGE8	-0.684391	8.0114	-12.1848	1.61347e-32	1.11613e-31	62.6097
RRS1	0.506811	6.96009	12.1794	1.71224e-32	1.18329e-31	62.5507
LYPLA1	0.509173	7.0188	12.1745	1.80831e-32	1.24907e-31	62.4965
ODC1	0.580338	8.59982	12.1714	1.87027e-32	1.29124e-31	62.4631
NIPSNAP3B	-0.515358	3.87704	-12.156	2.21936e-32	1.52926e-31	62.2932
SLC7A11	0.775757	4.77492	12.1497	2.37777e-32	1.63708e-31	62.2248
C3orf52	0.63643	5.30492	12.1155	3.47089e-32	2.37308e-31	61.8494
GLS2	0.560245	3.47719	12.1086	3.74245e-32	2.55625e-31	61.7747
E2F5	0.61908	5.68937	12.0923	4.48233e-32	3.0557e-31	61.5956
SLC35F5	0.540072	5.73874	12.0881	4.69015e-32	3.19583e-31	61.5507
SYNE1	-0.609168	3.79943	-12.0858	4.81023e-32	3.27291e-31	61.5256
ABHD3	0.571442	6.99847	12.0823	5.00291e-32	3.40237e-31	61.4866
PDGFRB	-0.78281	7.45009	-12.0696	5.75371e-32	3.90543e-31	61.3478
GPR35	0.685205	5.82213	12.0622	6.23834e-32	4.22828e-31	61.2676
GYG1	-0.510609	7.82914	-12.0429	7.71041e-32	5.216e-31	61.0573
SLC35F2	0.650053	6.29799	12.0383	8.11335e-32	5.48069e-31	61.0068
FUT4	0.681752	6.76109	12.0353	8.38284e-32	5.6519e-31	60.9744
BIK	0.83505	6.64027	12.0345	8.45523e-32	5.69798e-31	60.9658
ENG	-0.653444	6.69351	-12.0299	8.89799e-32	5.99349e-31	60.9152
SPARC	-0.817323	9.1026	-12.0287	9.00921e-32	6.06551e-31	60.9029
HPDL	0.905542	5.36082	12.0285	9.02723e-32	6.07475e-31	60.9009
CLDN11	-0.854983	4.62717	-12.0256	9.32181e-32	6.26998e-31	60.869
CENPJ	0.515095	5.19106	12.0033	1.19004e-31	7.97774e-31	60.6267
LRRC59	0.520255	5.35658	12.0026	1.19967e-31	8.03848e-31	60.6187
DIO2	-0.83006	5.85596	-11.9994	1.24194e-31	8.31383e-31	60.5843
KLF5	0.906848	7.75862	11.9987	1.25209e-31	8.37775e-31	60.5762
PID1	-0.885944	4.60291	-11.9939	1.31923e-31	8.81866e-31	60.5244
ZYX	-0.530751	7.81754	-11.9911	1.36024e-31	9.07559e-31	60.494
LONRF2	-0.652854	3.84822	-11.9889	1.39396e-31	9.29614e-31	60.4697
TPST1	-0.642405	5.81882	-11.9813	1.51505e-31	1.00989e-30	60.3871
CASP6	0.505665	6.39663	11.9678	1.7541e-31	1.16703e-30	60.2417
VAMP5	-0.604818	6.9518	-11.9669	1.77322e-31	1.17864e-30	60.2309
RIMS1	-0.740413	3.48182	-11.9533	2.0563e-31	1.36486e-30	60.084
GRP	-0.999997	3.91876	-11.9384	2.4178e-31	1.60405e-30	59.9233
DSEL	-0.511486	3.80667	-11.9355	2.49635e-31	1.65539e-30	59.8916
MLLT11	-0.793881	5.66453	-11.9334	2.55522e-31	1.69125e-30	59.8684
NUPR1	-0.798577	6.19658	-11.9296	2.6608e-31	1.75864e-30	59.8283
PRSS3	1.09122	7.73902	11.9239	2.83142e-31	1.86967e-30	59.7666
MOCOS	0.696979	5.75094	11.9213	2.91275e-31	1.92247e-30	59.7385
HIGD1B	-0.574098	4.18197	-11.9004	3.65659e-31	2.40778e-30	59.5128
PTPN13	-0.547982	4.20829	-11.8848	4.33183e-31	2.84975e-30	59.3447
GPR39	0.530131	4.29669	11.8828	4.42744e-31	2.91129e-30	59.323
ETV4	0.938349	5.64151	11.8791	4.6107e-31	3.03038e-30	59.2828
COL4A2	-0.724581	7.68079	-11.8488	6.40267e-31	4.18474e-30	58.957
CGN	0.877971	7.38498	11.842	6.89483e-31	4.50015e-30	58.8836
NME5	-0.587068	4.28071	-11.8393	7.09673e-31	4.62979e-30	58.8549
TMEM106C	0.51176	7.97296	11.8385	7.15823e-31	4.66775e-30	58.8464
RAB11FIP1	0.66573	6.52413	11.8304	7.82025e-31	5.09237e-30	58.7586
SLC16A4	-0.715128	4.8642	-11.8143	9.30721e-31	6.04111e-30	58.5859
PTGER3	-0.542228	3.88974	-11.8036	1.04401e-30	6.7671e-30	58.472
BAG3	-0.569223	7.57483	-11.8009	1.07583e-30	6.96694e-30	58.4422
DUSP1	-0.819092	8.1556	-11.7913	1.19326e-30	7.70973e-30	58.3394
TC2N	0.698938	6.5131	11.7882	1.23324e-30	7.96073e-30	58.3067
PANK1	0.537015	5.16943	11.7793	1.35784e-30	8.75298e-30	58.2112
SERTAD4	-0.824255	4.94448	-11.7786	1.3678e-30	8.81317e-30	58.204
KCNA1	-0.50759	3.48494	-11.778	1.3769e-30	8.86779e-30	58.1974
TMTC4	0.500469	5.30565	11.7765	1.39978e-30	9.00689e-30	58.181
ASL	0.532924	6.22005	11.7641	1.59927e-30	1.02764e-29	58.0489
GCAT	0.584682	5.87871	11.7612	1.64983e-30	1.05917e-29	58.018
SOCS2	-0.646439	5.83793	-11.7599	1.6733e-30	1.07375e-29	58.004
B3GNT5	0.636624	5.463	11.7449	1.96578e-30	1.25914e-29	57.8442
DIRAS3	-0.631516	4.19006	-11.7436	1.99337e-30	1.27623e-29	57.8303
PHYHD1	-0.661685	4.41953	-11.7267	2.39087e-30	1.52795e-29	57.65
RPRM	-0.823472	4.02859	-11.7214	2.53281e-30	1.61719e-29	57.5928
GSPT2	-0.81063	5.45749	-11.7204	2.55801e-30	1.63254e-29	57.5829
SNRPN	-0.75933	5.01112	-11.7033	3.07541e-30	1.9592e-29	57.4002
UCKL1	0.508712	6.85041	11.6886	3.59825e-30	2.28505e-29	57.2445
SH3BGR	-0.686627	4.40685	-11.6879	3.6264e-30	2.30189e-29	57.2367
ULK2	-0.507732	4.63865	-11.6709	4.35182e-30	2.75863e-29	57.0558
NID1	-0.595616	5.71147	-11.6669	4.54311e-30	2.8773e-29	57.0132
KERA	-0.575202	3.48163	-11.6668	4.54786e-30	2.87902e-29	57.0121
FDFT1	0.585687	8.4638	11.6582	4.98598e-30	3.14789e-29	56.9209
ZNF415	-0.74913	4.66755	-11.6522	5.31423e-30	3.35063e-29	56.8577
BTC	-0.679061	4.98166	-11.6507	5.39892e-30	3.4025e-29	56.842
KRT19	1.10261	9.80705	11.6464	5.65106e-30	3.55505e-29	56.7967
LGI4	-0.563121	4.12733	-11.6439	5.80403e-30	3.64965e-29	56.7702
DSG2	0.828038	7.37778	11.6396	6.07813e-30	3.82031e-29	56.7244
FAAH	0.533594	5.73747	11.6352	6.37548e-30	4.00363e-29	56.6771
MORC4	0.542076	5.8032	11.6341	6.44876e-30	4.04785e-29	56.6657
SFN	1.04705	8.11043	11.6246	7.13326e-30	4.46954e-29	56.5657
CLIC2	-0.606784	5.3333	-11.6237	7.20455e-30	4.5122e-29	56.5558
THY1	-0.772518	7.49367	-11.6184	7.62329e-30	4.77022e-29	56.4998
PPM1H	0.618041	5.63799	11.6034	8.94366e-30	5.5791e-29	56.3413
PLAGL1	-0.611479	5.25026	-11.6015	9.12535e-30	5.68491e-29	56.3214
SERPINE2	-0.885394	7.21309	-11.5918	1.0117e-29	6.29435e-29	56.2191
RPS6KA1	0.52588	6.43595	11.5897	1.03555e-29	6.43422e-29	56.196
FAM83F	0.554095	4.60967	11.5815	1.12922e-29	7.01307e-29	56.1101
TSPYL5	-0.861273	5.39507	-11.5759	1.19882e-29	7.44207e-29	56.0508
MEIS3P1	-0.717684	5.64159	-11.5663	1.32775e-29	8.22793e-29	55.9494
MXD3	0.502713	5.08134	11.5604	1.41341e-29	8.74725e-29	55.8874
NRK	-0.652191	3.93531	-11.5563	1.47617e-29	9.11965e-29	55.8443
PARD6B	0.589239	4.40779	11.5426	1.70808e-29	1.05431e-28	55.6996
FOXS1	-0.62908	4.68859	-11.5383	1.78682e-29	1.10195e-28	55.6549
PRRG2	0.579589	6.05742	11.5346	1.85827e-29	1.14552e-28	55.616
LRRK2	-0.560268	4.30461	-11.5223	2.11779e-29	1.30207e-28	55.4864
EPB41L3	-0.736863	5.57994	-11.5148	2.29344e-29	1.407e-28	55.4074
BCL2L1	0.559787	7.39616	11.5109	2.38766e-29	1.46353e-28	55.3674
SLC12A8	0.533236	5.72459	11.5068	2.49526e-29	1.52882e-28	55.3237
ROR1	-0.597325	4.87098	-11.501	2.65225e-29	1.6243e-28	55.2632
ITGA6	0.529135	6.48908	11.5009	2.65644e-29	1.62616e-28	55.2617
SMPDL3B	0.66043	5.41566	11.4827	3.21963e-29	1.9624e-28	55.071
ITGBL1	-0.858248	4.67104	-11.4825	3.22731e-29	1.96623e-28	55.0686
LIMCH1	-0.673687	5.53389	-11.4788	3.35299e-29	2.03927e-28	55.0307
SHCBP1	0.512143	7.12498	11.4787	3.35903e-29	2.04207e-28	55.0289
CSTB	0.595853	8.90368	11.4568	4.22999e-29	2.56492e-28	54.8003
SATB1	-0.574788	4.58311	-11.456	4.26819e-29	2.58697e-28	54.7914
AQP11	0.627732	5.08463	11.4486	4.61233e-29	2.79076e-28	54.7145
TNFRSF10A	0.539076	5.77367	11.4415	4.97141e-29	3.00416e-28	54.6401
TSC22D3	-0.663918	5.69091	-11.435	5.32526e-29	3.21523e-28	54.572
STAB1	-0.618467	5.84827	-11.4325	5.46308e-29	3.29703e-28	54.5466
KLF2	-0.696132	8.14284	-11.4186	6.32337e-29	3.80806e-28	54.4016
GLYCTK	0.581198	5.68857	11.4066	7.17496e-29	4.31723e-28	54.2763
PRKG1	-0.576649	4.17119	-11.4028	7.46552e-29	4.48631e-28	54.237
GDF10	-0.64612	3.45967	-11.4022	7.51363e-29	4.5133e-28	54.2306
TAP2	0.538884	5.79533	11.3979	7.86003e-29	4.71936e-28	54.1859
CLEC11A	-0.700863	5.51425	-11.3757	9.92608e-29	5.94469e-28	53.9545
CRLF1	-0.737178	4.05947	-11.375	9.99586e-29	5.98394e-28	53.9475
NPTX1	-0.675111	3.8236	-11.3593	1.17888e-28	7.03337e-28	53.784
USH1C	0.805304	6.17118	11.3582	1.19201e-28	7.10807e-28	53.773
ERBB3	0.558924	6.1688	11.3551	1.23133e-28	7.33695e-28	53.7408
GJC1	-0.629247	6.50085	-11.3509	1.2873e-28	7.66074e-28	53.6967
NAPSB	-0.891636	5.19548	-11.3453	1.36507e-28	8.10986e-28	53.6386
OVOL2	0.704655	6.66344	11.3357	1.50804e-28	8.95552e-28	53.5398
STAT1	0.651765	8.46494	11.3301	1.5988e-28	9.48252e-28	53.4818
RAB3IP	0.565172	5.94315	11.325	1.68643e-28	9.99379e-28	53.4289
SEMA6A	-0.960334	5.72446	-11.3226	1.7299e-28	1.02471e-27	53.4037
AFMID	0.606249	5.1258	11.3171	1.8314e-28	1.08392e-27	53.3472
AP1S3	0.511097	4.65092	11.3143	1.8861e-28	1.11583e-27	53.318
YEATS4	0.551288	6.47978	11.3142	1.88943e-28	1.11733e-27	53.3162
BGN	-0.822651	9.24145	-11.3103	1.96754e-28	1.16303e-27	53.2761
AGRN	0.604829	6.4191	11.3077	2.02201e-28	1.19373e-27	53.249
PRSS16	0.693613	5.20006	11.3047	2.08572e-28	1.23083e-27	53.2182
SEMA3G	-0.594861	4.481	-11.3031	2.12136e-28	1.25081e-27	53.2014
BTG2	-0.686451	7.30375	-11.3019	2.14742e-28	1.26565e-27	53.1893
ITGA2	0.723327	6.54989	11.3007	2.17389e-28	1.28018e-27	53.1772
SREBF1	0.575613	6.12493	11.2961	2.28165e-28	1.34252e-27	53.1292
PDGFC	-0.675952	5.90324	-11.2915	2.39308e-28	1.40691e-27	53.082
LAMC1	-0.59394	8.31627	-11.2835	2.60138e-28	1.5281e-27	52.9992
FGFRL1	0.647474	5.68837	11.2754	2.82915e-28	1.65982e-27	52.916
STEAP4	-0.666175	4.49415	-11.2252	4.76939e-28	2.78192e-27	52.3982
ZNF662	-0.555889	3.95531	-11.2225	4.90393e-28	2.85802e-27	52.3707
THBS3	-0.568317	5.65932	-11.2217	4.94251e-28	2.87932e-27	52.3629
MTHFD1L	0.551875	5.39317	11.2192	5.07353e-28	2.95321e-27	52.337
PDGFRA	-0.715965	5.87087	-11.2124	5.44624e-28	3.16362e-27	52.2667
PSMC4	0.501862	7.26654	11.2109	5.53138e-28	3.21175e-27	52.2513
RSPH1	0.652199	4.89324	11.2071	5.74906e-28	3.3354e-27	52.213
MYO5B	0.65906	6.01565	11.199	6.25267e-28	3.62162e-27	52.1298
TSPAN6	0.652707	6.5891	11.1937	6.60558e-28	3.82288e-27	52.0754
MYB	0.915864	6.46589	11.1896	6.89254e-28	3.98568e-27	52.0332
TMEM125	0.717049	6.75839	11.1852	7.21517e-28	4.16883e-27	51.9879
GRTP1	0.576177	5.96108	11.1843	7.27984e-28	4.20447e-27	51.979
NLGN4X	-0.656629	3.90952	-11.1746	8.04643e-28	4.64151e-27	51.8798
PCDH19	-0.57212	3.82966	-11.1644	8.94183e-28	5.1538e-27	51.7752
FZD5	0.568893	6.2307	11.1618	9.18671e-28	5.29278e-27	51.7484
C4orf19	0.731696	6.10162	11.1603	9.32953e-28	5.37286e-27	51.7331
NPY	-0.857394	4.12027	-11.1529	1.0066e-27	5.78752e-27	51.6578
SUSD5	-0.625586	3.78728	-11.1514	1.02291e-27	5.87891e-27	51.6418
LRG1	0.810485	5.95122	11.1405	1.14411e-27	6.56213e-27	51.5308
GABBR1	-0.528363	4.7331	-11.138	1.17415e-27	6.73168e-27	51.5051
UBA6	0.526955	6.16067	11.1339	1.22524e-27	7.0189e-27	51.4629
B3GNT3	0.626104	6.11583	11.1216	1.39086e-27	7.96119e-27	51.3373
VASN	-0.602394	6.25135	-11.1211	1.39726e-27	7.99456e-27	51.3327
FAM149A	-0.718683	4.97561	-11.1091	1.58086e-27	9.03771e-27	51.2103
ENOX1	-0.516007	4.18073	-11.1078	1.60249e-27	9.15762e-27	51.1969
S100A11	0.53851	9.76968	11.1044	1.65934e-27	9.47098e-27	51.1623
CACNA2D1	-0.631309	4.50352	-11.1003	1.73029e-27	9.87196e-27	51.1208
ESAM	-0.583118	6.20297	-11.0974	1.78346e-27	1.01712e-26	51.0908
SAMD11	-0.516308	4.58325	-11.0961	1.80622e-27	1.02969e-26	51.0782
BATF2	0.740954	5.60606	11.0946	1.83541e-27	1.04548e-26	51.0623
MBOAT1	0.539952	5.96485	11.093	1.86565e-27	1.06185e-26	51.0461
PRKAB2	-0.503692	5.86866	-11.0651	2.48361e-27	1.40618e-26	50.7626
TFAP2A	0.726932	4.82596	11.056	2.72678e-27	1.54139e-26	50.67
PITPNM1	0.500216	6.77069	11.0438	3.08986e-27	1.74243e-26	50.5461
IL22RA1	0.754499	5.50053	11.0337	3.42496e-27	1.92832e-26	50.444
OSBPL1A	-0.594051	6.06209	-11.0317	3.49589e-27	1.96747e-26	50.4237
CITED2	-0.575194	6.49092	-11.0273	3.65706e-27	2.05653e-26	50.3791
ADRA2A	-1.04626	5.27359	-11.0243	3.77233e-27	2.11966e-26	50.3483
MRPS35	0.533242	7.88603	11.0195	3.96164e-27	2.22426e-26	50.2998
SEMA3C	-0.840936	6.27799	-11.0133	4.21855e-27	2.36568e-26	50.2375
FAM135A	0.537705	5.36008	11.006	4.54748e-27	2.54608e-26	50.1631
GRHL3	0.735589	3.76387	10.9897	5.36957e-27	3.0016e-26	49.9984
EFNA3	0.648844	4.56574	10.9867	5.53669e-27	3.09256e-26	49.968
CD248	-0.705913	6.82349	-10.9763	6.15549e-27	3.43276e-26	49.863
TGFBI	-0.715377	8.7494	-10.9744	6.27028e-27	3.49539e-26	49.8447
WWTR1	-0.65151	5.73637	-10.9668	6.77565e-27	3.77412e-26	49.7679
TMEM63A	0.543476	6.3404	10.963	7.04406e-27	3.92054e-26	49.7294
COL6A1	-0.749308	7.2599	-10.9621	7.11009e-27	3.95572e-26	49.7201
ALPK2	-0.618992	4.35962	-10.9545	7.68077e-27	4.26817e-26	49.6436
ITPKA	0.898602	5.81012	10.9383	9.05406e-27	5.01943e-26	49.4806
WWC3	-0.517965	6.04327	-10.9378	9.09643e-27	5.03896e-26	49.476
GPX7	-0.644186	5.73712	-10.9367	9.20601e-27	5.09766e-26	49.4641
TMEM30B	0.656932	7.25863	10.9309	9.76078e-27	5.39849e-26	49.4061
CALCRL	-0.645857	5.62364	-10.9047	1.27346e-26	7.01575e-26	49.1426
TMPRSS4	0.912137	6.45822	10.8948	1.40649e-26	7.73956e-26	49.0441
RAB11FIP4	0.525385	5.33662	10.8939	1.42048e-26	7.81041e-26	49.0343
BVES	-0.565343	4.10328	-10.8887	1.497e-26	8.22154e-26	48.9823
SH2D4A	0.584176	6.16553	10.8863	1.53346e-26	8.41522e-26	48.9585
NUAK1	-0.536056	6.13559	-10.8833	1.58042e-26	8.6628e-26	48.9286
PRKCI	0.592231	6.73044	10.8822	1.59788e-26	8.75511e-26	48.9177
MYEOV	0.883071	5.96604	10.8821	1.60042e-26	8.76565e-26	48.9161
PIK3IP1	-0.568278	6.6092	-10.876	1.70112e-26	9.31356e-26	48.8557
PLEKHG6	0.675402	5.73122	10.874	1.73671e-26	9.50469e-26	48.8352
EHF	0.823307	6.34673	10.8614	1.97251e-26	1.07743e-25	48.709
CLEC2B	-0.553351	5.44914	-10.8522	2.16472e-26	1.18013e-25	48.6169
STOX2	-0.641447	4.78766	-10.8454	2.3168e-26	1.2606e-25	48.5496
PTHLH	-0.557009	4.18681	-10.8302	2.70109e-26	1.46687e-25	48.3975
MST1R	0.699209	6.26001	10.8215	2.94776e-26	1.59898e-25	48.311
LAMB3	0.649916	6.09883	10.8093	3.33425e-26	1.80446e-25	48.1889
GIMAP4	-0.66088	6.9247	-10.8031	3.54627e-26	1.917e-25	48.1278
C1GALT1	0.520679	6.32734	10.8013	3.61132e-26	1.95066e-25	48.1098
EMP1	-0.675846	7.13845	-10.7856	4.2285e-26	2.28054e-25	47.9535
GNB4	-0.537134	5.32678	-10.7845	4.27664e-26	2.30386e-25	47.9423
SLC8A2	-0.704496	3.56744	-10.7816	4.4022e-26	2.3706e-25	47.9136
ZNF154	-0.50042	3.80017	-10.7804	4.4545e-26	2.39785e-25	47.9019
CNTN4	-0.511839	4.20437	-10.7629	5.31006e-26	2.85186e-25	47.7278
FGFR1	-0.511249	4.90082	-10.7618	5.36719e-26	2.88144e-25	47.7172
BICC1	-0.536556	4.52297	-10.7511	5.97658e-26	3.20372e-25	47.6107
GK	0.584631	5.46499	10.7393	6.7245e-26	3.59917e-25	47.4939
NUP188	0.509849	5.7141	10.737	6.87991e-26	3.67955e-25	47.4712
AGPAT4	-0.504731	4.44426	-10.7369	6.88555e-26	3.68117e-25	47.4704
CXCL1	1.07494	6.72266	10.7352	7.0086e-26	3.74553e-25	47.4529
KCNH2	-0.702333	4.69762	-10.7305	7.34069e-26	3.9194e-25	47.407
PPP2R3A	-0.538029	4.76023	-10.7305	7.34227e-26	3.9194e-25	47.4068
TRPC4	-0.508478	3.67906	-10.7229	7.92081e-26	4.22663e-25	47.3317
EXPH5	0.554542	5.04609	10.7212	8.05618e-26	4.29399e-25	47.3149
PRKAR2B	-0.658612	4.92325	-10.7183	8.29174e-26	4.41454e-25	47.2863
RAC3	0.760825	4.62408	10.7125	8.79121e-26	4.67516e-25	47.2284
EVPL	0.727278	5.73541	10.7117	8.86035e-26	4.71015e-25	47.2206
SERP2	-0.608639	4.14988	-10.7105	8.96275e-26	4.76279e-25	47.2092
DOCK3	-0.527016	3.37958	-10.7051	9.46505e-26	5.02403e-25	47.1552
LY86	-0.697751	5.82723	-10.705	9.47057e-26	5.02507e-25	47.1546
FUT2	0.715831	6.80953	10.6988	1.00751e-25	5.34183e-25	47.0933
NFASC	-0.571742	4.11626	-10.6969	1.02652e-25	5.44056e-25	47.0748
METTL7A	-0.721823	6.29551	-10.6917	1.08091e-25	5.72238e-25	47.0237
NR2F6	0.53129	6.60328	10.689	1.11049e-25	5.87457e-25	46.9969
PFKP	0.537285	7.60857	10.686	1.14405e-25	6.04984e-25	46.9674
MTA2	0.551202	6.25559	10.6846	1.16096e-25	6.13466e-25	46.9529
PKP2	0.618422	6.43193	10.6752	1.27377e-25	6.71062e-25	46.8611
LRRC56	0.562343	4.66091	10.6743	1.28638e-25	6.77454e-25	46.8513
C1orf210	0.578673	5.24474	10.6671	1.38175e-25	7.26863e-25	46.7804
TBC1D19	-0.583218	4.68989	-10.6486	1.6606e-25	8.72247e-25	46.5984
LPL	-0.710871	5.00438	-10.6468	1.69065e-25	8.87703e-25	46.5806
DHDH	0.791392	4.51004	10.6417	1.7773e-25	9.32502e-25	46.5311
METTL7B	0.838885	6.36068	10.6186	2.23561e-25	1.16948e-24	46.3038
CANT1	0.506981	7.83775	10.6088	2.46272e-25	1.28733e-24	46.208
SIPA1L2	-0.598301	6.49218	-10.5996	2.69729e-25	1.40682e-24	46.1179
INTS8	0.510439	6.9404	10.5901	2.96302e-25	1.54256e-24	46.0248
DDAH1	0.56135	6.80601	10.5844	3.13446e-25	1.63094e-24	45.9691
SLC9A3R1	0.571079	8.06886	10.5842	3.13968e-25	1.63273e-24	45.9675
CAMK1D	-0.500788	4.609	-10.5714	3.5658e-25	1.85091e-24	45.8414
COL3A1	-0.803326	10.0279	-10.5612	3.94094e-25	2.04112e-24	45.7423
TMEM132A	0.55716	5.31934	10.5596	4.00441e-25	2.07247e-24	45.7265
ARHGEF19	0.568922	5.23685	10.5591	4.02299e-25	2.08133e-24	45.7219
PSMB10	0.520673	8.42099	10.5515	4.33536e-25	2.23965e-24	45.6479
DYSF	-0.511272	5.82559	-10.5415	4.78626e-25	2.47077e-24	45.5499
TNN	-0.563015	3.87856	-10.5413	4.79474e-25	2.47424e-24	45.5481
FOXQ1	0.98659	8.73281	10.5368	5.01174e-25	2.58433e-24	45.5043
TMEM45B	0.909536	7.31378	10.5314	5.28858e-25	2.72409e-24	45.451
OTX1	0.537303	4.17953	10.5111	6.45605e-25	3.30972e-24	45.2535
MEST	0.547049	5.9237	10.4961	7.47554e-25	3.82264e-24	45.1083
PCDH9	-0.504849	3.48621	-10.4961	7.47837e-25	3.8227e-24	45.1079
G6PD	0.525307	6.22869	10.4949	7.56294e-25	3.86453e-24	45.0968
KIAA0408	-0.547056	3.61594	-10.485	8.33536e-25	4.25459e-24	45.0005
TIMP4	-0.652344	4.25265	-10.4848	8.3532e-25	4.26216e-24	44.9984
RTN4R	0.507571	4.80833	10.4814	8.63788e-25	4.40582e-24	44.9652
NKX2-3	-0.632733	4.05217	-10.4775	8.9722e-25	4.57303e-24	44.9276
MED24	0.559576	5.73224	10.4743	9.25683e-25	4.71299e-24	44.8967
FOXD2	0.682263	4.93258	10.4705	9.60591e-25	4.88896e-24	44.86
MAFB	-0.638813	6.92924	-10.4328	1.38934e-24	7.04057e-24	44.4946
RAB32	-0.578237	6.68794	-10.4282	1.4528e-24	7.35423e-24	44.4503
STK32B	-0.610932	4.12055	-10.4232	1.5263e-24	7.71798e-24	44.4015
RNF43	0.784018	5.57837	10.4216	1.54903e-24	7.82451e-24	44.3868
MGLL	-0.60732	6.56055	-10.4153	1.6485e-24	8.32099e-24	44.3252
ETNK1	0.51044	6.12215	10.4123	1.69677e-24	8.54935e-24	44.2966
CCND1	0.597964	8.58546	10.4116	1.70883e-24	8.60393e-24	44.2896
NUP62CL	0.716416	4.87261	10.4048	1.82541e-24	9.18112e-24	44.2243
CHRM2	-0.661029	3.33217	-10.3944	2.02005e-24	1.0142e-23	44.1239
TIMP2	-0.648083	6.98048	-10.3739	2.46628e-24	1.23384e-23	43.9263
CHAC1	0.586554	4.86398	10.3733	2.48011e-24	1.23988e-23	43.9208
TMPRSS3	0.826696	5.47196	10.3678	2.61626e-24	1.30563e-23	43.8679
TAC3	-0.548605	4.42198	-10.3669	2.63951e-24	1.31677e-23	43.8591
CYBA	0.540873	9.12865	10.3538	2.99618e-24	1.49101e-23	43.7336
A4GALT	-0.589412	5.12751	-10.3446	3.27558e-24	1.62832e-23	43.6454
RUSC2	-0.502939	5.18274	-10.3424	3.34481e-24	1.66215e-23	43.6247
F2RL1	0.781233	7.32718	10.3402	3.41999e-24	1.69891e-23	43.6027
GJB2	0.807474	7.17567	10.3396	3.43697e-24	1.70674e-23	43.5977
TMEM144	0.520426	5.53187	10.3315	3.72041e-24	1.84684e-23	43.5193
MAOA	-0.820504	7.10441	-10.3257	3.93215e-24	1.95127e-23	43.4645
GLI2	-0.53709	4.4979	-10.3241	3.9957e-24	1.9821e-23	43.4486
TST	0.559707	8.82184	10.31	4.57873e-24	2.26813e-23	43.3138
NDRG2	-0.566319	6.12531	-10.3078	4.67519e-24	2.3151e-23	43.2931
RDX	-0.610848	5.87102	-10.2882	5.65089e-24	2.79335e-23	43.1055
RAB17	0.625861	6.41352	10.2842	5.87164e-24	2.90043e-23	43.0676
GPC6	-0.597949	5.5482	-10.284	5.88793e-24	2.90746e-23	43.0648
MYO5C	0.520432	7.29339	10.2637	7.15767e-24	3.51599e-23	42.8715
MICB	0.590661	5.61919	10.2566	7.66541e-24	3.76147e-23	42.8037
KREMEN2	0.518492	3.91373	10.2526	7.96058e-24	3.90359e-23	42.7663
OLFML2B	-0.724775	6.20317	-10.2452	8.55113e-24	4.1859e-23	42.6954
DGAT2	0.503863	5.25465	10.2384	9.13024e-24	4.46628e-23	42.6306
ID3	-0.578258	7.55363	-10.2377	9.19148e-24	4.49312e-23	42.6239
NAALADL1	-0.520426	4.72999	-10.2152	1.14097e-23	5.55628e-23	42.4099
EPHA7	-0.689369	3.68489	-10.2149	1.14327e-23	5.56556e-23	42.4079
IFNG	0.703973	4.09993	10.2062	1.24329e-23	6.0441e-23	42.3249
TCEAL8	-0.510887	7.04003	-10.1968	1.36008e-23	6.60273e-23	42.2361
EID2B	-0.562424	5.63124	-10.1867	1.499e-23	7.26715e-23	42.1398
FHL2	-0.604829	7.86027	-10.1756	1.66691e-23	8.07009e-23	42.0347
EGR1	-0.686359	8.34479	-10.1743	1.68756e-23	8.16725e-23	42.0225
ASPN	-0.788741	5.77673	-10.1723	1.71971e-23	8.31715e-23	42.0039
APOBEC3B	0.780668	5.22406	10.1709	1.74256e-23	8.42477e-23	41.9908
KLHL13	-0.647059	4.46869	-10.1519	2.0892e-23	1.00662e-22	41.8112
TUBA1A	-0.550853	9.15385	-10.15	2.12724e-23	1.02424e-22	41.7934
MET	0.663645	6.05127	10.1479	2.16977e-23	1.04401e-22	41.7738
PLVAP	-0.551706	7.1957	-10.1469	2.19164e-23	1.05381e-22	41.7638
MDK	0.595516	6.91408	10.1415	2.30665e-23	1.10798e-22	41.7132
TMEM139	0.725502	5.3472	10.1405	2.32881e-23	1.11786e-22	41.7038
ABHD11	0.537194	5.7968	10.1248	2.70496e-23	1.29665e-22	41.5556
GLDC	0.902467	4.22939	10.1161	2.93762e-23	1.40579e-22	41.4739
GBP2	-0.57771	7.93314	-10.112	3.0567e-23	1.46228e-22	41.4346
IGF2BP3	1.05195	5.37487	10.1055	3.25092e-23	1.55256e-22	41.3736
FOXRED2	0.560021	5.50039	10.1039	3.3004e-23	1.57565e-22	41.3587
ESM1	0.682046	4.93694	10.1002	3.41657e-23	1.63001e-22	41.3244
LY96	-0.645224	7.19786	-10.0954	3.57786e-23	1.70638e-22	41.2788
TMEM184A	0.501062	4.84231	10.0631	4.86112e-23	2.31137e-22	40.9755
ADCYAP1	-0.58513	3.65948	-10.0471	5.65244e-23	2.67859e-22	40.8262
KCTD15	-0.502836	5.00446	-10.0469	5.66244e-23	2.68243e-22	40.8245
NLGN2	-0.514078	5.15494	-10.0427	5.89257e-23	2.7877e-22	40.7851
S100B	-0.624632	3.89443	-10.0424	5.9131e-23	2.79647e-22	40.7816
SLC22A18	0.604754	6.54646	10.0273	6.81806e-23	3.22014e-22	40.6407
MARK1	-0.582235	4.38641	-10.024	7.02907e-23	3.31646e-22	40.6106
CHODL	-0.534917	3.98246	-10.0111	7.94577e-23	3.74271e-22	40.4893
TMEM52	0.593823	4.64929	10.0023	8.62632e-23	4.05785e-22	40.408
PDLIM7	-0.512361	6.12745	-10.0018	8.66981e-23	4.07695e-22	40.403
CDC42EP1	0.542996	6.7956	9.98895	9.78486e-23	4.59364e-22	40.2833
MPZL2	0.508417	6.15388	9.98554	1.01034e-22	4.74161e-22	40.2516
RBMS1	-0.509614	6.20894	-9.9845	1.02024e-22	4.7849e-22	40.2419
CYS1	-0.621247	4.2416	-9.98411	1.02401e-22	4.80098e-22	40.2383
PPP1R16B	-0.67856	5.29675	-9.98167	1.04777e-22	4.90745e-22	40.2156
ARRDC4	-0.525672	6.01476	-9.97819	1.0827e-22	5.06096e-22	40.1831
NRN1	-0.605733	4.58819	-9.97783	1.08628e-22	5.07603e-22	40.1799
PHLDB1	-0.536971	5.6299	-9.96791	1.19246e-22	5.56481e-22	40.0876
ATP8B2	-0.502664	5.09799	-9.96641	1.20936e-22	5.63996e-22	40.0737
PHLDA2	0.673888	6.27057	9.96589	1.21528e-22	5.66567e-22	40.0688
OLFML2A	-0.562053	5.96129	-9.96262	1.25318e-22	5.84042e-22	40.0385
NGFR	-0.786323	3.87997	-9.95463	1.35079e-22	6.28909e-22	39.9643
ATP1B1	0.579369	9.60958	9.95043	1.40505e-22	6.53526e-22	39.9253
HPSE	0.505306	5.10703	9.94894	1.42479e-22	6.6249e-22	39.9115
EPHA4	-0.609558	4.44854	-9.94446	1.48602e-22	6.90503e-22	39.8699
LDLR	0.56638	7.61048	9.9426	1.51209e-22	7.01924e-22	39.8527
PLEKHH2	-0.50004	4.30672	-9.94166	1.52556e-22	7.07942e-22	39.8439
DPEP2	-0.621286	4.26894	-9.92959	1.70817e-22	7.91641e-22	39.732
NUDT14	0.520364	6.43779	9.91457	1.96583e-22	9.08965e-22	39.593
BCL2L15	0.678166	5.53619	9.91268	2.00091e-22	9.2397e-22	39.5755
RNASE6	-0.652835	6.12906	-9.9119	2.01544e-22	9.30374e-22	39.5684
VIL1	0.867207	6.05814	9.91165	2.02023e-22	9.3228e-22	39.566
LRRFIP1	-0.572928	7.85966	-9.90007	2.25107e-22	1.03789e-21	39.459
EPDR1	-0.766237	6.38889	-9.90006	2.2513e-22	1.03789e-21	39.4589
NTN4	-0.582553	5.89773	-9.89838	2.28684e-22	1.05393e-21	39.4434
GPRIN1	0.50776	4.073	9.89239	2.41837e-22	1.11346e-21	39.3881
OXCT1	-0.658043	5.97473	-9.88123	2.68374e-22	1.23403e-21	39.2851
PCBP3	-0.510841	4.15144	-9.86898	3.00821e-22	1.37783e-21	39.1722
STARD3	0.594115	5.76819	9.84891	3.62595e-22	1.65539e-21	38.9874
BAIAP2L2	0.728842	6.92614	9.84766	3.66843e-22	1.67316e-21	38.9759
PLEKHH1	0.513013	5.60004	9.8442	3.78837e-22	1.72564e-21	38.9441
WFS1	-0.537882	7.03586	-9.8366	4.06542e-22	1.84766e-21	38.8743
KIAA0895	0.523811	5.33531	9.83315	4.19789e-22	1.9054e-21	38.8426
[truncated: 371 more rows]

## Sheet: Shared DEGs
FHL1
MYH11
DES
C7
MFAP4
MAMDC2
PLS1
ACTG2
TMEM100
SPON1
TMEM125
ITPKA
SLC22A18
PTPRH
F2RL1
FA2H
ADH1B
KIFC1
SMPD3
HNF4G
TMPRSS2
C1orf116
S100A14
MUC13
GOLT1A
PRSS8
PLLP
DSC2
FXYD3
HHLA2
GREM2
ANKS4B
CYP2S1
CYBRD1
S100P
IL33
MT1G
CCL19
TRIM31
LCN2
SLC9A2
SLPI
SCD
MT1H
MMRN1
MUC1
PDZK1IP1
TSPAN7
DDC
PDK4
WFDC1
SERPINB5
PI3
SCARA5
CEACAM5
NMU
ATP10B
GKN1
CLDN18
DMBT1
CLDN3
OLFM4
CXCL17
HPGD
REG4
LIPF
TYRP1
ADH1C
MT1E
TPSAB1
GAD1
TM4SF4
HMGCS2
MAL
