# Supplementary material for: Comprehensive Analysis of the Aberrance and Functional Significance of Ferroptosis in Gastric Cancer
Source: Front Pharmacol. 2022 Jul 12;13:919490. doi: 10.3389/fphar.2022.919490 (PMC9315307; doi:10.3389/fphar.2022.919490)
Supplement: Supplementary file 4 [file Table1.XLSX]

## Sheet: TCGA-STAD
TCGA Participant Barcode	TCGA Project Code	Organ	Pathologic T	Pathologic N	Pathologic M	Pathologic Stage	Country	Gender	Age at initial pathologic diagnosis	Days to last known alive	Vital status	Detailed Anatomic Site	MSI Status	Race	Geographic Region	Leukocyte Fraction	CDKN2A methylation	MLH1 methylation	BRCA1 epigenetic silencing	RAD51C_epigenetic_silencing	T cells CD8	NK cells resting	Macrophages M1	Stemness RNA based	Stemness DNAmeth based	Colorectal CMS	Interferon Gamma Response - C1 Hallmark	Wnt Beta Catening Signaling - C1 Hallmark	Anatomic Region	Left or right colon	Stage	Hypermethylation category	Gastric histological classification	SNP Array TCGA Aliquot ID	Exome TCGA Aliquot ID	RNASeq TCGA Aliquot ID	Matched Normal Tissue Type	ABSOLUTE Purity	ABSOLUTE Ploidy	WGD	Tumor cell DNA fraction	Fraction of genome with duplicated alleles	CDS	Fraction of genome with subclonal SCNAs	CIN GS binary classification	N_homozygous_deletions	N_arm_level	N_focal_amp	N_focal_del
TCGA-3M-AB46	STAD	Gastric	T2b	N0	MX	IB	United_States	MALE	70	1765	Alive	Gastric_Fundus_and_Body	MSS	WHITE	The_Americas	0.172976	0	0	0	0	0.0695375	0.0160887	0.0876717	0.501689	0.235597	NA	0.552874	1.55017	Gastric_Fundus_and_Body	NA	I	Non-CIMP	NA	TCGA-3M-AB46-01A-11D-A40Z-01	TCGA-3M-AB46-01A-11D-A410-08	TCGA-3M-AB46-01A-11R-A414-31	Blood	0.74	1.97	0	0.73	0.293468	0.265333	0.124152	1	3	18	26	18
TCGA-3M-AB47	STAD	Gastric	T3	N2	MX	IIIB	United_States	MALE	51	426	Dead	NA	MSI-L	WHITE	The_Americas	0.34238	0	0	0	0	0.0995364	0.00837914	0.0171448	0.317381	0.21228	NA	1.03231	3.5935	NA	NA	III	Non-CIMP	NA	TCGA-3M-AB47-01A-22D-A40Z-01	TCGA-3M-AB47-01A-22D-A410-08	TCGA-3M-AB47-01A-22R-A414-31	Blood	0.39	2.16	0	0.41	0.199937	0.00674459	0.00106135	0	3	3	2	14
TCGA-B7-5816	STAD	Gastric	T4a	N0	M0	IIB	Russia	FEMALE	51.19	812	Alive	Gastric_Fundus_and_Body	MSI-H	WHITE	Eastern_Europe	0.406307	0	1	0	0	0.0367898	0	0.136145	0.346425	0.179966	NA	3.06707	2.25296	Gastric_Fundus_and_Body	NA	II	GEA CIMP-L	Diffuse	TCGA-B7-5816-01A-21D-1599-01	TCGA-B7-5816-01A-21D-1600-08	TCGA-B7-5816-01A-21R-1602-13	Blood	0.31	4.25	1	0.49	0.99994	0.00863814	0.0178699	0	1	2	2	14
TCGA-B7-5818	STAD	Gastric	T2	N0	M0	IB	Russia	MALE	62.4	356	Alive	Gastric_Fundus_and_Body	MSI-L	WHITE	Eastern_Europe	0.209525	1	0	0	1	0.194766	0	0.119292	0.458775	0.0827317	NA	1.51559	1.34253	Gastric_Fundus_and_Body	NA	I	CIMP EBV	Diffuse	TCGA-B7-5818-01A-11D-1599-01	TCGA-B7-5818-01A-11D-1600-08	TCGA-B7-5818-01A-11R-1602-13	Blood	0.71	2.15	0	0.72	0.251646	0.0619576	0.0225451	1	0	8	14	9
TCGA-B7-A5TI	STAD	Gastric	T4	N3	M0	IIIC	Russia	MALE	52.06	595	Alive	Gastric_Fundus_and_Body	MSI-H	WHITE	Eastern_Europe	0.233759	0	0	0	0	0.146944	0.0100938	0.1033	0.383919	0.199598	NA	-0.0803554	2.53189	Gastric_Fundus_and_Body	NA	III	Non-CIMP	Diffuse	TCGA-B7-A5TI-01A-11D-A31K-01	TCGA-B7-A5TI-01A-11D-A31L-08	TCGA-B7-A5TI-01A-11R-A31P-31	Blood	0.6	1.87	0	0.59	0.115423	0.16352	0.0989467	1	3	12	30	27
TCGA-B7-A5TJ	STAD	Gastric	T4a	NX	M0	IIB	Russia	MALE	74.08	335	Alive	Gastric_Fundus_and_Body	MSI-H	WHITE	Eastern_Europe	0.130374	0	1	0	0	0.0505599	0.00158292	0.0237494	0.422307	0.18205	NA	-0.440668	3.3872	Gastric_Fundus_and_Body	NA	II	CIMP-H	Intestinal	TCGA-B7-A5TJ-01A-11D-A31K-01	TCGA-B7-A5TJ-01A-11D-A31L-08	TCGA-B7-A5TJ-01A-11R-A31P-31	Blood	0.65	2.77	1	0.72	0.696329	0.0952597	0.32023	1	4	18	12	11
TCGA-B7-A5TK	STAD	Gastric	T4	NA	M0	IIIA	Russia	MALE	51.34	288	Alive	Gastric_Fundus_and_Body	MSS	WHITE	Eastern_Europe	0.482323	1	0	0	0	0.336669	0.0185329	0.0681246	0.356183	0.126602	NA	3.90821	1.25414	Gastric_Fundus_and_Body	NA	III	CIMP EBV	Diffuse	TCGA-B7-A5TK-01A-12D-A31K-01	TCGA-B7-A5TK-01A-12D-A31L-08	TCGA-B7-A5TK-01A-12R-A36D-31	Blood	0.25	2.18	0	0.27	0.389537	0.0479462	0.0160447	1	4	6	0	1
TCGA-B7-A5TN	STAD	Gastric	T4a	NX	M0	IIB	Russia	MALE	60.13	287	Alive	Gastric_Fundus_and_Body	MSS	WHITE	Eastern_Europe	0.129106	0	0	1	0	0.0655456	0	0.0716931	0.275616	0.241051	NA	1.09363	2.84528	Gastric_Fundus_and_Body	NA	II	Non-CIMP	NA	TCGA-B7-A5TN-01A-21D-A31K-01	TCGA-B7-A5TN-01A-21D-A31L-08	TCGA-B7-A5TN-01A-21R-A31P-31	Blood	0.54	2.75	1	0.61	0.919155	0.162597	0.6663	1	2	24	53	24
TCGA-BR-4187	STAD	Gastric	TX	NX	M0	NA	Russia	MALE	56.5	141	Dead	Gastric_Antrum_and_Pylorus	MSS	WHITE	Eastern_Europe	0.439234	NA	NA	0	0	0.0777131	0.0237079	0.0148791	0.240276	NA	NA	2.47678	2.09461	Gastric_Antrum_and_Pylorus	NA	NA	Non-CIMP	NA	TCGA-BR-4187-01A-01D-1130-01	TCGA-BR-4187-01A-01D-1126-08	TCGA-BR-4187-01A-01R-1131-13	Tissue	0.3	2.06	0	0.3	0.107893	0	0.27563	0	0	8	5	0
TCGA-BR-4191	STAD	Gastric	TX	N1	M0	NA	Russia	MALE	72.72	558	Dead	NA	MSS	WHITE	Eastern_Europe	0.267345	NA	NA	0	0	0.0651903	0.0951257	0.0373802	0.326973	NA	NA	2.2012	1.93642	NA	NA	NA	Non-CIMP	NA	TCGA-BR-4191-01A-02D-1130-01	TCGA-BR-4191-01A-02D-1126-08	TCGA-BR-4191-01A-02R-1131-13	Tissue	0.51	2.1	0	0.53	0.322982	0.171141	0.342887	1	6	17	53	39
TCGA-BR-4201	STAD	NA	T2a	NX	M0	NA	Russia	FEMALE	66.68	940	Dead	Indeterminate_GE_Junction	MSI-H	WHITE	Eastern_Europe	0.398502	NA	NA	0	0	0.0510234	0.0733675	0.0408968	0.326567	NA	NA	1.71687	1.5311	Gastroesophageal_Junction	NA	NA	Non-CIMP	NA	TCGA-BR-4201-01A-01D-1130-01	TCGA-BR-4201-01A-01D-1126-08	TCGA-BR-4201-01A-01R-1131-13	Tissue	0.36	2.08	0	0.37	0.274328	0.0144411	0.0315171	0	0	2	6	4
TCGA-BR-4253	STAD	Gastric	T3	N1	M0	IIIA	Russia	FEMALE	80.49	124	Dead	Gastric_Fundus_and_Body	MSS	WHITE	Eastern_Europe	0.3876	NA	NA	0	0	0.20176	0.0746193	0.149511	0.541025	NA	NA	3.71067	0.775439	Gastric_Fundus_and_Body	NA	III	CIMP EBV	NA	TCGA-BR-4253-01A-01D-1130-01	TCGA-BR-4253-01A-01D-1126-08	TCGA-BR-4253-01A-01R-1131-13	Tissue	0.25	4.04	1	0.4	0.999621	0.00479064	0.0206193	0	0	1	1	10
TCGA-BR-4255	STAD	Gastric	T3	N1	M0	IIIA	Russia	FEMALE	76.37	124	Dead	NA	MSS	WHITE	Eastern_Europe	0.281056	NA	NA	0	0	0.24001	0.0139252	0.0285402	0.263642	NA	NA	1.0204	2.6348	NA	NA	III	Non-CIMP	NA	TCGA-BR-4255-01A-01D-1130-01	TCGA-BR-4255-01A-01D-1126-08	TCGA-BR-4255-01A-01R-1131-13	Tissue	0.21	3.08	1	0.3	0.986027	0.215547	0.517013	1	2	24	21	7
TCGA-BR-4256	STAD	Gastric	TX	N1	M0	NA	Russia	MALE	80.61	284	Dead	Gastric_Antrum_and_Pylorus	MSI-H	WHITE	Eastern_Europe	0.422067	NA	NA	0	0	0.075044	0.0526739	0.0686307	0.317757	NA	NA	3.44341	1.68149	Gastric_Antrum_and_Pylorus	NA	NA	GEA CIMP-L	NA	TCGA-BR-4256-01A-01D-1130-01	TCGA-BR-4256-01A-01D-1126-08	TCGA-BR-4256-01A-01R-1131-13	Tissue	0.35	2.14	0	0.36	0.146828	0.000648245	0.675322	0	0	1	2	1
TCGA-BR-4257	STAD	Gastric	TX	NX	M0	NA	Russia	FEMALE	79.44	294	Dead	Gastric_Antrum_and_Pylorus	MSI-H	WHITE	Eastern_Europe	0.2345	NA	NA	0	0	0.0636875	0.0335751	0.0519119	0.446295	NA	NA	1.22689	2.07129	Gastric_Antrum_and_Pylorus	NA	NA	GEA CIMP-L	NA	TCGA-BR-4257-01A-01D-1130-01	TCGA-BR-4257-01A-01D-1126-08	TCGA-BR-4257-01A-01R-1131-13	Tissue	0.54	2.65	1	0.61	0.636143	0.0493643	0.165144	1	0	20	4	11
TCGA-BR-4267	STAD	Gastric	T2a	N0	M0	IB	Russia	MALE	51.2	188	Dead	Gastric_Fundus_and_Body	MSS	WHITE	Eastern_Europe	0.131743	NA	NA	0	0	0.0415791	0.0152519	0.0160107	0.379308	NA	NA	0.76517	2.06547	Gastric_Fundus_and_Body	NA	I	Non-CIMP	NA	TCGA-BR-4267-01A-01D-1130-01	TCGA-BR-4267-01A-01D-1126-08	TCGA-BR-4267-01A-01R-1131-13	Tissue	0.75	1.99	0	0.74	0.182701	0.173039	0.223052	1	2	18	28	23
TCGA-BR-4279	STAD	Gastric	T2a	N1	M0	II	Russia	MALE	43.98	291	Dead	NA	MSS	WHITE	Eastern_Europe	0.240371	NA	NA	0	0	0.0695973	0.0390301	0.0305457	0.220859	NA	NA	1.9425	1.21139	NA	NA	II	Non-CIMP	NA	TCGA-BR-4279-01A-01D-1130-01	TCGA-BR-4279-01A-01D-1126-08	TCGA-BR-4279-01A-01R-1131-13	Tissue	0.34	1.85	0	0.32	0.00655712	0.145733	0.0558431	1	0	6	3	7
TCGA-BR-4280	STAD	Gastric	T2b	N1	M0	III	Russia	FEMALE	78.07	201	Dead	NA	MSI-H	WHITE	Eastern_Europe	0.107561	NA	NA	0	0	0.0756098	0.023204	0.0355276	0.555598	NA	NA	1.38974	2.95234	NA	NA	III	CIMP-H	NA	TCGA-BR-4280-01A-01D-1130-01	TCGA-BR-4280-01A-01D-1126-08	TCGA-BR-4280-01A-01R-1131-13	Tissue	0.76	2.05	0	0.76	0.0572134	0.00400354	0.0353199	0	0	2	2	12
TCGA-BR-4292	STAD	Gastric	T1	NX	M0	NA	Russia	FEMALE	73.02	0	Alive	Gastric_Fundus_and_Body	MSI-H	WHITE	Eastern_Europe	0.151289	NA	NA	0	0	0.14455	0.0147054	0.0541849	0.546956	NA	NA	1.65253	1.8385	Gastric_Fundus_and_Body	NA	NA	CIMP-H	NA	TCGA-BR-4292-01A-01D-1130-01	TCGA-BR-4292-01A-01D-1126-08	TCGA-BR-4292-01A-01R-1131-13	Tissue	0.68	2.16	0	0.69	0.167322	0.0156984	0	0	0	2	9	4
TCGA-BR-4294	STAD	Gastric	T2a	NX	M0	NA	Russia	MALE	65.05	0	Alive	Gastric_Fundus_and_Body	MSI-L	WHITE	Eastern_Europe	0.0257152	NA	NA	0	0	0.136809	0.0163724	0.0180553	0.433884	NA	NA	-1.35795	2.2122	Gastric_Fundus_and_Body	NA	NA	Non-CIMP	Intestinal	TCGA-BR-4294-01A-01D-1130-01	TCGA-BR-4294-01A-01D-1126-08	TCGA-BR-4294-01A-01R-1131-13	Tissue	0.94	1.68	0	0.93	0.0586799	0.273204	0.226624	1	0	14	3	4
TCGA-BR-4357	STAD	Gastric	T3	NX	MX	NA	Russia	MALE	58.3	0	Alive	Gastric_Fundus_and_Body	MSS	WHITE	Eastern_Europe	0.289103	NA	NA	0	0	0.0898213	0.0951247	0.0616483	0.416639	NA	NA	2.25929	1.25713	Gastric_Fundus_and_Body	NA	NA	Non-CIMP	NA	TCGA-BR-4357-01A-01D-1155-01	TCGA-BR-4357-01A-01D-1158-08	TCGA-BR-4357-01A-01R-1157-13	Tissue	0.44	2.51	1	0.49	0.634378	0.118545	0.235841	1	4	12	369	127
TCGA-BR-4361	STAD	Gastric	T4	N0	M0	IIIA	Russia	FEMALE	66.42	0	Alive	NA	MSI-H	WHITE	Eastern_Europe	0.227372	NA	NA	0	0	0.0673458	0.0138396	0.0785756	0.417582	NA	NA	2.27651	1.88656	NA	NA	III	GEA CIMP-L	NA	TCGA-BR-4361-01A-01D-1155-01	TCGA-BR-4361-01A-01D-1158-08	TCGA-BR-4361-01A-01R-1157-13	Tissue	0.67	2.04	0	0.67	0.0527209	0.0116946	0.00297289	0	0	1	9	16
TCGA-BR-4362	STAD	Gastric	TX	N1	M0	NA	Russia	FEMALE	74.41	0	Alive	NA	MSI-H	WHITE	Eastern_Europe	0.297054	NA	NA	0	0	0.101951	0.0151407	0.09917	0.529227	NA	NA	2.56642	2.2377	NA	NA	NA	CIMP-H	NA	TCGA-BR-4362-01A-01D-1155-01	TCGA-BR-4362-01A-01D-1158-08	TCGA-BR-4362-01A-01R-1157-13	Tissue	0.55	2.27	0	0.58	0.366715	0.0226894	0.000713827	0	0	6	2	18
TCGA-BR-4363	STAD	Gastric	T3	NX	MX	NA	Russia	FEMALE	60.77	0	Alive	Gastric_Fundus_and_Body	MSI-H	WHITE	Eastern_Europe	0.200074	NA	NA	0	0	0.16197	0.0288536	0.103393	0.364478	NA	NA	1.87192	1.77951	Gastric_Fundus_and_Body	NA	NA	Non-CIMP	NA	TCGA-BR-4363-01A-01D-1155-01	TCGA-BR-4363-01A-01D-1158-08	TCGA-BR-4363-01A-01R-1157-13	Tissue	0.63	2.04	0	0.64	0.0530891	0.0449886	0.011483	1	1	4	13	14
TCGA-BR-4366	STAD	Gastric	TX	NX	M0	NA	Russia	MALE	87.68	0	Alive	Gastric_Antrum_and_Pylorus	MSS	WHITE	Eastern_Europe	0.0918049	NA	NA	0	0	0.0402563	0.0108031	0.0752309	0.408225	NA	NA	0.895107	1.27934	Gastric_Antrum_and_Pylorus	NA	NA	Non-CIMP	NA	TCGA-BR-4366-01A-01D-1155-01	TCGA-BR-4366-01A-01D-1158-08	TCGA-BR-4366-01A-01R-1157-13	Tissue	0.8	2.07	0	0.81	0.482301	0.222051	0.488373	1	6	18	194	115
TCGA-BR-4368	STAD	Gastric	T4	N2	M0	IV	Russia	FEMALE	78.77	0	Alive	Gastric_Antrum_and_Pylorus	MSI-H	WHITE	Eastern_Europe	0.347871	NA	NA	0	0	0.119718	0	0.103576	0.360799	NA	NA	1.83869	2.21351	Gastric_Antrum_and_Pylorus	NA	IV	CIMP-H	NA	TCGA-BR-4368-01A-01D-1155-01	TCGA-BR-4368-01A-01D-1158-08	TCGA-BR-4368-01A-01R-1157-13	Tissue	0.42	2.41	0	0.46	0.414952	0.00688601	0	0	0	8	2	8
TCGA-BR-4369	STAD	Gastric	TX	NX	M0	NA	Russia	MALE	75.32	0	Alive	Gastric_GE_Junction	MSS	WHITE	Eastern_Europe	0.202172	NA	NA	0	0	0.0258768	0.0247635	0.0386116	0.350914	NA	NA	0.179433	1.2925	Proximal_Stomach	NA	NA	Non-CIMP	NA	TCGA-BR-4369-01A-01D-1155-01	TCGA-BR-4369-01A-01D-1158-08	TCGA-BR-4369-01A-01R-1157-13	Tissue	0.4	4.41	2	0.6	0.999474	0.213323	0.652522	1	1	32	81	60
TCGA-BR-4370	STAD	Gastric	TX	NX	M0	NA	Russia	FEMALE	74.87	0	Alive	Gastric_Antrum_and_Pylorus	MSI-H	WHITE	Eastern_Europe	0.30101	NA	NA	0	0	0.0484008	0.027354	0.0957987	0.20404	NA	NA	2.21359	2.57276	Gastric_Antrum_and_Pylorus	NA	NA	CIMP-H	NA	TCGA-BR-4370-01A-01D-1155-01	TCGA-BR-4370-01A-01D-1158-08	TCGA-BR-4370-01A-01R-1157-13	Tissue	0.42	2.11	0	0.43	0.158027	2.11e-06	0.101282	0	0	3	2	4
TCGA-BR-4371	STAD	Gastric	T2	NX	M0	NA	Russia	FEMALE	71.98	0	Alive	Gastric_Fundus_and_Body	MSS	WHITE	Eastern_Europe	0.0422031	NA	NA	0	0	0.0525722	0.00590938	0.106472	0.472864	NA	NA	1.72138	2.59679	Gastric_Fundus_and_Body	NA	NA	CIMP-H	NA	TCGA-BR-4371-01A-01D-1155-01	TCGA-BR-4371-01A-01D-1158-08	TCGA-BR-4371-01A-01R-1157-13	Tissue	0.89	2.22	0	0.9	0.206327	0.00736118	0.286676	0	1	7	3	16
TCGA-BR-6452	STAD	Gastric	T3	N0	M0	IIA	Russia	FEMALE	78.93	1055	Alive	Gastric_Fundus_and_Body	MSI-H	WHITE	Eastern_Europe	0.240215	0	1	0	1	0.134524	0.0109912	0.0484754	0.440532	0.166466	NA	1.05537	2.48151	Gastric_Fundus_and_Body	NA	II	CIMP-H	NA	TCGA-BR-6452-01A-12D-1799-01	TCGA-BR-6452-01A-12D-1800-08	TCGA-BR-6452-01A-12R-1802-13	Blood	0.47	2.11	0	0.48	0.0531647	8.11e-05	0.123558	0	0	2	6	3
TCGA-BR-6453	STAD	Gastric	T2	N1	M0	IIA	Russia	MALE	54.93	485	Alive	Gastric_Fundus_and_Body	MSS	WHITE	Eastern_Europe	0.568009	0	0	0	0	0.10464	0	0.0117863	0.373062	0.127987	NA	1.88667	2.82761	Gastric_Fundus_and_Body	NA	II	Non-CIMP	NA	TCGA-BR-6453-01A-11D-1799-01	TCGA-BR-6453-01A-11D-1800-08	TCGA-BR-6453-01A-11R-1802-13	Tissue	0.19	2.16	0	0.2	0.188171	0.0117541	0.131019	0	1	3	0	5
TCGA-BR-6454	STAD	Gastric	T3	N0	M0	IIA	Russia	MALE	58.87	0	Alive	Gastric_GE_Junction	MSS	WHITE	Eastern_Europe	0.384384	0	0	0	0	0.272861	0	0.0747938	0.258505	0.1601	NA	2.52587	2.50707	Proximal_Stomach	NA	II	Non-CIMP	NA	TCGA-BR-6454-01A-11D-1799-01	TCGA-BR-6454-01A-11D-1800-08	TCGA-BR-6454-01A-11R-1802-13	Tissue	0.37	2.67	1	0.44	0.69853	0.171695	0.298401	1	1	22	19	8
TCGA-BR-6455	STAD	Gastric	T3	N1	M0	IIB	Russia	MALE	59.86	422	Dead	Gastric_Fundus_and_Body	MSS	WHITE	Eastern_Europe	0.196753	1	0	0	1	0.303166	0.0158287	0.0651272	0.494406	0.152564	NA	1.09512	1.91329	Gastric_Fundus_and_Body	NA	II	CIMP EBV	NA	TCGA-BR-6455-01A-11D-1799-01	TCGA-BR-6455-01A-11D-1800-08	TCGA-BR-6455-01A-11R-1802-13	Blood	0.66	2.12	0	0.68	0.200986	0.00929661	0	0	1	3	0	7
TCGA-BR-6456	STAD	Gastric	T3	N1	M0	IIB	Russia	FEMALE	74.71	526	Dead	Gastric_Fundus_and_Body	MSS	WHITE	Eastern_Europe	0.218351	0	0	0	0	0.113251	0	0.0601245	0.31452	0.15962	NA	1.61425	3.56772	Gastric_Fundus_and_Body	NA	II	Non-CIMP	NA	TCGA-BR-6456-01A-11D-1799-01	TCGA-BR-6456-01A-11D-1800-08	TCGA-BR-6456-01A-11R-1802-13	Blood	0.3	3.56	1	0.43	0.974958	0.27572	0.280412	1	2	29	109	37
TCGA-BR-6457	STAD	Gastric	T3	N0	M0	IIA	Ukraine	MALE	69.53	416	Alive	Gastric_Fundus_and_Body	MSS	WHITE	Eastern_Europe	0.425003	0	0	0	0	0.114729	0	0.0538968	0.172289	0.158738	NA	1.05017	3.50411	Gastric_Fundus_and_Body	NA	II	Non-CIMP	NA	TCGA-BR-6457-01A-21D-1799-01	TCGA-BR-6457-01A-21D-1800-08	TCGA-BR-6457-01A-21R-1802-13	Blood	0.23	2	0	0.23	0.163489	0.0129834	0.636437	0	3	11	17	9
TCGA-BR-6458	STAD	Gastric	T3	N1	M0	IIB	Ukraine	FEMALE	57.68	588	Dead	Gastric_Fundus_and_Body	MSI-L	WHITE	Eastern_Europe	0.287552	0	0	0	0	0.129134	0.023691	0.0698279	0.364147	0.211968	NA	1.4868	2.96244	Gastric_Fundus_and_Body	NA	II	GEA CIMP-L	NA	TCGA-BR-6458-01A-11D-1799-01	TCGA-BR-6458-01A-11D-1800-08	TCGA-BR-6458-01A-11R-1802-13	Blood	0.45	3.03	1	0.55	0.849691	0.139548	0.325409	1	2	17	56	34
TCGA-BR-6563	STAD	Gastric	T3	N1	M0	IIB	Russia	MALE	60.06	679	Alive	Gastric_Antrum_and_Pylorus	MSS	WHITE	Eastern_Europe	0.413645	0	0	0	0	0.205413	0	0.0354769	0.203879	0.150544	NA	1.75367	3.23204	Gastric_Antrum_and_Pylorus	NA	II	Non-CIMP	NA	TCGA-BR-6563-01A-13D-2052-01	TCGA-BR-6563-01A-13D-2053-08	TCGA-BR-6563-01A-13R-2055-13	Blood	0.23	2.03	0	0.23	0.206404	0	0.523267	0	0	5	1	2
TCGA-BR-6564	STAD	Gastric	T3	N2	M0	IIIA	Russia	FEMALE	46.9	794	Dead	Gastric_Fundus_and_Body	MSS	WHITE	Eastern_Europe	0.274202	0	0	0	0	0.163101	0	0.0523669	0.243114	0.129519	NA	1.989	3.99414	Gastric_Fundus_and_Body	NA	III	Non-CIMP	Diffuse	TCGA-BR-6564-01A-12D-1881-01	TCGA-BR-6564-01A-12D-1882-08	TCGA-BR-6564-01A-12R-1884-13	Blood	0.22	1.88	0	0.21	0.138621	0.229123	0.209923	1	0	19	17	2
TCGA-BR-6565	STAD	Gastric	T4a	N0	M0	IIB	Russia	MALE	67.06	279	Dead	Gastric_Fundus_and_Body	MSS	WHITE	Eastern_Europe	0.284707	0	0	0	0	0.22768	0.0456106	0.1051	0.464882	0.224449	NA	2.02605	3.45507	Gastric_Fundus_and_Body	NA	II	Non-CIMP	NA	TCGA-BR-6565-01A-11D-1799-01	TCGA-BR-6565-01A-11D-1800-08	TCGA-BR-6565-01A-11R-1802-13	Blood	0.32	4.81	2	0.53	0.986466	0.174315	0.682899	1	2	25	44	22
TCGA-BR-6566	STAD	Gastric	T3	N0	M0	IIA	Russia	FEMALE	64.08	997	Alive	Gastric_Fundus_and_Body	MSI-H	WHITE	Eastern_Europe	0.365471	0	1	0	0	0.141518	0	0.0310973	0.439788	0.166801	NA	1.89414	2.43733	Gastric_Fundus_and_Body	NA	II	GEA CIMP-L	NA	TCGA-BR-6566-01A-11D-1799-01	TCGA-BR-6566-01A-11D-1800-08	TCGA-BR-6566-01A-11R-1802-13	Blood	0.47	2.18	0	0.49	0.271497	0.0118219	0.303018	0	1	4	0	10
TCGA-BR-6705	STAD	Gastric	T3	N3a	M0	IIIB	Ukraine	FEMALE	68.65	779	Dead	Gastric_Fundus_and_Body	MSI-L	WHITE	Eastern_Europe	0.407564	0	0	0	0	0.0846044	0.0280155	0.0358171	0.218065	0.121044	NA	0.971002	3.96526	Gastric_Fundus_and_Body	NA	III	Non-CIMP	NA	TCGA-BR-6705-01A-12D-1881-01	TCGA-BR-6705-01A-12D-1882-08	TCGA-BR-6705-01A-12R-1884-13	Blood	0.17	2.14	0	0.18	0.168506	0.0457439	0.464471	1	1	16	27	13
TCGA-BR-6706	STAD	Gastric	T3	N1	M0	IIIA	Ukraine	MALE	63.12	549	Dead	Gastric_GE_Junction	MSS	WHITE	Eastern_Europe	0.456207	0	0	0	0	0.297375	0	0.119537	0.30345	0.14408	NA	3.34804	2.9218	Proximal_Stomach	NA	III	CIMP EBV	NA	TCGA-BR-6706-01A-11D-1881-01	TCGA-BR-6706-01A-11D-1882-08	TCGA-BR-6706-01A-11R-1884-13	Blood	0.23	2.11	0	0.24	0.0807994	0	0.144051	0	1	7	12	4
TCGA-BR-6707	STAD	Gastric	T3	N0	M0	IIA	Ukraine	MALE	75.37	605	Alive	Gastric_Fundus_and_Body	MSS	WHITE	Eastern_Europe	0.314322	1	0	0	1	0.283525	0	0.0589591	0.521893	0.12628	NA	1.91291	1.73342	Gastric_Fundus_and_Body	NA	II	CIMP EBV	NA	TCGA-BR-6707-01A-11D-1881-01	TCGA-BR-6707-01A-11D-1882-08	TCGA-BR-6707-01A-11R-1884-13	Blood	0.53	2.13	0	0.54	0.164456	0.00465337	0.0498638	0	0	3	5	7
TCGA-BR-6801	STAD	Gastric	T3	N0	M0	IIA	Russia	MALE	70.19	1223	Alive	Gastric_Fundus_and_Body	MSI-L	WHITE	Eastern_Europe	0.181033	1	0	0	0	0.0453486	0.0923001	0.0362122	0.340287	0.12549	NA	0.213488	4.54948	Gastric_Fundus_and_Body	NA	II	Non-CIMP	NA	TCGA-BR-6801-01A-11D-1881-01	TCGA-BR-6801-01A-11D-1882-08	TCGA-BR-6801-01A-11R-1884-13	Blood	0.68	1.31	0	0.58	0.0935118	0.370912	0.967269	1	14	10	24	19
TCGA-BR-6802	STAD	Gastric	T3	N2	M0	IIIA	Russia	MALE	65.48	940	Alive	Gastric_Fundus_and_Body	MSI-H	WHITE	Eastern_Europe	0.518377	0	1	0	0	0.286225	0.0374171	0.0494089	0.398646	0.161757	NA	2.84996	2.50526	Gastric_Fundus_and_Body	NA	III	GEA CIMP-L	NA	TCGA-BR-6802-01A-11D-1881-01	TCGA-BR-6802-01A-11D-1882-08	TCGA-BR-6802-01A-11R-1884-13	Blood	0.33	2.12	0	0.34	0.220221	0.0112735	0.0526833	0	0	2	2	10
TCGA-BR-6803	STAD	Gastric	T3	N0	M0	IIA	Russia	FEMALE	54.08	949	Alive	Gastric_Fundus_and_Body	MSS	WHITE	Eastern_Europe	0.39292	0	0	0	0	0.126054	0	0.0364629	0.228818	0.163214	NA	0.965771	3.4217	Gastric_Fundus_and_Body	NA	II	Non-CIMP	Diffuse	TCGA-BR-6803-01A-11D-1881-01	TCGA-BR-6803-01A-11D-1882-08	TCGA-BR-6803-01A-11R-1884-13	Blood	0.3	1.83	0	0.28	0.035381	0	0.321144	0	0	7	15	3
TCGA-BR-6852	STAD	Gastric	T3	N0	M0	IIA	Ukraine	FEMALE	64.26	1367	Alive	Gastric_GE_Junction	MSI-H	WHITE	Eastern_Europe	0.4806	0	1	0	0	0.293017	0.017344	0.0673728	0.443157	0.177543	NA	3.48644	2.43707	Proximal_Stomach	NA	II	CIMP-H	NA	TCGA-BR-6852-01A-11D-1881-01	TCGA-BR-6852-01A-11D-1882-08	TCGA-BR-6852-01A-11R-1884-13	Blood	0.35	2.06	0	0.36	0.0878599	0.00155013	0.0690227	0	0	2	4	10
TCGA-BR-7196	STAD	Gastric	T3	N3a	M1	IV	Ukraine	MALE	64.64	666	Alive	Gastric_GE_Junction	MSS	WHITE	Eastern_Europe	0.451697	1	0	0	1	0.129503	0.00975327	0.10608	0.28426	0.120325	NA	2.33402	2.93855	Proximal_Stomach	NA	IV	CIMP EBV	NA	TCGA-BR-7196-01A-11D-2052-01	TCGA-BR-7196-01A-11D-2053-08	TCGA-BR-7196-01A-11R-2055-13	Blood	0.28	2.08	0	0.29	0.0691228	0	0.498018	0	0	9	3	0
TCGA-BR-7197	STAD	Gastric	T3	N0	M0	II	Ukraine	MALE	69.67	280	Alive	Gastric_Antrum_and_Pylorus	MSS	WHITE	Eastern_Europe	0.133727	0	0	0	0	0.0270008	0.0559271	0.0580479	0.459101	0.251001	NA	-0.692947	4.27482	Gastric_Antrum_and_Pylorus	NA	II	Non-CIMP	NA	TCGA-BR-7197-01A-11D-2200-01	TCGA-BR-7197-01A-11D-2201-08	TCGA-BR-7197-01A-11R-2203-13	Blood	0.63	2.54	1	0.69	0.605228	0.132729	0.269343	1	1	18	96	76
TCGA-BR-7703	STAD	Gastric	T1b	N0	M0	IA	Russia	MALE	81.35	1100	Alive	Gastric_Fundus_and_Body	MSI-H	WHITE	Eastern_Europe	0.194633	0	1	0	0	0.153846	0	0.0159959	0.5029	0.201986	NA	1.16542	2.13038	Gastric_Fundus_and_Body	NA	I	CIMP-H	Intestinal	TCGA-BR-7703-01A-11D-2052-01	TCGA-BR-7703-01A-11D-2053-08	TCGA-BR-7703-01A-11R-2055-13	Blood	0.66	1.95	0	0.66	0.00140627	0.045703	0.0585601	1	1	0	3	138
TCGA-BR-7707	STAD	Gastric	T2	N0	M0	IB	Russia	FEMALE	69.34	1090	Alive	Gastric_Fundus_and_Body	MSI-H	WHITE	Eastern_Europe	0.291417	1	1	0	0	0.119733	0.0470565	0.127802	0.548474	0.230584	NA	1.88566	2.14108	Gastric_Fundus_and_Body	NA	I	CIMP-H	NA	TCGA-BR-7707-01A-11D-2052-01	TCGA-BR-7707-01A-11D-2053-08	TCGA-BR-7707-01A-11R-2055-13	Blood	0.57	2.1	0	0.59	0.122847	0.00209153	0.000175835	0	0	2	4	7
TCGA-BR-7715	STAD	Gastric	T3	N0	M0	IIA	Russia	MALE	65.33	1023	Alive	Gastric_Fundus_and_Body	MSS	WHITE	Eastern_Europe	0.097537	0	0	0	0	0.0650439	0	0.0438633	0.330352	0.202171	NA	0.108111	4.1408	Gastric_Fundus_and_Body	NA	II	Non-CIMP	NA	TCGA-BR-7715-01A-11D-2052-01	TCGA-BR-7715-01A-11D-2053-08	TCGA-BR-7715-01A-11R-2055-13	Blood	0.67	3.3	1	0.77	0.707742	0.105567	0.688023	1	1	22	121	118
TCGA-BR-7716	STAD	Gastric	T3	N1	M0	IIB	Russia	FEMALE	62.5	1210	Alive	Gastric_Fundus_and_Body	MSS	WHITE	Eastern_Europe	0.414464	0	0	0	0	0.189285	0.0385398	0.0925886	0.379907	0.204451	NA	1.94207	3.04967	Gastric_Fundus_and_Body	NA	II	Non-CIMP	NA	TCGA-BR-7716-01A-21D-2052-01	TCGA-BR-7716-01A-21D-2053-08	TCGA-BR-7716-01A-21R-2055-13	Blood	0.31	2.88	1	0.4	0.886216	0.212494	0.341153	1	3	20	110	67
TCGA-BR-7717	STAD	Gastric	T4	N1	M0	IV	Russia	MALE	63.25	552	Dead	Gastric_GE_Junction	MSS	WHITE	Eastern_Europe	0.258127	1	0	0	0	0.155491	0.00877856	0.0415725	0.439956	0.248324	NA	0.768404	2.0181	Proximal_Stomach	NA	IV	GEA CIMP-L	NA	TCGA-BR-7717-01A-11D-2052-01	TCGA-BR-7717-01A-11D-2053-08	TCGA-BR-7717-01A-11R-2055-13	Blood	0.55	2.59	1	0.61	0.854976	0.21944	0.297498	1	2	14	53	21
TCGA-BR-7722	STAD	Gastric	T3	N1	M0	IIB	Ukraine	MALE	62.15	466	Dead	Gastric_GE_Junction	MSS	WHITE	Eastern_Europe	0.119109	0	0	0	0	0.0836504	0	0.0121761	0.296353	0.138239	NA	1.0703	2.17655	Proximal_Stomach	NA	II	Non-CIMP	NA	TCGA-BR-7722-01A-31D-2200-01	TCGA-BR-7722-01A-31D-2201-08	TCGA-BR-7722-01A-31R-2203-13	Blood	0.69	2.04	0	0.7	0.246342	0.0664065	0.0709738	1	1	4	3	13
TCGA-BR-7723	STAD	Gastric	T3	N3a	M0	IIIB	Ukraine	MALE	59.79	874	Dead	Gastric_Fundus_and_Body	MSI-L	WHITE	Eastern_Europe	0.198248	0	0	0	0	0.170553	0.0516926	0.0907751	0.441572	0.149344	NA	-0.632349	4.18543	Gastric_Fundus_and_Body	NA	III	Non-CIMP	NA	TCGA-BR-7723-01A-11D-2052-01	TCGA-BR-7723-01A-11D-2053-08	TCGA-BR-7723-01A-11R-2055-13	Blood	0.55	4.17	2	0.72	0.965022	0.204593	0.27856	1	2	29	119	67
TCGA-BR-7851	STAD	Gastric	T4a	N0	M0	IIB	Russia	MALE	74.17	574	Alive	Gastric_Fundus_and_Body	MSI-H	WHITE	Eastern_Europe	0.243297	0	1	0	0	0.0896336	0.0284552	0.0579036	0.354548	0.121095	NA	0.333639	3.09785	Gastric_Fundus_and_Body	NA	II	CIMP-H	Intestinal	TCGA-BR-7851-01A-11D-2200-01	TCGA-BR-7851-01A-11D-2201-08	TCGA-BR-7851-01A-11R-2203-13	Blood	0.63	1.99	0	0.63	0.0529797	0.00183998	0.00623865	0	0	0	5	19
TCGA-BR-7901	STAD	Gastric	T3	N1	M0	IIB	Ukraine	MALE	74.01	105	Dead	Gastric_GE_Junction	MSS	WHITE	Eastern_Europe	0.281324	0	0	0	0	0.136112	0	0.100792	0.27655	0.226198	NA	1.63794	2.89851	Proximal_Stomach	NA	II	Non-CIMP	NA	TCGA-BR-7901-01A-11D-2200-01	TCGA-BR-7901-01A-11D-2201-08	TCGA-BR-7901-01A-11R-2203-13	Blood	0.31	4.69	2	0.51	0.997388	0.0764847	0.794904	1	6	18	69	27
TCGA-BR-7957	STAD	Gastric	T3	N3a	M1	IV	Russia	FEMALE	50.7	276	Dead	Gastric_Fundus_and_Body	MSS	WHITE	Eastern_Europe	0.326142	0	0	0	0	0.0709898	0	0.0325081	0.285154	0.137237	NA	0.759582	3.80974	Gastric_Fundus_and_Body	NA	IV	Non-CIMP	Intestinal	TCGA-BR-7957-01A-11D-2200-01	TCGA-BR-7957-01A-11D-2201-08	TCGA-BR-7957-01A-11R-2203-13	Blood	0.2	1.92	0	0.19	0.0322509	0.0930492	0.19277	1	1	5	1	2
TCGA-BR-7958	STAD	Gastric	T4b	N0	M0	IIIB	Russia	MALE	60.79	899	Alive	Gastric_Fundus_and_Body	MSS	WHITE	Eastern_Europe	0.360842	1	0	0	1	0.293105	0	0.0912975	0.417748	0.129615	NA	3.20402	2.08305	Gastric_Fundus_and_Body	NA	III	CIMP EBV	NA	TCGA-BR-7958-01A-21D-2338-01	TCGA-BR-7958-01A-21D-2340-08	TCGA-BR-7958-01A-21R-2343-13	Blood	0.44	2.15	0	0.46	0.184049	0.0367465	0.107617	1	4	7	10	15
TCGA-BR-7959	STAD	Gastric	T4a	N1	M0	IIIA	Russia	MALE	59.49	1010	Alive	Gastric_GE_Junction	MSI-L	WHITE	Eastern_Europe	0.232577	0	0	0	0	0.122228	0.0448648	0.0827765	0.302121	0.125511	NA	1.35946	3.75624	Proximal_Stomach	NA	III	GEA CIMP-L	Intestinal	TCGA-BR-7959-01A-11D-2338-01	TCGA-BR-7959-01A-11D-2340-08	TCGA-BR-7959-01A-11R-2343-13	Blood	0.41	2.84	1	0.49	0.957536	0.220322	0.288355	1	7	20	143	20
TCGA-BR-8058	STAD	Gastric	T4a	N2	M0	IIIB	Russia	FEMALE	53.82	1133	Alive	Gastric_Antrum_and_Pylorus	MSI-L	WHITE	Eastern_Europe	0.462601	0	0	0	0	0.181546	0.0347842	0.0929612	0.356414	0.145652	NA	2.20832	2.59057	Gastric_Antrum_and_Pylorus	NA	III	Non-CIMP	NA	TCGA-BR-8058-01A-31D-2338-01	TCGA-BR-8058-01A-31D-2340-08	TCGA-BR-8058-01A-31R-2343-13	Blood	0.3	1.76	0	0.27	0.0295458	0.205723	0.305979	1	2	7	13	5
TCGA-BR-8059	STAD	Gastric	T4	N1	M0	III	Russia	MALE	72.48	439	Dead	Gastric_Fundus_and_Body	MSI-H	WHITE	Eastern_Europe	0.334102	0	0	0	0	0.122153	0	0.0541351	0.293282	0.169476	NA	-0.564305	2.92741	Gastric_Fundus_and_Body	NA	III	Non-CIMP	Intestinal	TCGA-BR-8059-01A-11D-2338-01	TCGA-BR-8059-01A-11D-2340-08	TCGA-BR-8059-01A-11R-2343-13	Blood	0.37	2.18	0	0.39	0.359314	0.0368611	0.497501	1	7	9	14	11
TCGA-BR-8077	STAD	Gastric	T4b	N1	M0	IIIB	Russia	FEMALE	58.63	21	Alive	Gastric_Fundus_and_Body	MSS	WHITE	Eastern_Europe	0.121245	0	0	0	0	0.0991586	0	0.0656627	0.404906	0.175875	NA	1.75807	2.60559	Gastric_Fundus_and_Body	NA	III	Non-CIMP	Intestinal	TCGA-BR-8077-01A-11D-2338-01	TCGA-BR-8077-01A-11D-2340-08	TCGA-BR-8077-01A-11R-2343-13	Blood	0.6	4.8	2	0.78	0.996152	0.226171	0.570923	1	7	22	104	22
TCGA-BR-8078	STAD	Gastric	T4a	N0	M0	IIB	Russia	FEMALE	70.8	900	Alive	Gastric_Fundus_and_Body	MSI-H	WHITE	Eastern_Europe	0.20091	1	1	0	1	0.1648	0.00623279	0.0655964	0.459649	0.173237	NA	2.15899	2.58247	Gastric_Fundus_and_Body	NA	II	CIMP-H	NA	TCGA-BR-8078-01A-11D-2338-01	TCGA-BR-8078-01A-11D-2340-08	TCGA-BR-8078-01A-11R-2343-13	Blood	0.66	2.14	0	0.68	0.141365	0.00781284	0.00446043	0	0	3	7	14
TCGA-BR-8080	STAD	Gastric	T4	N3a	M0	IIIC	Russia	FEMALE	72.68	292	Dead	Gastric_Fundus_and_Body	MSS	WHITE	Eastern_Europe	0.389193	0	0	0	0	0.0942309	0	0.0479963	0.280613	0.178465	NA	1.197	3.34511	Gastric_Fundus_and_Body	NA	III	Non-CIMP	Intestinal	TCGA-BR-8080-01A-11D-2338-01	TCGA-BR-8080-01A-11D-2340-08	TCGA-BR-8080-01A-11R-2343-13	Blood	0.22	2.99	1	0.3	0.711851	0.0792981	0.617805	1	1	22	24	4
TCGA-BR-8081	STAD	Gastric	T4a	N0	M0	IIB	Russia	FEMALE	71.45	981	Alive	Gastric_Fundus_and_Body	MSI-H	WHITE	Eastern_Europe	0.400381	1	1	0	0	0.106551	0	0.123283	0.430036	0.115546	NA	2.91289	2.7037	Gastric_Fundus_and_Body	NA	II	CIMP-H	NA	TCGA-BR-8081-01A-11D-2338-01	TCGA-BR-8081-01A-11D-2340-08	TCGA-BR-8081-01A-11R-2343-13	Blood	0.37	2	0	0.37	0.0627274	0.00010943	0.0213574	0	1	0	0	7
TCGA-BR-8284	STAD	Gastric	T4a	N3a	M0	IIIC	Russia	FEMALE	72.63	245	Dead	Gastric_Antrum_and_Pylorus	MSI-H	WHITE	Eastern_Europe	0.326034	0	0	0	0	0.304408	0	0.0491272	0.415507	0.191672	NA	1.51683	2.53922	Gastric_Antrum_and_Pylorus	NA	III	GEA CIMP-L	Intestinal	TCGA-BR-8284-01A-11D-2338-01	TCGA-BR-8284-01A-11D-2340-08	TCGA-BR-8284-01A-11R-2343-13	Blood	0.5	2.13	0	0.52	0.191462	0.0256274	0.11382	1	2	6	1	10
TCGA-BR-8286	STAD	Gastric	T3	N0	M0	II	Russia	MALE	49.19	895	Alive	Gastric_Antrum_and_Pylorus	MSI-L	WHITE	Eastern_Europe	0.211079	0	0	0	0	0.166595	0	0.0630927	0.456627	0.189921	NA	0.580243	2.54088	Gastric_Antrum_and_Pylorus	NA	II	GEA CIMP-L	NA	TCGA-BR-8286-01A-12D-2338-01	TCGA-BR-8286-01A-12D-2340-08	TCGA-BR-8286-01A-12R-2343-13	Blood	0.54	3.12	1	0.65	0.990394	0.179686	0.723228	1	22	22	133	37
TCGA-BR-8289	STAD	Gastric	T4	N3a	M1	IV	Russia	MALE	57.08	81	Dead	Gastric_Fundus_and_Body	MSS	WHITE	Eastern_Europe	0.160976	0	1	0	0	0.148982	0.0024124	0.0350907	0.422862	0.159806	NA	-0.0957697	2.20879	Gastric_Fundus_and_Body	NA	IV	Non-CIMP	Intestinal	TCGA-BR-8289-01A-11D-2338-01	TCGA-BR-8289-01A-11D-2340-08	TCGA-BR-8289-01A-11R-2343-13	Blood	0.5	3.81	2	0.66	0.945017	0.201609	0.625335	1	7	15	181	62
TCGA-BR-8291	STAD	Gastric	T3	N1	M0	IIB	Russia	MALE	61.75	607	Dead	Gastric_Antrum_and_Pylorus	MSS	WHITE	Eastern_Europe	0.411387	0	0	0	0	0.148708	0	0.014849	0.228629	0.153589	NA	1.20317	2.55571	Gastric_Antrum_and_Pylorus	NA	II	Non-CIMP	Diffuse	TCGA-BR-8291-01A-11D-2338-01	TCGA-BR-8291-01A-11D-2340-08	TCGA-BR-8291-01A-11R-2343-13	Blood	0.35	1.8	0	0.32	0.0543739	0.126909	0.247562	1	1	12	3	2
TCGA-BR-8297	STAD	Gastric	T4b	N3a	M0	IIIC	Russia	MALE	58.11	225	Alive	Gastric_Fundus_and_Body	MSS	WHITE	Eastern_Europe	0.281674	0	0	0	0	0.121642	0	0.0654804	0.273171	0.191516	NA	0.786529	2.64543	Gastric_Fundus_and_Body	NA	III	GEA CIMP-L	Diffuse	TCGA-BR-8297-01A-12D-2338-01	TCGA-BR-8297-01A-12D-2340-08	TCGA-BR-8297-01A-12R-2343-13	Blood	0.22	4.41	2	0.39	0.980147	0.105496	0.66815	1	1	17	32	12
TCGA-BR-8361	STAD	Gastric	T4b	N2	M0	IIIC	Russia	FEMALE	71.18	946	Alive	Gastric_Fundus_and_Body	MSI-H	WHITE	Eastern_Europe	0.286197	1	1	0	0	0.285398	0	0.0858909	0.549778	0.318287	NA	1.69217	3.12065	Gastric_Fundus_and_Body	NA	III	GEA CIMP-L	NA	TCGA-BR-8361-01A-11D-2338-01	TCGA-BR-8361-01A-11D-2340-08	TCGA-BR-8361-01A-11R-2343-13	Blood	0.64	2.01	0	0.64	0.170542	0.100153	0.148842	1	5	8	79	69
TCGA-BR-8363	STAD	Gastric	T2	N0	M0	IB	Russia	FEMALE	73.86	8	Dead	Gastric_Antrum_and_Pylorus	MSI-H	WHITE	Eastern_Europe	0.470072	1	1	0	0	0.238242	0.00928046	0.0469494	0.492759	0.132023	NA	2.94896	2.72987	Gastric_Antrum_and_Pylorus	NA	I	CIMP-H	NA	TCGA-BR-8363-01A-11D-2338-01	TCGA-BR-8363-01A-11D-2340-08	TCGA-BR-8363-01A-11R-2343-13	Blood	0.35	2.09	0	0.36	0.0799564	0.00721234	0.0449725	0	2	2	1	3
TCGA-BR-8364	STAD	Gastric	T4b	N2	M0	IIIC	Russia	FEMALE	42.13	675	Alive	Gastric_Fundus_and_Body	MSS	WHITE	Eastern_Europe	0.337095	0	0	0	0	0.0891172	0	0.0232463	0.147324	0.144108	NA	1.13155	3.1236	Gastric_Fundus_and_Body	NA	III	Non-CIMP	Diffuse	TCGA-BR-8364-01A-11D-2338-01	TCGA-BR-8364-01A-11D-2340-08	TCGA-BR-8364-01A-11R-2343-13	Blood	0.17	1.9	0	0.17	0.149748	0.134905	0.17815	1	2	6	4	1
TCGA-BR-8365	STAD	Gastric	T3	N0	M0	IIA	Ukraine	FEMALE	70.43	533	Dead	Gastric_Fundus_and_Body	MSS	WHITE	Eastern_Europe	0.390108	0	0	0	0	0.127762	0	0.0516545	0.169591	0.133103	NA	1.01357	3.26194	Gastric_Fundus_and_Body	NA	II	Non-CIMP	NA	TCGA-BR-8365-01A-21D-2338-01	TCGA-BR-8365-01A-21D-2340-08	TCGA-BR-8365-01A-21R-2343-13	Blood	0.28	1.75	0	0.25	0.044434	0.177608	0.3245	1	5	11	9	7
TCGA-BR-8366	STAD	Gastric	T3	N0	M0	IIA	Ukraine	FEMALE	80.48	29	Alive	Gastric_Fundus_and_Body	MSS	WHITE	Eastern_Europe	0.382124	1	0	0	1	0.157273	0	0.190604	0.321456	0.104642	NA	3.15227	2.83779	Gastric_Fundus_and_Body	NA	II	CIMP EBV	NA	TCGA-BR-8366-01A-11D-2338-01	TCGA-BR-8366-01A-11D-2340-08	TCGA-BR-8366-01A-11R-2343-13	Blood	0.33	2.08	0	0.34	0.10526	0.0299654	0.0727439	1	2	3	1	1
TCGA-BR-8367	STAD	Gastric	T3	N3a	M0	IIIB	Ukraine	MALE	55.97	801	Dead	Gastric_Fundus_and_Body	MSS	WHITE	Eastern_Europe	0.332191	0	0	0	0	0.105079	0	0.0136924	0.322898	0.14312	NA	-0.0393224	3.40289	Gastric_Fundus_and_Body	NA	III	GEA CIMP-L	NA	TCGA-BR-8367-01A-11D-2338-01	TCGA-BR-8367-01A-11D-2340-08	TCGA-BR-8367-01A-11R-2343-13	Blood	0.38	2.1	0	0.39	0.138764	0.00318788	0.129014	0	2	3	1	3
TCGA-BR-8368	STAD	Gastric	T2	N0	M0	IB	Ukraine	FEMALE	84.53	131	Alive	Gastric_Fundus_and_Body	MSI-H	WHITE	Eastern_Europe	0.153511	0	1	0	0	0.16775	0	0.0297731	0.541569	0.295201	NA	0.892648	2.21987	Gastric_Fundus_and_Body	NA	I	GEA CIMP-L	NA	TCGA-BR-8368-01A-11D-2338-01	TCGA-BR-8368-01A-11D-2340-08	TCGA-BR-8368-01A-11R-2343-13	Blood	0.74	2.02	0	0.74	0.0903322	0.0285746	0.0142797	1	1	2	7	13
TCGA-BR-8369	STAD	Gastric	T3	N3a	M0	IIIB	Ukraine	FEMALE	76.8	427	Alive	Gastric_Antrum_and_Pylorus	MSS	WHITE	Eastern_Europe	0.309657	0	1	0	0	0.0579711	0.0240666	0.0178583	0.357434	0.173261	NA	0.107559	2.51047	Gastric_Antrum_and_Pylorus	NA	III	GEA CIMP-L	NA	TCGA-BR-8369-01A-11D-2338-01	TCGA-BR-8369-01A-11D-2340-08	TCGA-BR-8369-01A-11R-2343-13	Blood	0.29	3.34	1	0.4	0.785864	0.118222	0.53687	1	1	20	20	8
TCGA-BR-8371	STAD	Gastric	T3	N3a	M0	IIIB	Ukraine	MALE	62.65	359	Dead	Gastric_GE_Junction	MSS	WHITE	Eastern_Europe	0.33503	0	0	0	0	0.0594182	0	0.00396229	0.185414	0.12269	NA	0.678959	3.04266	Proximal_Stomach	NA	III	Non-CIMP	NA	TCGA-BR-8371-01A-11D-2338-01	TCGA-BR-8371-01A-11D-2340-08	TCGA-BR-8371-01A-11R-2343-13	Blood	0.95	2	0	0.95	7.59e-05	9.45e-05	0.00735196	0	0	0	0	1
TCGA-BR-8372	STAD	Gastric	T4b	N3a	M0	IIIC	Russia	MALE	63.92	951	Alive	Gastric_Fundus_and_Body	MSI-H	WHITE	Eastern_Europe	0.188513	1	1	0	0	0.180524	0.0173775	0.0915001	0.58067	0.193444	NA	2.74018	0.950416	Gastric_Fundus_and_Body	NA	III	CIMP-H	NA	TCGA-BR-8372-01A-11D-2338-01	TCGA-BR-8372-01A-11D-2340-08	TCGA-BR-8372-01A-11R-2343-13	Blood	0.7	2.05	0	0.71	0.123756	0.00483334	0.00388083	0	2	1	1	10
TCGA-BR-8373	STAD	Gastric	T4a	N1	M0	IIIA	Ukraine	FEMALE	65.01	450	Alive	Gastric_Fundus_and_Body	MSI-L	WHITE	Eastern_Europe	0.188528	0	1	0	0	0.0509608	0.0627762	0.0690931	0.285373	0.172009	NA	0.274831	3.89142	Gastric_Fundus_and_Body	NA	III	Non-CIMP	Intestinal	TCGA-BR-8373-01A-11D-2338-01	TCGA-BR-8373-01A-11D-2340-08	TCGA-BR-8373-01A-11R-2343-13	Blood	0.58	2.97	1	0.67	0.969632	0.20021	0.186461	1	2	16	149	22
TCGA-BR-8380	STAD	Gastric	T4a	N3a	M0	IIIC	Ukraine	MALE	55.19	21	Alive	Gastric_Antrum_and_Pylorus	MSI-L	WHITE	Eastern_Europe	0.27792	0	0	0	0	0.0669355	0.00475864	0.0319564	0.227719	0.149306	NA	0.0679135	3.50706	Gastric_Antrum_and_Pylorus	NA	III	GEA CIMP-L	NA	TCGA-BR-8380-01A-11D-2338-01	TCGA-BR-8380-01A-11D-2340-08	TCGA-BR-8380-01A-11R-2343-13	Blood	0.26	2	0	0.26	0.0632005	0	0.127327	0	0	0	0	0
TCGA-BR-8381	STAD	Gastric	T3	N1	M0	IIB	Ukraine	MALE	51.59	224	Alive	Gastric_Fundus_and_Body	MSS	WHITE	Eastern_Europe	0.398233	1	0	0	1	0.247075	0	0.0524805	0.427827	0.139466	NA	2.61647	2.24126	Gastric_Fundus_and_Body	NA	II	CIMP EBV	NA	TCGA-BR-8381-01A-11D-2390-01	TCGA-BR-8381-01A-11D-2394-08	TCGA-BR-8381-01A-11R-2402-13	Blood	0.34	2.26	0	0.37	0.223252	0.0126764	0.235078	0	3	7	5	5
TCGA-BR-8382	STAD	Gastric	T4b	N3a	M0	IIIC	Ukraine	FEMALE	67.73	762	Dead	Gastric_Antrum_and_Pylorus	MSI-H	WHITE	Eastern_Europe	0.521058	0	1	0	0	0.0374401	0	0.126732	0.394288	0.167629	NA	2.61768	2.69042	Gastric_Antrum_and_Pylorus	NA	III	CIMP-H	NA	TCGA-BR-8382-01A-11D-2390-01	TCGA-BR-8382-01A-11D-2394-08	TCGA-BR-8382-01A-11R-2402-13	Blood	0.38	2.09	0	0.39	0.0889141	0.000234078	0.0370377	0	2	2	1	3
TCGA-BR-8384	STAD	Gastric	T4b	N2	M0	IIIC	Ukraine	MALE	69.22	113	Alive	Gastric_Antrum_and_Pylorus	MSS	WHITE	Eastern_Europe	0.279845	0	0	0	0	0.151565	0	0.0282422	0.16189	0.152401	NA	1.18131	3.18336	Gastric_Antrum_and_Pylorus	NA	III	Non-CIMP	NA	TCGA-BR-8384-01A-21D-2390-01	TCGA-BR-8384-01A-21D-2394-08	TCGA-BR-8384-01A-21R-2402-13	Blood	0.15	2.01	0	0.15	0.0427174	0.0046549	0.506988	0	3	10	5	5
TCGA-BR-8483	STAD	Gastric	T3	N2	M0	IIIA	Ukraine	MALE	59.5	164	Alive	Gastric_Antrum_and_Pylorus	MSS	WHITE	Eastern_Europe	0.0576432	0	0	0	0	0.0909625	0.0185091	0.11359	0.418223	0.133953	NA	0.655512	2.75423	Gastric_Antrum_and_Pylorus	NA	III	Non-CIMP	Intestinal	TCGA-BR-8483-01A-31D-2390-01	TCGA-BR-8483-01A-31D-2394-08	TCGA-BR-8483-01A-31R-2402-13	Blood	0.75	3.1	1	0.82	0.733256	0.13177	0.103757	1	0	21	21	40
TCGA-BR-8484	STAD	Gastric	T4a	N1	M0	IIIA	Russia	MALE	61.83	766	Dead	Gastric_Fundus_and_Body	MSS	WHITE	Eastern_Europe	0.318582	0	0	0	0	0.104392	0	0.0809685	0.417027	0.192887	NA	1.46392	2.55417	Gastric_Fundus_and_Body	NA	III	Non-CIMP	NA	TCGA-BR-8484-01A-11D-2390-01	TCGA-BR-8484-01A-11D-2394-08	TCGA-BR-8484-01A-11R-2402-13	Blood	0.39	3.06	1	0.49	0.972329	0.171478	0.510888	1	6	19	19	34
TCGA-BR-8485	STAD	Gastric	T4	N3a	M0	IIIC	Russia	FEMALE	68.02	280	Alive	Gastric_Fundus_and_Body	MSS	WHITE	Eastern_Europe	0.236999	0	0	0	0	0.179838	0.0151139	0.0440568	0.400553	0.220386	NA	0.747544	2.97795	Gastric_Fundus_and_Body	NA	III	Non-CIMP	NA	TCGA-BR-8485-01A-11D-2390-01	TCGA-BR-8485-01A-11D-2394-08	TCGA-BR-8485-01A-11R-2402-13	Blood	0.38	5	2	0.61	0.999124	0.145842	0.71999	1	4	22	65	67
TCGA-BR-8486	STAD	Gastric	T1b	N0	M0	IA	Russia	FEMALE	90	615	Alive	Gastric_Fundus_and_Body	MSS	WHITE	Eastern_Europe	0.211449	0	0	0	0	0.0148996	0.0160864	0.0182859	0.385654	0.199538	NA	1.49795	3.26013	Gastric_Fundus_and_Body	NA	I	Non-CIMP	NA	TCGA-BR-8486-01A-31D-2390-01	TCGA-BR-8486-01A-31D-2394-08	TCGA-BR-8486-01A-31R-2402-13	Blood	0.65	1.75	0	0.62	0.101957	0.155566	0.753209	1	4	13	94	32
TCGA-BR-8487	STAD	Gastric	T3	N0	M0	IIA	Ukraine	FEMALE	64.07	34	Alive	Gastric_Antrum_and_Pylorus	MSI-H	WHITE	Eastern_Europe	0.0793112	1	0	0	0	0.146796	0	0.126883	0.487617	0.329269	NA	1.12405	1.61145	Gastric_Antrum_and_Pylorus	NA	II	CIMP-H	NA	TCGA-BR-8487-01A-11D-2390-01	TCGA-BR-8487-01A-11D-2394-08	TCGA-BR-8487-01A-11R-2402-13	Blood	0.82	2.11	0	0.83	0.195805	0.00920696	0.00254235	0	1	3	10	3
TCGA-BR-8588	STAD	Gastric	T4a	N0	M0	IIB	Russia	FEMALE	55.24	389	Alive	Gastric_Fundus_and_Body	MSS	WHITE	Eastern_Europe	0.485458	0	0	0	0	0.244627	0.0271875	0.0569486	0.360946	0.124631	NA	1.59915	2.92336	Gastric_Fundus_and_Body	NA	II	GEA CIMP-L	NA	TCGA-BR-8588-01A-11D-2390-01	TCGA-BR-8588-01A-11D-2394-08	TCGA-BR-8588-01A-11R-2402-13	Blood	0.27	2.23	0	0.29	0.342326	0.0290523	0.118217	1	1	6	0	2
TCGA-BR-8589	STAD	Gastric	T4b	N1	M0	IIIB	Russia	MALE	56.75	825	Alive	Gastric_Fundus_and_Body	MSS	WHITE	Eastern_Europe	0.278158	1	0	0	0	0.327612	0.0176074	0.112199	0.556771	0.0825115	NA	2.4533	2.51968	Gastric_Fundus_and_Body	NA	III	CIMP EBV	NA	TCGA-BR-8589-01A-11D-2390-01	TCGA-BR-8589-01A-11D-2394-08	TCGA-BR-8589-01A-11R-2402-13	Blood	0.53	2.07	0	0.54	0.123934	0.0488794	0.0452945	1	3	6	7	15
TCGA-BR-8590	STAD	Gastric	T4b	N2	M0	IIIC	Russia	MALE	62.8	284	Dead	Gastric_Fundus_and_Body	MSS	WHITE	Eastern_Europe	0.399962	0	0	0	0	0.0523345	0	0.031141	0.322205	0.156218	NA	1.61047	2.52406	Gastric_Fundus_and_Body	NA	III	Non-CIMP	NA	TCGA-BR-8590-01A-11D-2390-01	TCGA-BR-8590-01A-11D-2394-08	TCGA-BR-8590-01A-11R-2402-13	Blood	0.31	3.8	1	0.46	0.99918	0.0818711	0.723331	1	0	2	12	4
TCGA-BR-8591	STAD	Gastric	T4a	N3a	M0	IIIC	Russia	MALE	79.55	856	Alive	Gastric_Antrum_and_Pylorus	MSI-H	WHITE	Eastern_Europe	0.274746	1	1	0	0	0.0635567	0.00731278	0.111897	0.461236	0.293185	NA	1.89131	2.65364	Gastric_Antrum_and_Pylorus	NA	III	CIMP-H	NA	TCGA-BR-8591-01A-11D-2390-01	TCGA-BR-8591-01A-11D-2394-08	TCGA-BR-8591-01A-11R-2402-13	Blood	0.27	2.11	0	0.28	0.0892646	0.00360592	0.00334484	0	5	1	5	24
TCGA-BR-8592	STAD	Gastric	T4b	N1	M0	IIIB	Russia	FEMALE	63.34	191	Dead	Gastric_Fundus_and_Body	MSS	WHITE	Eastern_Europe	0.300283	0	0	0	0	0.0881396	0	0.0105217	0.172252	0.125025	NA	0.461078	3.74415	Gastric_Fundus_and_Body	NA	III	Non-CIMP	Diffuse	TCGA-BR-8592-01A-11D-2390-01	TCGA-BR-8592-01A-11D-2394-08	TCGA-BR-8592-01A-11R-2402-13	Blood	0.17	2	0	0.17	0.0391881	0.00105323	0.00120582	0	4	0	0	3
TCGA-BR-8677	STAD	Gastric	T3	N3a	M0	IIIB	Ukraine	FEMALE	74.53	813	Alive	Gastric_Antrum_and_Pylorus	MSS	WHITE	Eastern_Europe	0.381184	0	0	0	0	0.335575	0	0.198989	0.315586	0.116066	NA	2.93174	3.31119	Gastric_Antrum_and_Pylorus	NA	III	Non-CIMP	NA	TCGA-BR-8677-01A-11D-2390-01	TCGA-BR-8677-01A-11D-2394-08	TCGA-BR-8677-01A-11R-2402-13	Blood	0.26	1.9	0	0.25	0.0686232	0.0672114	0.532679	1	5	12	2	6
TCGA-BR-8678	STAD	Gastric	T2	N0	M0	IB	Russia	MALE	76.76	754	Alive	Gastric_Fundus_and_Body	MSS	WHITE	Eastern_Europe	0.116771	0	0	0	0	0.125547	0.0614087	0.156679	0.537928	0.269409	NA	0.808554	4.57756	Gastric_Fundus_and_Body	NA	I	Non-CIMP	NA	TCGA-BR-8678-01A-11D-2390-01	TCGA-BR-8678-01A-11D-2394-08	TCGA-BR-8678-01A-11R-2402-13	Blood	0.7	3.87	2	0.82	0.99551	0.199119	0.394582	1	2	19	36	24
TCGA-BR-8679	STAD	Gastric	T2	N0	M0	IB	Russia	FEMALE	63.2	0	Alive	Gastric_Fundus_and_Body	MSI-L	WHITE	Eastern_Europe	0.172359	0	0	0	0	0.054482	0	0.0289502	0.45603	0.177909	NA	1.4662	2.3205	Gastric_Fundus_and_Body	NA	I	GEA CIMP-L	NA	TCGA-BR-8679-01A-11D-2390-01	TCGA-BR-8679-01A-11D-2394-08	TCGA-BR-8679-01A-11R-2402-13	Blood	0.53	3.65	2	0.67	0.947499	0.205323	0.421688	1	6	14	17	33
TCGA-BR-8680	STAD	Gastric	T4b	N2	M1	IV	Vietnam	MALE	45.55	972	Alive	Gastric_Antrum_and_Pylorus	MSS	ASIAN	East_Asia	0.14156	0	0	0	0	0.220717	0.0136613	0.0505813	0.563231	0.115398	NA	-1.17805	4.12515	Gastric_Antrum_and_Pylorus	NA	IV	CRC CIMP-L	Intestinal	TCGA-BR-8680-01A-11D-2390-01	TCGA-BR-8680-01A-11D-2394-08	TCGA-BR-8680-01A-11R-2402-13	Blood	0.68	2	0	0.68	0.0665035	0.0367141	0.131379	1	0	2	4	7
TCGA-BR-8682	STAD	Gastric	T4a	N0	M0	IIB	Vietnam	MALE	52.47	991	Alive	Gastric_Antrum_and_Pylorus	MSS	ASIAN	East_Asia	0.235838	1	0	0	0	0.0522723	0	0.0123835	0.252917	0.153876	NA	0.52067	3.20832	Gastric_Antrum_and_Pylorus	NA	II	GEA CIMP-L	Intestinal	TCGA-BR-8682-01A-11D-2390-01	TCGA-BR-8682-01A-11D-2394-08	TCGA-BR-8682-01A-11R-2402-13	Blood	0.45	2.23	0	0.48	0.372567	0.071583	0.112288	1	0	11	15	8
TCGA-BR-8683	STAD	Gastric	T4a	N2	M0	IIIB	Vietnam	MALE	75.43	300	Dead	Gastric_Antrum_and_Pylorus	MSI-L	ASIAN	East_Asia	0.259645	0	0	0	0	0.150398	0.0155716	0.083105	0.310892	0.0864371	NA	1.84243	3.65242	Gastric_Antrum_and_Pylorus	NA	III	Non-CIMP	Intestinal	TCGA-BR-8683-01A-11D-2390-01	TCGA-BR-8683-01A-11D-2394-08	TCGA-BR-8683-01A-11R-2402-13	Blood	0.58	4.78	2	0.77	0.99756	0.103125	0.396476	1	0	8	18	9
TCGA-BR-8686	STAD	Gastric	T4b	N1	M0	IIIB	Vietnam	MALE	69.47	635	Dead	Gastric_Antrum_and_Pylorus	MSS	ASIAN	East_Asia	0.285671	1	0	0	1	0.206356	0	0.102686	0.315374	0.110053	NA	1.6786	3.39344	Gastric_Antrum_and_Pylorus	NA	III	CIMP EBV	Intestinal	TCGA-BR-8686-01A-11D-2390-01	TCGA-BR-8686-01A-11D-2394-08	TCGA-BR-8686-01A-11R-2402-13	Blood	0.28	4.02	2	0.44	0.996289	0.0665122	0.553721	1	1	6	12	5
TCGA-BR-8687	STAD	Gastric	T4b	N2	M0	IIIC	Russia	FEMALE	67	250	Dead	Gastric_GE_Junction	MSS	WHITE	Eastern_Europe	0.143315	0	0	0	0	0.113977	0	0.0333702	0.370314	0.206972	NA	-0.485097	2.82387	Proximal_Stomach	NA	III	Non-CIMP	NA	TCGA-BR-8687-01A-11D-2390-01	TCGA-BR-8687-01A-11D-2394-08	TCGA-BR-8687-01A-11R-2402-13	Blood	0.62	2.76	1	0.69	0.812312	0.0957587	0.570707	1	1	19	76	13
TCGA-BR-A44T	STAD	Gastric	T3	N0	M0	IIA	Ukraine	FEMALE	53.13	1038	Alive	Gastric_GE_Junction	MSS	WHITE	Eastern_Europe	0.657734	0	0	0	0	0.0780813	0	0.0108018	0.261791	0.115241	NA	1.788	2.30051	Proximal_Stomach	NA	II	Non-CIMP	Diffuse	TCGA-BR-A44T-01A-32D-A24C-01	TCGA-BR-A44T-01A-32D-A24D-08	TCGA-BR-A44T-01A-32R-A24K-31	Blood	0.64	2.01	0	0.64	0.00231915	0.00165181	0.0306714	0	1	0	26	1
TCGA-BR-A44U	STAD	Gastric	T3	N3a	M0	IIIB	Ukraine	MALE	70.03	422	Dead	Gastric_Antrum_and_Pylorus	MSS	WHITE	Eastern_Europe	0.200409	0	0	0	0	0.0848735	0	0.0924258	0.419904	0.177774	NA	1.02232	2.87564	Gastric_Antrum_and_Pylorus	NA	III	GEA CIMP-L	NA	TCGA-BR-A44U-01A-11D-A24C-01	TCGA-BR-A44U-01A-11D-A24D-08	TCGA-BR-A44U-01A-11R-A36D-31	Blood	0.62	2.33	0	0.66	0.221254	0.0799352	0.388896	1	7	16	36	37
TCGA-BR-A452	STAD	Gastric	T4a	N1	M0	IIIA	Vietnam	MALE	57.79	229	Dead	Gastric_Antrum_and_Pylorus	MSS	ASIAN	East_Asia	0.230989	0	0	0	0	0.195706	0.0300207	0.049847	0.549305	0.1801	NA	-0.933559	4.36764	Gastric_Antrum_and_Pylorus	NA	III	Non-CIMP	Intestinal	TCGA-BR-A452-01A-91D-A253-01	TCGA-BR-A452-01A-91D-A25D-08	TCGA-BR-A452-01A-91R-A251-31	Blood	0.62	1.8	0	0.6	0.0905841	0.220933	0.798657	1	5	14	141	36
TCGA-BR-A453	STAD	Gastric	T4a	N3a	M1	IV	Vietnam	MALE	51.99	185	Dead	Gastric_Antrum_and_Pylorus	MSS	ASIAN	East_Asia	0.29559	0	1	0	0	0.12946	0	0.0535611	0.115256	0.122229	NA	0.689862	3.13372	Gastric_Antrum_and_Pylorus	NA	IV	Non-CIMP	Signet ring	TCGA-BR-A453-01A-11D-A24C-01	TCGA-BR-A453-01A-11D-A24D-08	TCGA-BR-A453-01A-11R-A24K-31	Blood	0.46	2	0	0.46	0.00659563	3.28e-05	0.137096	0	2	0	2	1
TCGA-BR-A4CR	STAD	Gastric	T4b	N3a	M0	IIIC	Russia	FEMALE	70.28	0	Alive	Gastric_Fundus_and_Body	MSS	WHITE	Eastern_Europe	0.0911122	0	0	0	0	0.0233977	0.0638227	0.00700902	0.607433	0.170344	NA	-1.34365	3.2243	Gastric_Fundus_and_Body	NA	III	Non-CIMP	NA	TCGA-BR-A4CR-01A-11D-A24C-01	TCGA-BR-A4CR-01A-11D-A24D-08	TCGA-BR-A4CR-01A-11R-A24K-31	Blood	0.77	3.22	1	0.84	0.996838	0.301869	0.592455	1	2	19	36	20
TCGA-BR-A4CS	STAD	Gastric	T4b	N3a	M0	IIIC	Russia	MALE	77.24	45	Dead	Gastric_Fundus_and_Body	MSS	WHITE	Eastern_Europe	0.343684	0	0	0	0	0.018274	0.0387555	0.00612921	0.369849	0.229064	NA	0.956155	1.92648	Gastric_Fundus_and_Body	NA	III	GEA CIMP-L	NA	TCGA-BR-A4CS-01A-11D-A24C-01	TCGA-BR-A4CS-01A-11D-A24D-08	TCGA-BR-A4CS-01A-11R-A24K-31	Blood	0.42	3.09	1	0.53	0.735404	0.110996	0.56682	1	4	27	77	17
TCGA-BR-A4IU	STAD	Gastric	T4a	N1	M0	IIIA	Vietnam	FEMALE	34.5	838	Alive	Gastric_Antrum_and_Pylorus	MSS	ASIAN	East_Asia	0.345503	0	0	0	0	0.0805426	0	0.00284851	0.236892	0.156727	NA	1.0952	2.96262	Gastric_Antrum_and_Pylorus	NA	III	Non-CIMP	Diffuse	TCGA-BR-A4IU-01A-22D-A253-01	TCGA-BR-A4IU-01A-22D-A25D-08	TCGA-BR-A4IU-01A-22R-A251-31	Blood	0.19	2.23	0	0.2	0.176965	0.0112829	0.451415	0	2	13	1	4
TCGA-BR-A4IV	STAD	Gastric	T4a	N2	M0	IIIB	Vietnam	MALE	47.95	869	Dead	Gastric_Antrum_and_Pylorus	MSS	ASIAN	East_Asia	0.326849	0	0	0	0	0.108907	0.0220946	0.0118134	0.117272	0.162046	NA	0.175845	3.12087	Gastric_Antrum_and_Pylorus	NA	III	Non-CIMP	Diffuse	TCGA-BR-A4IV-01A-31D-A253-01	TCGA-BR-A4IV-01A-31D-A25D-08	TCGA-BR-A4IV-01A-31R-A251-31	Blood	0.6	2	0	0.6	0.00182375	0.000107238	0.110789	0	0	0	3	2
TCGA-BR-A4IY	STAD	Gastric	T4a	N0	M0	IIB	Vietnam	MALE	58.36	392	Alive	Gastric_Antrum_and_Pylorus	MSS	ASIAN	East_Asia	0.317052	1	0	0	1	0.172181	0.00458139	0.124176	0.352934	0.154002	NA	2.89477	3.10117	Gastric_Antrum_and_Pylorus	NA	II	CIMP EBV	NA	TCGA-BR-A4IY-01A-11D-A253-01	TCGA-BR-A4IY-01A-11D-A25D-08	TCGA-BR-A4IY-01A-11R-A251-31	Blood	0.36	2.19	0	0.39	0.263558	0.117594	0.245612	1	4	16	25	33
TCGA-BR-A4IZ	STAD	Gastric	T4a	N2	M0	IIIB	Vietnam	FEMALE	45.71	273	Dead	Gastric_Antrum_and_Pylorus	MSS	ASIAN	East_Asia	0.381959	0	0	0	0	0.0755579	0	0.0321729	0.108395	0.128898	NA	1.64026	3.11002	Gastric_Antrum_and_Pylorus	NA	III	Non-CIMP	Diffuse	TCGA-BR-A4IZ-01A-32D-A253-01	TCGA-BR-A4IZ-01A-32D-A25D-08	TCGA-BR-A4IZ-01A-32R-A251-31	Blood	0.83	2	0	0.83	4.12e-05	9.29e-05	1.72e-05	0	1	0	4	2
TCGA-BR-A4J1	STAD	Gastric	T4a	N1	M0	IIIA	Vietnam	MALE	63.7	22	Dead	Gastric_Antrum_and_Pylorus	MSS	ASIAN	East_Asia	0.0778434	0	0	0	0	0.132632	0	0.0197409	0.56007	0.132788	NA	-1.10172	1.81612	Gastric_Antrum_and_Pylorus	NA	III	Non-CIMP	NA	TCGA-BR-A4J1-01A-11D-A253-01	TCGA-BR-A4J1-01A-11D-A25D-08	TCGA-BR-A4J1-01A-11R-A251-31	Blood	0.8	2.59	1	0.84	0.802519	0.167246	0.312724	1	10	23	36	72
TCGA-BR-A4J2	STAD	Gastric	T4a	N0	M0	IIB	Vietnam	MALE	70.89	431	Alive	Gastric_Antrum_and_Pylorus	MSS	ASIAN	East_Asia	0.496724	0	0	0	0	0.0758957	0	0.0099625	0.223118	0.148179	NA	1.31336	3.03708	Gastric_Antrum_and_Pylorus	NA	II	Non-CIMP	Diffuse	TCGA-BR-A4J2-01A-21D-A253-01	TCGA-BR-A4J2-01A-21D-A25D-08	TCGA-BR-A4J2-01A-21R-A251-31	Blood	0.63	2.02	0	0.64	0.0104268	1.9e-05	0.538045	0	0	0	24	2
TCGA-BR-A4J4	STAD	Gastric	T4a	N2	M0	IIIB	Vietnam	MALE	39.59	16	Alive	Gastric_Antrum_and_Pylorus	MSI-L	ASIAN	East_Asia	0.318309	1	0	0	1	0.114685	0.0128673	0.11595	0.399877	0.127169	NA	1.55857	2.15731	Gastric_Antrum_and_Pylorus	NA	III	CIMP EBV	NA	TCGA-BR-A4J4-01A-12D-A253-01	TCGA-BR-A4J4-01A-12D-A25D-08	TCGA-BR-A4J4-01A-12R-A251-31	Blood	0.45	2.19	0	0.47	0.321588	0.0614422	0.0937278	1	1	9	6	8
TCGA-BR-A4J5	STAD	Gastric	T4a	N1	M0	IIIA	Vietnam	MALE	56.71	862	Alive	Gastric_Antrum_and_Pylorus	MSS	ASIAN	East_Asia	0.4144	0	0	0	0	0.106531	0.00439552	0.0194465	0.191571	0.165746	NA	0.63172	2.85257	Gastric_Antrum_and_Pylorus	NA	III	Non-CIMP	Intestinal	TCGA-BR-A4J5-01A-21D-A253-01	TCGA-BR-A4J5-01A-21D-A25D-08	TCGA-BR-A4J5-01A-21R-A251-31	Blood	0.23	2.11	0	0.24	0.0790701	0.00171121	0.124218	0	0	4	1	2
TCGA-BR-A4J6	STAD	NA	T3	N0	M0	IIA	Ukraine	FEMALE	69.21	20	Alive	Indeterminate_GE_Junction	MSS	WHITE	Eastern_Europe	0.0952327	0	0	0	0	0.104297	0	0	0.325717	0.163671	NA	0.240053	2.56362	Gastroesophageal_Junction	NA	II	Non-CIMP	NA	TCGA-BR-A4J6-01A-11D-A253-01	TCGA-BR-A4J6-01A-11D-A25D-08	TCGA-BR-A4J6-01A-11R-A251-31	Blood	0.62	1.87	0	0.6	0.0500647	0.174783	0.0266307	1	1	8	71	29
TCGA-BR-A4J7	STAD	Gastric	T4a	NX	M0	IIB	Vietnam	MALE	49.1	989	Alive	Gastric_Antrum_and_Pylorus	MSS	ASIAN	East_Asia	0.349229	0	0	0	0	0.436741	0	0.110546	0.183697	0.150667	NA	1.98552	2.73095	Gastric_Antrum_and_Pylorus	NA	II	Non-CIMP	Intestinal	TCGA-BR-A4J7-01A-31D-A253-01	TCGA-BR-A4J7-01A-31D-A25D-08	TCGA-BR-A4J7-01A-31R-A251-31	Blood	0.41	3.58	1	0.55	0.977753	0.118063	0.563797	1	1	6	14	9
TCGA-BR-A4J8	STAD	Gastric	T3	N3a	M0	IIIB	Ukraine	FEMALE	71.32	411	Alive	Gastric_GE_Junction	MSS	WHITE	Eastern_Europe	0.108238	1	0	0	0	0.0756629	0	0.0762295	0.30984	0.236179	NA	0.928064	2.70429	Proximal_Stomach	NA	III	CIMP-H	NA	TCGA-BR-A4J8-01A-11D-A253-01	TCGA-BR-A4J8-01A-11D-A25D-08	TCGA-BR-A4J8-01A-11R-A251-31	Blood	0.59	2.6	1	0.65	0.756811	0.190384	0.808075	1	6	17	36	10
TCGA-BR-A4J9	STAD	Gastric	T3	N0	M0	IIA	Ukraine	MALE	55.01	14	Alive	Gastric_Antrum_and_Pylorus	MSS	WHITE	Eastern_Europe	0.310206	0	0	0	0	0.106325	0	0.059229	0.167893	0.155083	NA	0.141267	2.99629	Gastric_Antrum_and_Pylorus	NA	II	Non-CIMP	NA	TCGA-BR-A4J9-01A-12D-A253-01	TCGA-BR-A4J9-01A-12D-A25D-08	TCGA-BR-A4J9-01A-12R-A251-31	Blood	0.99	2	0	0.99	0.0123645	8.03e-05	0.403932	0	0	2	1	2
TCGA-BR-A4PD	STAD	Gastric	T4a	N0	M0	IIB	Russia	FEMALE	72.1	628	Alive	Gastric_Fundus_and_Body	MSS	WHITE	Eastern_Europe	0.252625	0	0	0	0	0.092402	0	0.0644386	0.380304	0.198801	NA	1.9926	1.70117	Gastric_Fundus_and_Body	NA	II	Non-CIMP	NA	TCGA-BR-A4PD-01A-11D-A253-01	TCGA-BR-A4PD-01A-11D-A25D-08	TCGA-BR-A4PD-01A-11R-A251-31	Blood	0.43	4.26	2	0.62	0.97349	0.150499	0.595769	1	5	23	42	47
TCGA-BR-A4PE	STAD	Gastric	T2	N0	M0	IB	Russia	FEMALE	68.41	621	Alive	Gastric_GE_Junction	MSS	WHITE	Eastern_Europe	0.174653	1	0	0	0	0.0222584	0	0.110842	0.523296	0.138934	NA	1.9384	2.00708	Proximal_Stomach	NA	I	CIMP-H	NA	TCGA-BR-A4PE-01A-31D-A253-01	TCGA-BR-A4PE-01A-31D-A25D-08	TCGA-BR-A4PE-01A-31R-A251-31	Blood	0.55	3.42	1	0.67	0.909626	0.169589	0.330329	1	1	20	53	58
TCGA-BR-A4PF	STAD	Gastric	T4a	N2	M0	IIIB	Russia	MALE	72.31	35	Alive	Gastric_Antrum_and_Pylorus	MSS	WHITE	Eastern_Europe	0.312089	0	0	0	0	0.0751714	0	0.126845	0.546821	0.143349	NA	2.13568	1.81684	Gastric_Antrum_and_Pylorus	NA	III	GEA CIMP-L	NA	TCGA-BR-A4PF-01A-11D-A253-01	TCGA-BR-A4PF-01A-11D-A25D-08	TCGA-BR-A4PF-01A-11R-A251-31	Blood	0.5	2.7	1	0.58	0.740086	0.12213	0.162097	1	4	23	36	46
TCGA-BR-A4QI	STAD	Gastric	T3	N0	M0	IIA	Ukraine	FEMALE	70.99	652	Alive	Gastric_Antrum_and_Pylorus	MSS	WHITE	Eastern_Europe	0.147371	1	0	0	0	0.209325	0	0.0561851	0.439121	0.121431	NA	0.93295	2.53032	Gastric_Antrum_and_Pylorus	NA	II	CIMP-H	NA	TCGA-BR-A4QI-01A-12D-A253-01	TCGA-BR-A4QI-01A-12D-A25D-08	TCGA-BR-A4QI-01A-12R-A251-31	Blood	0.53	3.05	1	0.63	0.857284	0.232126	0.281396	1	4	21	497	105
TCGA-CD-5798	STAD	Gastric	T3	N0	M0	II	Vietnam	MALE	82.99	408	Alive	Gastric_Antrum_and_Pylorus	MSS	ASIAN	East_Asia	0.214685	0	0	0	0	0.103823	0	0.0102097	0.197844	0.183881	NA	1.03249	2.741	Gastric_Antrum_and_Pylorus	NA	II	Non-CIMP	Intestinal	TCGA-CD-5798-01A-11D-1599-01	TCGA-CD-5798-01A-11D-1600-08	TCGA-CD-5798-01A-11R-1602-13	Blood	0.19	2.02	0	0.19	0.0270315	0.00103283	0.11807	0	4	10	7	8
TCGA-CD-5799	STAD	Gastric	T2	N1	M0	II	Vietnam	MALE	45.27	396	Alive	Gastric_Antrum_and_Pylorus	MSS	ASIAN	East_Asia	0.202173	0	0	0	0	0.0721332	0.0293968	0.0317037	0.48228	0.247363	NA	0.543489	1.9151	Gastric_Antrum_and_Pylorus	NA	II	Non-CIMP	Intestinal	TCGA-CD-5799-01A-11D-1599-01	TCGA-CD-5799-01A-11D-1600-08	TCGA-CD-5799-01A-11R-1602-13	Blood	0.63	3.23	1	0.74	0.931961	0.159181	0.631807	1	0	19	62	26
TCGA-CD-5800	STAD	Gastric	T3	N0	M0	II	Vietnam	FEMALE	51	400	Alive	Gastric_Antrum_and_Pylorus	MSS	ASIAN	East_Asia	0.303505	0	0	0	0	0.0896129	0.0380794	0.0371531	0.491645	0.203814	NA	0.822397	2.08643	Gastric_Antrum_and_Pylorus	NA	II	Non-CIMP	Intestinal	TCGA-CD-5800-01A-11D-1599-01	TCGA-CD-5800-01A-11D-1600-08	TCGA-CD-5800-01A-11R-1602-13	Blood	0.47	3.06	1	0.58	0.856669	0.0727774	0.640983	1	2	17	100	64
TCGA-CD-5801	STAD	Gastric	T3	N1	M0	IIIA	Vietnam	MALE	69	401	Dead	Gastric_Antrum_and_Pylorus	MSS	ASIAN	East_Asia	0.395675	1	0	0	1	0.384053	0	0.0576048	0.437014	0.134021	NA	2.49321	1.82295	Gastric_Antrum_and_Pylorus	NA	III	CIMP EBV	NA	TCGA-CD-5801-01A-11D-1599-01	TCGA-CD-5801-01A-11D-1600-08	TCGA-CD-5801-01A-11R-1602-13	Blood	0.31	3.53	1	0.44	0.924153	0.189076	0.192844	1	0	16	5	5
TCGA-CD-5803	STAD	Gastric	T3	N0	M0	II	Vietnam	FEMALE	78.33	341	Dead	Gastric_Antrum_and_Pylorus	MSS	ASIAN	East_Asia	0.453906	0	0	0	0	0.227941	0	0.060564	0.285897	0.168465	NA	3.14805	3.47206	Gastric_Antrum_and_Pylorus	NA	II	Non-CIMP	NA	TCGA-CD-5803-01A-11D-1599-01	TCGA-CD-5803-01A-11D-1600-08	TCGA-CD-5803-01A-11R-1602-13	Blood	0.27	1.73	0	0.24	0.026504	0.149981	0.435277	1	1	16	2	2
TCGA-CD-5804	STAD	Gastric	T3	N1	M0	NA	Vietnam	MALE	90	368	Alive	Gastric_Antrum_and_Pylorus	MSS	ASIAN	East_Asia	0.385624	0	0	0	0	0.08969	0.0398465	0.0533617	0.314463	0.16595	NA	1.66943	2.45728	Gastric_Antrum_and_Pylorus	NA	NA	Non-CIMP	NA	TCGA-CD-5804-01A-12D-2052-01	TCGA-CD-5804-01A-12D-2053-08	TCGA-CD-5804-01A-12R-2055-13	Blood	0.43	2.29	1	0.46	0.521663	0.159515	0.272761	1	6	18	100	33
TCGA-CD-8524	STAD	Gastric	T3	N0	M0	II	Vietnam	FEMALE	61.45	388	Alive	Gastric_Antrum_and_Pylorus	MSI-L	ASIAN	East_Asia	0.283408	0	0	0	0	0.202292	0.00685511	0.108372	0.288838	0.178769	NA	1.21994	2.5155	Gastric_Antrum_and_Pylorus	NA	II	GEA CIMP-L	Intestinal	TCGA-CD-8524-01A-11D-2338-01	TCGA-CD-8524-01A-11D-2340-08	TCGA-CD-8524-01A-11R-2343-13	Blood	0.38	2.85	1	0.47	0.889008	0.157914	0.305673	1	6	26	52	70
TCGA-CD-8526	STAD	Gastric	T3	N1	M0	IIIA	Vietnam	FEMALE	73.49	381	Alive	Gastric_Antrum_and_Pylorus	MSS	ASIAN	East_Asia	0.432191	0	0	0	0	0.0700551	0	0.0438113	0.503625	0.32838	NA	1.08933	3.95552	Gastric_Antrum_and_Pylorus	NA	III	Non-CIMP	Intestinal	TCGA-CD-8526-01A-11D-2338-01	TCGA-CD-8526-01A-11D-2340-08	TCGA-CD-8526-01A-11R-2343-13	Blood	0.32	2.92	1	0.4	0.911441	0.244815	0.156098	1	4	25	45	18
TCGA-CD-8528	STAD	Gastric	T4	N0	M0	IIIA	Vietnam	FEMALE	43.77	375	Alive	Gastric_Antrum_and_Pylorus	MSI-L	ASIAN	East_Asia	0.231846	0	1	0	0	0.124263	0	0	0.586882	0.237357	NA	-0.322151	2.54111	Gastric_Antrum_and_Pylorus	NA	III	CIMP-H	NA	TCGA-CD-8528-01A-11D-2338-01	TCGA-CD-8528-01A-11D-2340-08	TCGA-CD-8528-01A-11R-2343-13	Blood	0.55	3.17	1	0.66	0.876727	0.0999855	0.233717	1	0	15	62	24
TCGA-CD-8529	STAD	Gastric	T4	N0	M1	IV	Vietnam	MALE	65.65	374	Alive	Gastric_Antrum_and_Pylorus	MSS	ASIAN	East_Asia	0.465848	0	0	0	0	0.0702411	0.0155086	0.0492732	0.302675	0.174249	NA	2.06335	3.07503	Gastric_Antrum_and_Pylorus	NA	IV	Non-CIMP	Intestinal	TCGA-CD-8529-01A-11D-2338-01	TCGA-CD-8529-01A-11D-2340-08	TCGA-CD-8529-01A-11R-2343-13	Blood	0.99	2.02	0	0.99	0.0222123	0.000734328	0.852442	0	0	1	11	8
TCGA-CD-8530	STAD	Gastric	T3	N0	M0	II	Vietnam	MALE	52	377	Alive	Gastric_Fundus_and_Body	MSS	ASIAN	East_Asia	0.343856	0	0	0	0	0.140137	0.00923381	0	0.271765	0.174681	NA	0.780606	3.17809	Gastric_Fundus_and_Body	NA	II	Non-CIMP	Diffuse	TCGA-CD-8530-01A-11D-2338-01	TCGA-CD-8530-01A-11D-2340-08	TCGA-CD-8530-01A-11R-2343-13	Blood	0.19	5.33	2	0.38	0.999941	0.181041	0.503147	1	0	21	46	10
TCGA-CD-8531	STAD	Gastric	T3	N1	M0	IIIA	Vietnam	FEMALE	66.95	383	Alive	Gastric_Fundus_and_Body	MSS	ASIAN	East_Asia	0.0698492	1	0	0	0	0.0691784	0	0	0.551714	0.292345	NA	0.70961	1.6597	Gastric_Fundus_and_Body	NA	III	CIMP-H	Diffuse	TCGA-CD-8531-01A-11D-2338-01	TCGA-CD-8531-01A-11D-2340-08	TCGA-CD-8531-01A-11R-2343-13	Blood	0.85	2.03	0	0.85	0.0469407	0.0184402	0.00139694	0	0	1	8	10
TCGA-CD-8532	STAD	Gastric	T3	N0	M0	II	Vietnam	MALE	52.8	354	Dead	Gastric_GE_Junction	MSS	ASIAN	East_Asia	0.3122	0	0	0	0	0.171005	0	0.0420744	0.409673	0.140916	NA	2.30979	2.03178	Proximal_Stomach	NA	II	Non-CIMP	NA	TCGA-CD-8532-01A-11D-2338-01	TCGA-CD-8532-01A-11D-2340-08	TCGA-CD-8532-01A-11R-2343-13	Blood	0.5	1.8	0	0.47	0.0327232	0.193669	0.262353	1	5	6	19	43
TCGA-CD-8534	STAD	Gastric	T3	N0	M0	II	Vietnam	MALE	41.69	367	Alive	Gastric_Antrum_and_Pylorus	MSS	ASIAN	East_Asia	0.265509	0	0	0	0	0.126489	0	0.0615307	0.395756	0.121299	NA	1.21944	2.97373	Gastric_Antrum_and_Pylorus	NA	II	Non-CIMP	Diffuse	TCGA-CD-8534-01A-11D-2338-01	TCGA-CD-8534-01A-11D-2340-08	TCGA-CD-8534-01A-11R-2343-13	Blood	0.95	1.81	0	0.94	0.077255	0.000241219	1	0	3	13	14	11
TCGA-CD-8535	STAD	Gastric	T3	N1	M0	IIIA	Vietnam	MALE	59.03	390	Alive	Gastric_Fundus_and_Body	MSS	ASIAN	East_Asia	0.033492	0	0	0	0	0.0344041	0.00496693	0.0509848	0.497265	0.173854	NA	-0.30465	3.77827	Gastric_Fundus_and_Body	NA	III	GEA CIMP-L	NA	TCGA-CD-8535-01A-11D-2338-01	TCGA-CD-8535-01A-11D-2340-08	TCGA-CD-8535-01A-11R-2343-13	Blood	0.91	2.76	1	0.93	0.742103	0.13222	0.410949	1	8	21	111	57
TCGA-CD-8536	STAD	Gastric	T3	N0	M0	II	Vietnam	MALE	74.82	378	Alive	Gastric_Fundus_and_Body	MSI-H	ASIAN	East_Asia	0.299954	0	1	0	0	0.261312	0	0.0173803	0.432588	0.209293	NA	0.849046	2.39557	Gastric_Fundus_and_Body	NA	II	GEA CIMP-L	NA	TCGA-CD-8536-01A-11D-2338-01	TCGA-CD-8536-01A-11D-2340-08	TCGA-CD-8536-01A-11R-2343-13	Blood	0.48	2.13	0	0.5	0.13974	0.00246865	0.0735671	0	0	2	2	9
TCGA-CD-A486	STAD	NA	T3	N0	M0	IIA	Vietnam	MALE	68.12	192	Dead	Indeterminate_GE_Junction	MSS	ASIAN	East_Asia	0.180215	0	0	0	0	0.0478052	0	0.0195811	0.398888	0.189698	NA	1.10907	2.03295	Gastroesophageal_Junction	NA	II	Non-CIMP	NA	TCGA-CD-A486-01A-11D-A24C-01	TCGA-CD-A486-01A-11D-A24D-08	TCGA-CD-A486-01A-11R-A24K-31	Blood	0.57	3.98	1	0.72	0.998143	0.233533	0.282041	1	2	26	178	61
TCGA-CD-A487	STAD	Gastric	T3	N1	M0	IIB	Vietnam	MALE	51.18	374	Alive	Gastric_Antrum_and_Pylorus	MSS	ASIAN	East_Asia	0.429845	0	0	0	0	0.132265	0	0.00106735	0.434693	0.145053	NA	1.27726	2.32752	Gastric_Antrum_and_Pylorus	NA	II	Non-CIMP	Diffuse	TCGA-CD-A487-01A-21D-A24C-01	TCGA-CD-A487-01A-21D-A24D-08	TCGA-CD-A487-01A-21R-A24K-31	Blood	0.42	2.49	1	0.48	0.615557	0.10265	0.114201	1	13	10	61	69
TCGA-CD-A489	STAD	Gastric	T3	N0	M0	IIA	Vietnam	MALE	58.91	344	Dead	Gastric_Antrum_and_Pylorus	MSS	ASIAN	East_Asia	0.310322	0	0	0	0	0.185314	0	0.0325847	0.177169	0.158871	NA	1.08193	2.8645	Gastric_Antrum_and_Pylorus	NA	II	Non-CIMP	Diffuse	TCGA-CD-A489-01A-11D-A24C-01	TCGA-CD-A489-01A-11D-A24D-08	TCGA-CD-A489-01A-11R-A24K-31	Blood	0.47	1.66	0	0.43	0.0585358	0.226109	0.367807	1	4	14	48	13
TCGA-CD-A48A	STAD	Gastric	T3	N0	M0	IIA	Vietnam	MALE	57.06	378	Alive	Gastric_GE_Junction	MSI-L	ASIAN	East_Asia	0.0982221	0	0	0	0	0.14637	0.0179956	0.0310655	0.408319	0.12754	NA	1.00416	2.1856	Proximal_Stomach	NA	II	Non-CIMP	NA	TCGA-CD-A48A-01A-12D-A24C-01	TCGA-CD-A48A-01A-12D-A24D-08	TCGA-CD-A48A-01A-12R-A36D-31	Blood	0.64	4.43	2	0.8	0.937934	0.219806	0.109079	1	33	20	71	138
TCGA-CD-A48C	STAD	Gastric	T3	N1	M0	IIB	Vietnam	FEMALE	79.95	353	Dead	Gastric_Antrum_and_Pylorus	MSS	ASIAN	East_Asia	0.0960275	0	0	0	0	0.149448	0	0.095538	0.393434	0.22333	NA	0.579257	2.14304	Gastric_Antrum_and_Pylorus	NA	II	GEA CIMP-L	NA	TCGA-CD-A48C-01A-11D-A24C-01	TCGA-CD-A48C-01A-11D-A24D-08	TCGA-CD-A48C-01A-11R-A24K-31	Blood	0.58	4.3	2	0.75	0.970747	0.194079	0.572129	1	2	30	79	32
TCGA-CD-A4MG	STAD	Gastric	T3	N0	M0	IIA	Vietnam	MALE	76.71	200	Dead	Gastric_GE_Junction	MSI-H	ASIAN	East_Asia	0.213519	1	1	0	0	0.0971257	0.010172	0.0193115	0.464812	0.204629	NA	0.389442	2.6446	Proximal_Stomach	NA	II	CIMP-H	Diffuse	TCGA-CD-A4MG-01A-11D-A253-01	TCGA-CD-A4MG-01A-11D-A25D-08	TCGA-CD-A4MG-01A-11R-A251-31	Blood	0.62	2.22	0	0.65	0.239999	0.0105667	0.0881415	0	0	6	17	18
TCGA-CD-A4MH	STAD	Gastric	T3	N0	M0	IIA	Vietnam	FEMALE	86.75	371	Alive	Gastric_Antrum_and_Pylorus	MSS	ASIAN	East_Asia	0.206356	0	1	0	0	0.116595	0	0.0324427	0.413399	0.203873	NA	0.388778	2.69113	Gastric_Antrum_and_Pylorus	NA	II	Non-CIMP	NA	TCGA-CD-A4MH-01A-11D-A253-01	TCGA-CD-A4MH-01A-11D-A25D-08	TCGA-CD-A4MH-01A-11R-A251-31	Blood	0.54	2.8	1	0.62	0.806787	0.177152	0.157511	1	3	24	92	40
TCGA-CD-A4MI	STAD	Gastric	T3	N1	M0	IIIA	Vietnam	MALE	62.21	358	Dead	Gastric_Antrum_and_Pylorus	MSI-H	ASIAN	East_Asia	0.445248	1	1	0	0	0.187335	0	0.093211	0.215802	0.144494	NA	3.16437	2.79295	Gastric_Antrum_and_Pylorus	NA	III	CIMP-H	NA	TCGA-CD-A4MI-01A-21D-A253-01	TCGA-CD-A4MI-01A-21D-A25D-08	TCGA-CD-A4MI-01A-21R-A251-31	Blood	0.26	2.03	0	0.27	0.0333588	0.000410821	0.00151218	0	0	1	1	2
TCGA-CD-A4MJ	STAD	Gastric	T2	N0	M0	IB	Vietnam	MALE	60.05	384	Alive	Gastric_Fundus_and_Body	MSI-H	ASIAN	East_Asia	0.163178	1	1	0	1	0.146633	0.0255757	0.11767	0.474552	0.175342	NA	1.77072	3.44409	Gastric_Fundus_and_Body	NA	I	CIMP-H	NA	TCGA-CD-A4MJ-01A-11D-A253-01	TCGA-CD-A4MJ-01A-11D-A25D-08	TCGA-CD-A4MJ-01A-11R-A251-31	Blood	0.67	2.05	0	0.67	0.06381	0.00104296	0.000734473	0	0	1	3	3
TCGA-CG-4301	STAD	Gastric	T4	N1	M1	IV	Germany	FEMALE	75.34	92	Alive	Gastric_GE_Junction	MSS	NA	Western_Europe	0.146443	NA	NA	0	0	0.018797	0.0338003	0.0371597	0.290284	NA	NA	1.39346	1.66599	Proximal_Stomach	NA	IV	Non-CIMP	NA	TCGA-CG-4301-01A-01D-1155-01	TCGA-CG-4301-01A-01D-1158-08	TCGA-CG-4301-01A-01R-1157-13	Blood	0.42	1.88	0	0.4	0.142338	0.248318	0.0525911	1	6	17	89	26
TCGA-CG-4304	STAD	Gastric	T2a	N0	M0	IB	Germany	MALE	84.92	822	Alive	Gastric_GE_Junction	MSS	NA	Western_Europe	0.227015	NA	NA	0	0	0.0380353	0.0507923	0.0329585	0.303727	NA	NA	1.05077	2.7649	Proximal_Stomach	NA	I	Non-CIMP	NA	TCGA-CG-4304-01A-01D-1155-01	TCGA-CG-4304-01A-01D-1158-08	TCGA-CG-4304-01A-01R-1157-13	Blood	0.58	1.97	0	0.58	0.107218	0.125864	0.0639863	1	11	4	21	94
TCGA-CG-4305	STAD	Gastric	T2a	N1	M0	II	Germany	MALE	69.26	485	Alive	Gastric_Antrum_and_Pylorus	MSI-H	NA	Western_Europe	0.302141	NA	NA	0	0	0.117162	0.034764	0.111545	0.364358	NA	NA	1.20326	1.87624	Gastric_Antrum_and_Pylorus	NA	II	GEA CIMP-L	NA	TCGA-CG-4305-01A-01D-1155-01	TCGA-CG-4305-01A-01D-1158-08	TCGA-CG-4305-01A-01R-1157-13	Blood	0.39	2.29	0	0.42	0.266404	0.0196665	1.68e-05	0	1	5	1	23
TCGA-CG-4306	STAD	Gastric	T3	N2	M1	IV	Germany	MALE	90	31	Dead	Gastric_Antrum_and_Pylorus	MSI-H	NA	Western_Europe	0.269627	NA	NA	0	1	0.0697934	0.00954065	0.0236955	0.412487	NA	NA	2.08987	1.67761	Gastric_Antrum_and_Pylorus	NA	IV	CIMP-H	NA	TCGA-CG-4306-01A-01D-1155-01	TCGA-CG-4306-01A-01D-1158-08	TCGA-CG-4306-01A-01R-1157-13	Blood	0.51	2	0	0.51	0.0130998	0.00162106	0.0128244	0	0	0	5	10
TCGA-CG-4436	STAD	Gastric	T2	N0	M0	IB	Germany	MALE	57.33	243	Alive	NA	MSI-L	NA	Western_Europe	0.262616	NA	NA	0	0	0.00131939	0	0.0602647	0.591374	NA	NA	0.788789	2.5381	NA	NA	I	Non-CIMP	Intestinal	TCGA-CG-4436-01A-01D-1155-01	TCGA-CG-4436-01A-01D-1158-08	TCGA-CG-4436-01A-01R-1157-13	Blood	0.64	2.15	0	0.66	0.315303	0.166295	0.8954	1	2	31	23	7
TCGA-CG-4437	STAD	Gastric	T2	N1	M0	II	Germany	MALE	83.42	245	Alive	Gastric_GE_Junction	MSI-L	NA	Western_Europe	0.306603	1	0	0	0	0.21348	0.049447	0.039484	0.435664	0.151927	NA	2.16696	2.22928	Proximal_Stomach	NA	II	CIMP-H	Intestinal	TCGA-CG-4437-01A-01D-1799-01	TCGA-CG-4437-01A-01D-1800-08	TCGA-CG-4437-01A-01R-1802-13	Blood	0.37	3.84	1	0.53	0.960375	0.138613	0.481205	1	4	11	36	55
TCGA-CG-4438	STAD	Gastric	T4	N2	M0	IV	Germany	MALE	56.33	1645	Alive	Gastric_Antrum_and_Pylorus	MSS	NA	Western_Europe	0.127131	NA	NA	0	0	0.11441	0	0.0971903	0.462084	NA	NA	2.14322	1.777	Gastric_Antrum_and_Pylorus	NA	IV	Non-CIMP	Intestinal	TCGA-CG-4438-01A-01D-1155-01	TCGA-CG-4438-01A-01D-1158-08	TCGA-CG-4438-01A-01R-1157-13	Blood	0.66	2.82	1	0.73	0.841542	0.216133	0.418018	1	3	26	32	54
TCGA-CG-4440	STAD	Gastric	T3	N3	M1	IV	Germany	FEMALE	68.92	122	Dead	Gastric_Fundus_and_Body	MSI-L	NA	Western_Europe	0.297754	NA	NA	0	0	0.0225892	0.0426526	0.039292	0.514719	NA	NA	1.11849	1.34773	Gastric_Fundus_and_Body	NA	IV	Non-CIMP	Intestinal	TCGA-CG-4440-01A-01D-1155-01	TCGA-CG-4440-01A-01D-1158-08	TCGA-CG-4440-01A-01R-1157-13	Blood	0.5	3.76	2	0.65	0.996266	0.169408	0.410348	1	1	20	52	13
TCGA-CG-4441	STAD	Gastric	T2	N2	M0	IIIA	Germany	MALE	83.58	426	Dead	Gastric_Fundus_and_Body	MSS	NA	Western_Europe	0.255421	0	0	0	0	0.0696876	0	0.0719873	0.395047	0.177188	NA	0.852532	2.66357	Gastric_Fundus_and_Body	NA	III	Non-CIMP	Intestinal	TCGA-CG-4441-01A-01D-1799-01	TCGA-CG-4441-01A-01D-1800-08	TCGA-CG-4441-01A-01R-1802-13	Blood	0.63	2.05	0	0.64	0.082822	0.0243366	0.109647	0	31	2	18	588
TCGA-CG-4442	STAD	Gastric	T2	N0	M0	IB	Germany	MALE	85.83	0	Alive	Gastric_Antrum_and_Pylorus	MSI-H	NA	Western_Europe	0.156988	NA	NA	0	0	0.0555158	0.034374	0.0950107	0.468218	NA	NA	0.115286	2.3319	Gastric_Antrum_and_Pylorus	NA	I	CIMP-H	Intestinal	TCGA-CG-4442-01A-01D-1155-01	TCGA-CG-4442-01A-01D-1158-08	TCGA-CG-4442-01A-01R-1157-13	Blood	0.73	2.05	0	0.73	0.0525873	0.000120888	0.00029173	0	0	1	4	11
TCGA-CG-4443	STAD	Gastric	T1	N0	M0	IA	Germany	MALE	68.42	912	Alive	Gastric_Fundus_and_Body	MSS	NA	Western_Europe	0.0333179	NA	NA	1	0	0.0317844	0.109059	0	0.373972	NA	NA	-1.51926	4.09647	Gastric_Fundus_and_Body	NA	I	Non-CIMP	Intestinal	TCGA-CG-4443-01A-01D-1155-01	TCGA-CG-4443-01A-01D-1158-08	TCGA-CG-4443-01A-01R-1157-13	Blood	0.87	1.95	0	0.87	0.132845	0.205666	0.084131	1	1	19	186	58
TCGA-CG-4444	STAD	Gastric	T2b	N2	M0	IIIA	Germany	MALE	76.42	1431	Alive	Gastric_Fundus_and_Body	MSS	NA	Western_Europe	0.20265	NA	NA	0	0	0.0178442	0.0225452	0.0438007	0.447703	NA	NA	1.36684	2.32761	Gastric_Fundus_and_Body	NA	III	Non-CIMP	Diffuse	TCGA-CG-4444-01A-01D-1155-01	TCGA-CG-4444-01A-01D-1158-08	TCGA-CG-4444-01A-01R-1157-13	Blood	0.49	3.93	2	0.65	0.956947	0.187559	0.667132	1	2	19	92	93
TCGA-CG-4449	STAD	Gastric	T2	N1	M0	II	Germany	MALE	81.33	580	Alive	Gastric_Antrum_and_Pylorus	MSI-L	NA	Western_Europe	0.193109	NA	NA	0	0	0.00274001	0.0287093	0.0426348	0.354428	NA	NA	0.895714	2.66697	Gastric_Antrum_and_Pylorus	NA	II	Non-CIMP	Intestinal	TCGA-CG-4449-01A-01D-1155-01	TCGA-CG-4449-01A-01D-1158-08	TCGA-CG-4449-01A-01R-1157-13	Blood	0.61	1.89	0	0.6	0.128478	0.274322	0.117419	1	0	12	286	27
TCGA-CG-4462	STAD	Gastric	T3	N3	M1	IV	Germany	FEMALE	72.58	0	Dead	Gastric_Antrum_and_Pylorus	MSS	NA	Western_Europe	0.514394	NA	NA	0	0	0	0.0341952	0.00463628	0.129954	NA	NA	1.45649	2.93479	Gastric_Antrum_and_Pylorus	NA	IV	GEA CIMP-L	Diffuse	TCGA-CG-4462-01A-01D-1155-01	TCGA-CG-4462-01A-01D-1158-08	TCGA-CG-4462-01A-01R-1157-13	Blood	0.22	2.08	0	0.22	0.0892127	0	0.0262885	0	1	3	3	4
TCGA-CG-4465	STAD	Gastric	T4	N3	M1	IV	Germany	FEMALE	69.09	274	Dead	Gastric_Antrum_and_Pylorus	MSI-H	NA	Western_Europe	0.176237	NA	NA	0	0	0.0258946	0	0.0633959	0.458605	NA	NA	2.14139	2.15943	Gastric_Antrum_and_Pylorus	NA	IV	CIMP-H	Diffuse	TCGA-CG-4465-01A-01D-1155-01	TCGA-CG-4465-01A-01D-1158-08	TCGA-CG-4465-01A-01R-1157-13	Blood	0.67	2	0	0.67	0.12124	0.00225099	0.000656484	0	1	0	4	24
TCGA-CG-4466	STAD	Gastric	T2a	N0	M0	IB	Germany	FEMALE	81.42	577	Alive	Gastric_GE_Junction	MSI-L	NA	Western_Europe	0.0508635	NA	NA	0	0	0.0125857	0.103289	0.0842991	0.546766	NA	NA	-0.0410523	1.73271	Proximal_Stomach	NA	I	Non-CIMP	Intestinal	TCGA-CG-4466-01A-01D-1155-01	TCGA-CG-4466-01A-01D-1158-08	TCGA-CG-4466-01A-01R-1157-13	Blood	0.79	3.74	2	0.88	0.962762	0.175185	0.314619	1	0	17	54	59
TCGA-CG-4469	STAD	Gastric	T3	N3	M0	IV	Germany	MALE	70.08	215	Dead	NA	MSI-L	NA	Western_Europe	0.102617	NA	NA	0	0	0.00477996	0	0.0286115	0.477811	NA	NA	1.20309	1.15551	NA	NA	IV	CIMP-H	Intestinal	TCGA-CG-4469-01A-01D-1155-01	TCGA-CG-4469-01A-01D-1158-08	TCGA-CG-4469-01A-01R-1157-13	Blood	0.82	2.09	0	0.83	0.171232	0.0804764	0.0816366	1	8	9	14	54
TCGA-CG-4474	STAD	Gastric	T4a	N2	M1	IV	Germany	FEMALE	67.59	0	Alive	Gastric_Antrum_and_Pylorus	MSS	NA	Western_Europe	0.29201	NA	NA	0	0	0.137916	0.0294774	0.0189237	0.366038	NA	NA	1.06414	2.66877	Gastric_Antrum_and_Pylorus	NA	IV	CIMP-H	Diffuse	TCGA-CG-4474-01A-02D-1155-01	TCGA-CG-4474-01A-02D-1158-08	TCGA-CG-4474-01A-02R-1157-13	Blood	0.4	2.12	0	0.42	0.156796	0.00936815	0.419073	0	0	6	3	23
TCGA-CG-4475	STAD	Gastric	T3	N1	M0	IIB	Germany	MALE	76.84	699	Alive	Gastric_Fundus_and_Body	MSS	NA	Western_Europe	0.174603	NA	NA	0	0	0	0.037061	0	0.299154	NA	NA	0.368786	2.63105	Gastric_Fundus_and_Body	NA	II	Non-CIMP	NA	TCGA-CG-4475-01A-01D-1155-01	TCGA-CG-4475-01A-01D-1158-08	TCGA-CG-4475-01A-01R-1157-13	Blood	0.43	3.02	1	0.53	0.891939	0.223742	0.25391	1	0	28	89	44
TCGA-CG-4476	STAD	Gastric	T4b	N3a	M0	IIIC	Germany	MALE	69.83	0	Alive	Gastric_Fundus_and_Body	MSS	NA	Western_Europe	0.28026	NA	NA	0	0	0.044737	0.0174453	0.013521	0.291069	NA	NA	1.09688	2.36383	Gastric_Fundus_and_Body	NA	III	Non-CIMP	Diffuse	TCGA-CG-4476-01A-01D-1155-01	TCGA-CG-4476-01A-01D-1158-08	TCGA-CG-4476-01A-01R-1157-13	Blood	0.28	3.16	1	0.38	0.780817	0.0963618	0.360154	1	1	31	68	18
TCGA-CG-4477	STAD	Gastric	T2a	N0	M0	IB	Germany	FEMALE	58.67	942	Alive	Gastric_GE_Junction	MSS	NA	Western_Europe	0.301511	NA	NA	0	0	0.0703764	0.0234967	0.095115	0.380119	NA	NA	2.77567	2.75063	Proximal_Stomach	NA	I	Non-CIMP	Intestinal	TCGA-CG-4477-01A-01D-1155-01	TCGA-CG-4477-01A-01D-1158-08	TCGA-CG-4477-01A-01R-1157-13	Blood	0.49	1.73	0	0.45	0.0037332	0.215039	0.268693	1	3	13	7	23
TCGA-CG-5717	STAD	NA	T2b	N1	M0	II	Germany	MALE	58.75	212	Dead	Indeterminate_GE_Junction	MSS	NA	Western_Europe	0.347029	0	0	0	0	0.183384	0.0180829	0.0754352	0.334701	0.189503	NA	2.04523	3.0241	Gastroesophageal_Junction	NA	II	Non-CIMP	NA	TCGA-CG-5717-01A-11D-1599-01	TCGA-CG-5717-01A-11D-1600-08	TCGA-CG-5717-01A-11R-1602-13	Blood	0.23	2.01	0	0.23	0.104826	0	0.452157	0	0	9	17	3
TCGA-CG-5718	STAD	Gastric	T2b	N1	M0	II	Germany	FEMALE	78.75	1095	Dead	Gastric_Fundus_and_Body	MSS	NA	Western_Europe	0.267028	0	0	0	0	0.047403	0.101653	0.0450127	0.443818	0.24315	NA	1.48281	4.0996	Gastric_Fundus_and_Body	NA	II	Non-CIMP	Intestinal	TCGA-CG-5718-01A-11D-1599-01	TCGA-CG-5718-01A-11D-1600-08	TCGA-CG-5718-01A-11R-1602-13	Blood	0.58	2.28	0	0.61	0.415526	0.236459	0.181738	1	1	12	79	41
TCGA-CG-5719	STAD	Gastric	T4	N0	M1	IV	Germany	FEMALE	54.66	31	Alive	Gastric_Fundus_and_Body	MSS	NA	Western_Europe	0.294667	0	0	0	0	0.0258919	0	0.0161325	0.255651	0.15873	NA	1.11748	3.06206	Gastric_Fundus_and_Body	NA	IV	Non-CIMP	Intestinal	TCGA-CG-5719-01A-11D-1599-01	TCGA-CG-5719-01A-11D-1600-08	TCGA-CG-5719-01A-11R-1602-13	Blood	0.43	2.02	0	0.43	0.22514	0.105664	0.315188	1	5	16	22	23
TCGA-CG-5720	STAD	Gastric	T2	N0	M0	IB	Germany	MALE	71.67	30	Dead	Gastric_GE_Junction	MSI-L	NA	Western_Europe	0.265837	0	0	0	0	0.112382	0.0252927	0.0325477	0.439913	0.193752	NA	1.56771	3.20398	Proximal_Stomach	NA	I	CIMP-H	NA	TCGA-CG-5720-01A-11D-1599-01	TCGA-CG-5720-01A-11D-1600-08	TCGA-CG-5720-01A-11R-1602-13	Tissue	0.63	1.97	0	0.63	0.0381437	0.0317653	0.114048	1	2	0	1	11
TCGA-CG-5721	STAD	Gastric	T4	N1	M0	IV	Germany	MALE	58.16	183	Alive	Gastric_Fundus_and_Body	MSI-H	NA	Western_Europe	0.451733	0	0	0	0	0.262721	0.0367854	0.103424	0.463667	0.183172	NA	3.47613	2.33682	Gastric_Fundus_and_Body	NA	IV	GEA CIMP-L	Intestinal	TCGA-CG-5721-01A-11D-1599-01	TCGA-CG-5721-01A-11D-1600-08	TCGA-CG-5721-01A-11R-1602-13	Tissue	0.49	2	0	0.49	0.00144718	0	0	0	0	0	7	3
TCGA-CG-5722	STAD	Gastric	T3	N2	M1	IV	Germany	FEMALE	67	30	Alive	Gastric_Fundus_and_Body	MSS	NA	Western_Europe	0.366539	1	0	0	0	0.322155	0	0.0690812	0.464748	0.136089	NA	2.1371	2.53641	Gastric_Fundus_and_Body	NA	IV	CIMP EBV	Intestinal	TCGA-CG-5722-01A-21D-1599-01	TCGA-CG-5722-01A-21D-1600-08	TCGA-CG-5722-01A-21R-1602-13	Tissue	0.25	2.38	0	0.29	0.338658	0	0.170798	0	0	9	0	3
TCGA-CG-5723	STAD	Gastric	T2	N1	M0	II	Germany	MALE	83.17	3196	Alive	Gastric_GE_Junction	MSI-H	NA	Western_Europe	0.39166	0	0	0	0	0.148158	0	0.0883312	0.452821	0.150959	NA	3.00434	1.20403	Proximal_Stomach	NA	II	Non-CIMP	NA	TCGA-CG-5723-01A-11D-1599-01	TCGA-CG-5723-01A-11D-1600-08	TCGA-CG-5723-01A-11R-1602-13	Tissue	0.47	2.01	0	0.47	0.0230906	0.00237642	0.000108922	0	1	0	13	33
TCGA-CG-5724	STAD	Gastric	T3	N3	M1	IV	Germany	MALE	59.58	366	Dead	Gastric_Antrum_and_Pylorus	MSI-L	NA	Western_Europe	0.225083	0	0	0	0	0.106134	0	0.107515	0.475235	0.229639	NA	1.22406	1.29817	Gastric_Antrum_and_Pylorus	NA	IV	GEA CIMP-L	Diffuse	TCGA-CG-5724-01A-11D-1599-01	TCGA-CG-5724-01A-11D-1600-08	TCGA-CG-5724-01A-11R-1602-13	Tissue	0.65	2.86	1	0.73	0.910986	0.175271	0.558317	1	2	20	70	26
TCGA-CG-5726	STAD	Gastric	T1	N0	M0	IA	Germany	MALE	73.92	881	Dead	Gastric_Antrum_and_Pylorus	MSI-H	NA	Western_Europe	0.072205	0	1	0	0	0.112542	0.0164481	0.0257334	0.602027	0.241391	NA	0.306214	2.39018	Gastric_Antrum_and_Pylorus	NA	I	GEA CIMP-L	Intestinal	TCGA-CG-5726-01A-11D-1599-01	TCGA-CG-5726-01A-11D-1600-08	TCGA-CG-5726-01A-11R-1602-13	Tissue	0.9	2.18	0	0.91	0.13244	0.00022335	0	0	0	3	4	9
TCGA-CG-5732	STAD	Gastric	T2	N3	M0	IV	Germany	MALE	66.75	2100	Dead	Gastric_GE_Junction	MSS	NA	Western_Europe	0.334603	0	0	0	0	0.141922	4.42e-05	0.0162338	0.425714	0.247214	NA	1.45064	1.17579	Proximal_Stomach	NA	IV	Non-CIMP	Intestinal	TCGA-CG-5732-01A-11D-1599-01	TCGA-CG-5732-01A-11D-1600-08	TCGA-CG-5732-01A-11R-1602-13	Tissue	0.58	2.03	0	0.58	0.128802	0.120901	0.561367	1	1	15	62	22
TCGA-CG-5734	STAD	Gastric	T3	N1	M0	IIIA	Germany	MALE	68.66	243	Dead	Gastric_Fundus_and_Body	MSI-L	NA	Western_Europe	0.409986	0	0	0	0	0.0786494	0.0173131	0.0452538	0.351499	0.195859	NA	2.62676	2.22227	Gastric_Fundus_and_Body	NA	III	Non-CIMP	Intestinal	TCGA-CG-5734-01A-11D-1599-01	TCGA-CG-5734-01A-11D-1600-08	TCGA-CG-5734-01A-11R-1602-13	Tissue	0.19	1.57	0	0.16	0.175431	0.224764	0.830033	1	0	17	12	4
TCGA-D7-5577	STAD	Gastric	T2	N3	M0	IIIA	Poland	FEMALE	53.85	782	Dead	Gastric_GE_Junction	MSS	WHITE	Eastern_Europe	0.221285	1	0	0	1	0.202478	0.00245268	0.147268	0.466566	0.117879	NA	2.79855	1.54721	Proximal_Stomach	NA	III	CIMP EBV	Intestinal	TCGA-D7-5577-01A-01D-1599-01	TCGA-D7-5577-01A-01D-1600-08	TCGA-D7-5577-01A-01R-1602-13	Blood	0.64	2.08	0	0.65	0.178605	0.0209864	0.0712568	0	2	5	6	17
TCGA-D7-5578	STAD	Gastric	T3	N2	M0	IIIA	Poland	MALE	80.47	385	Alive	Gastric_Fundus_and_Body	MSI-L	WHITE	Eastern_Europe	0.306313	0	0	0	0	0.137477	0.0156178	0.0496612	0.433519	0.227279	NA	1.28068	3.40062	Gastric_Fundus_and_Body	NA	III	Non-CIMP	Intestinal	TCGA-D7-5578-01A-01D-1599-01	TCGA-D7-5578-01A-01D-1600-08	TCGA-D7-5578-01A-01R-1602-13	Blood	0.6	2.03	0	0.6	0.151972	0.0680156	0.626564	1	1	16	26	28
TCGA-D7-6518	STAD	Gastric	T2	N3	M0	IIIA	Poland	MALE	75.55	582	Alive	Gastric_GE_Junction	MSS	WHITE	Eastern_Europe	0.28428	0	0	0	0	0.0454421	0	0.107111	0.185536	0.128846	NA	1.34607	4.04922	Proximal_Stomach	NA	III	Non-CIMP	Diffuse	TCGA-D7-6518-01A-11D-1799-01	TCGA-D7-6518-01A-11D-1800-08	TCGA-D7-6518-01A-11R-1802-13	Blood	0.35	2.1	0	0.36	0.332785	0.155355	0.74723	1	3	23	31	19
TCGA-D7-6519	STAD	Gastric	T2	N1	M0	IIIB	Poland	FEMALE	64.1	625	Alive	Gastric_GE_Junction	MSS	WHITE	Eastern_Europe	0.0813055	0	0	0	0	0.21442	0	0.0206395	0.357628	0.198143	NA	0.748806	2.19335	Proximal_Stomach	NA	III	Non-CIMP	Diffuse	TCGA-D7-6519-01A-11D-1799-01	TCGA-D7-6519-01A-11D-1800-08	TCGA-D7-6519-01A-11R-1802-13	Blood	0.74	3.28	1	0.82	0.996221	0.281499	0.171059	1	12	13	37	83
TCGA-D7-6520	STAD	Gastric	T2b	N2	M0	IIIA	Poland	MALE	53.3	573	Alive	Gastric_Antrum_and_Pylorus	MSS	WHITE	Eastern_Europe	0.144192	0	0	0	0	0.0523721	0.0106632	0.0834838	0.302918	0.172887	NA	1.87771	3.26454	Gastric_Antrum_and_Pylorus	NA	III	Non-CIMP	Intestinal	TCGA-D7-6520-01A-11D-1799-01	TCGA-D7-6520-01A-11D-1800-08	TCGA-D7-6520-01A-11R-1802-13	Blood	0.52	3.86	1	0.67	0.999162	0.186829	0.122678	1	4	17	41	61
TCGA-D7-6521	STAD	Gastric	T2b	N2	M0	IIIA	Poland	MALE	65.1	564	Alive	Gastric_Fundus_and_Body	MSI-L	WHITE	Eastern_Europe	0.344639	0	0	0	0	0.140296	0.0185362	0.0398044	0.294878	0.138198	NA	1.08202	2.38174	Gastric_Fundus_and_Body	NA	III	Non-CIMP	Diffuse	TCGA-D7-6521-01A-11D-1799-01	TCGA-D7-6521-01A-11D-1800-08	TCGA-D7-6521-01A-11R-1802-13	Blood	0.23	2.87	1	0.31	0.548063	0.0376433	0.533106	1	2	27	32	12
TCGA-D7-6522	STAD	Gastric	T2	N0	M0	IB	Poland	MALE	58.77	566	Alive	Gastric_Antrum_and_Pylorus	MSS	WHITE	Eastern_Europe	0.632938	0	0	0	0	0.112866	0	0.0400592	0.271535	0.145701	NA	2.50345	3.53812	Gastric_Antrum_and_Pylorus	NA	I	Non-CIMP	Diffuse	TCGA-D7-6522-01A-11D-1799-01	TCGA-D7-6522-01A-11D-1800-08	TCGA-D7-6522-01A-11R-1802-13	Blood	0.08	2	0	0.08	0.157936	0	0.096106	0	1	2	0	0
TCGA-D7-6524	STAD	Gastric	T2	N1	M0	II	Poland	MALE	53.48	543	Alive	Gastric_Antrum_and_Pylorus	MSS	WHITE	Eastern_Europe	0.414272	1	0	0	0	0.0441163	0.0193083	0.0215643	0.245884	0.165962	NA	1.25266	3.63578	Gastric_Antrum_and_Pylorus	NA	II	Non-CIMP	Diffuse	TCGA-D7-6524-01A-11D-1799-01	TCGA-D7-6524-01A-11D-1800-08	TCGA-D7-6524-01A-11R-1802-13	Blood	0.18	2.13	0	0.19	0.187223	0.011115	0.0977837	0	0	2	2	4
TCGA-D7-6525	STAD	NA	T2	N2	M0	IIIA	Poland	MALE	58.11	406	Dead	Indeterminate_GE_Junction	MSI-L	WHITE	Eastern_Europe	0.207975	1	0	0	0	0.121663	0.0176874	0.0182919	0.383231	0.147178	NA	1.71326	1.62269	Gastroesophageal_Junction	NA	III	CIMP-H	Diffuse	TCGA-D7-6525-01A-11D-1799-01	TCGA-D7-6525-01A-11D-1800-08	TCGA-D7-6525-01A-11R-1802-13	Blood	0.63	1.85	0	0.61	0.0670462	0.155134	0.296548	1	2	17	49	41
TCGA-D7-6526	STAD	Gastric	T3	N2	M0	IIIA	Poland	FEMALE	67.02	523	Alive	Gastric_Antrum_and_Pylorus	MSS	WHITE	Eastern_Europe	0.127499	0	0	0	0	0.0214247	0.0496186	0.00997188	0.519339	0.341671	NA	0.224634	2.27431	Gastric_Antrum_and_Pylorus	NA	III	Non-CIMP	Intestinal	TCGA-D7-6526-01A-11D-1799-01	TCGA-D7-6526-01A-11D-1800-08	TCGA-D7-6526-01A-11R-1802-13	Blood	0.6	4.7	2	0.78	0.954248	0.161902	0.594442	1	1	23	139	84
TCGA-D7-6527	STAD	Gastric	T2	N1	M0	II	Poland	MALE	62.41	312	Dead	Gastric_GE_Junction	MSI-L	WHITE	Eastern_Europe	0.182705	0	0	0	0	0.0761525	0.00866558	0.0498198	0.40566	0.284575	NA	0.0552054	3.07947	Proximal_Stomach	NA	II	Non-CIMP	Intestinal	TCGA-D7-6527-01A-11D-1799-01	TCGA-D7-6527-01A-11D-1800-08	TCGA-D7-6527-01A-11R-1802-13	Blood	0.46	5.06	2	0.69	0.988811	0.130001	0.31503	1	0	24	349	42
TCGA-D7-6528	STAD	Gastric	T2	N0	M0	IB	Poland	FEMALE	70.68	463	Alive	Gastric_Fundus_and_Body	MSI-L	WHITE	Eastern_Europe	0.175276	0	0	0	0	0.012757	0.0223902	0.0642468	0.584342	0.303924	NA	0.704683	3.56828	Gastric_Fundus_and_Body	NA	I	Non-CIMP	Intestinal	TCGA-D7-6528-01A-11D-1799-01	TCGA-D7-6528-01A-11D-1800-08	TCGA-D7-6528-01A-11R-1802-13	Blood	0.62	3.56	1	0.75	0.999152	0.272272	0.453049	1	4	19	39	35
TCGA-D7-6815	STAD	Gastric	T2	N2	M0	IIB	Poland	FEMALE	70.67	486	Alive	Gastric_Fundus_and_Body	MSS	WHITE	Eastern_Europe	0.101428	0	0	0	0	0.0525133	0.0688873	0.0514438	0.444736	0.202877	NA	0.424897	2.9832	Gastric_Fundus_and_Body	NA	II	Non-CIMP	Intestinal	TCGA-D7-6815-01A-11D-1881-01	TCGA-D7-6815-01A-11D-1882-08	TCGA-D7-6815-01A-11R-1884-13	Blood	0.82	1.93	0	0.81	0.0903223	0.0844324	0.725643	1	1	13	27	20
TCGA-D7-6817	STAD	Gastric	T2b	N3	M0	IIIA	Poland	MALE	63.36	389	Alive	Gastric_Fundus_and_Body	MSS	WHITE	Eastern_Europe	0.310025	0	0	0	0	0.0822151	0.0627056	0.036827	0.453565	0.19683	NA	1.00818	2.51261	Gastric_Fundus_and_Body	NA	III	Non-CIMP	Intestinal	TCGA-D7-6817-01A-11D-1881-01	TCGA-D7-6817-01A-11D-1882-08	TCGA-D7-6817-01A-11R-1884-13	Blood	0.44	2.99	1	0.54	0.836866	0.105307	0.167191	1	0	17	36	31
TCGA-D7-6818	STAD	Gastric	T2	N3	M0	IIIA	Poland	MALE	53.09	376	Dead	Gastric_Fundus_and_Body	MSS	WHITE	Eastern_Europe	0.438994	0	0	0	0	0.0385279	0.0247293	0.0103572	0.330495	0.168226	NA	1.18056	3.01188	Gastric_Fundus_and_Body	NA	III	Non-CIMP	Diffuse	TCGA-D7-6818-01A-11D-1881-01	TCGA-D7-6818-01A-11D-1882-08	TCGA-D7-6818-01A-11R-1884-13	Blood	0.43	2.37	1	0.48	0.616933	0.0843115	0.394208	1	4	17	16	31
TCGA-D7-6820	STAD	Gastric	T2	N1	M0	IIB	Poland	MALE	64.3	344	Alive	Gastric_Fundus_and_Body	MSS	WHITE	Eastern_Europe	0.300924	0	0	0	0	0.0196986	0	0.0009067	0.495915	0.223863	NA	0.123805	2.57389	Gastric_Fundus_and_Body	NA	II	Non-CIMP	Intestinal	TCGA-D7-6820-01A-11D-1881-01	TCGA-D7-6820-01A-11D-1882-08	TCGA-D7-6820-01A-11R-1884-13	Blood	0.69	1.57	0	0.63	0.0668595	0.188645	0.675757	1	2	18	54	12
TCGA-D7-6822	STAD	Gastric	T2	N0	M0	IB	Poland	MALE	77.25	375	Alive	Gastric_Fundus_and_Body	MSS	WHITE	Eastern_Europe	0.179304	0	0	0	0	0.0866356	0.0867145	0.0714464	0.436523	0.140479	NA	0.34004	4.07634	Gastric_Fundus_and_Body	NA	I	GEA CIMP-L	Intestinal	TCGA-D7-6822-01A-11D-1881-01	TCGA-D7-6822-01A-11D-1882-08	TCGA-D7-6822-01A-11R-1884-13	Blood	0.73	2.32	0	0.76	0.482539	0.177063	0.276084	1	18	12	87	199
TCGA-D7-8570	STAD	Gastric	T3	N3a	M0	IIIB	Poland	MALE	44.22	752	Alive	Gastric_GE_Junction	MSS	WHITE	Eastern_Europe	0.414466	1	0	0	1	0.0955774	0	0.0459096	0.411064	0.110248	NA	2.18932	2.29442	Proximal_Stomach	NA	III	CIMP EBV	Intestinal	TCGA-D7-8570-01A-11D-2338-01	TCGA-D7-8570-01A-11D-2340-08	TCGA-D7-8570-01A-11R-2343-13	Blood	0.32	2.14	0	0.33	0.244056	0.144394	0.0651274	1	4	12	14	16
TCGA-D7-8572	STAD	Gastric	T2	N2	M0	IIB	Poland	MALE	57.14	511	Alive	Gastric_Fundus_and_Body	MSS	WHITE	Eastern_Europe	0.342058	0	0	0	0	0.102742	0	0.0401782	0.379319	0.173804	NA	1.25852	3.35722	Gastric_Fundus_and_Body	NA	II	Non-CIMP	NA	TCGA-D7-8572-01A-11D-2338-01	TCGA-D7-8572-01A-11D-2340-08	TCGA-D7-8572-01A-11R-2343-13	Blood	0.43	1.99	0	0.43	0.0253243	0.00980578	0.0430828	0	5	1	3	24
TCGA-D7-8573	STAD	Gastric	T3	N0	M0	IIA	Poland	MALE	57.39	593	Alive	Gastric_Fundus_and_Body	MSI-L	WHITE	Eastern_Europe	0.189367	1	0	0	1	0.103641	0.0277522	0.0952948	0.598784	0.146682	NA	0.24191	3.13426	Gastric_Fundus_and_Body	NA	II	CIMP EBV	Intestinal	TCGA-D7-8573-01A-11D-2338-01	TCGA-D7-8573-01A-11D-2340-08	TCGA-D7-8573-01A-11R-2343-13	Blood	0.62	3.06	1	0.71	0.885035	0.0368917	0.388938	1	7	9	10	28
TCGA-D7-8574	STAD	Gastric	T2	N3a	M0	IIIA	Poland	MALE	72.79	523	Alive	Gastric_Antrum_and_Pylorus	MSS	WHITE	Eastern_Europe	0.603204	0	0	0	0	0.162557	0	0.015069	0.241953	0.143434	NA	2.04016	3.69974	Gastric_Antrum_and_Pylorus	NA	III	Non-CIMP	NA	TCGA-D7-8574-01A-13D-2338-01	TCGA-D7-8574-01A-13D-2340-08	TCGA-D7-8574-01A-13R-2343-13	Blood	0.13	2.04	0	0.13	0.0943625	0.00228972	0.130002	0	2	4	1	2
TCGA-D7-8575	STAD	Gastric	T3	N2	M0	IIIA	Poland	MALE	75.87	554	Dead	Gastric_Fundus_and_Body	MSS	WHITE	Eastern_Europe	0.184571	0	0	0	0	0.0295782	0	0.00851183	0.305696	0.135204	NA	1.42854	1.84312	Gastric_Fundus_and_Body	NA	III	Non-CIMP	Intestinal	TCGA-D7-8575-01A-11D-2338-01	TCGA-D7-8575-01A-11D-2340-08	TCGA-D7-8575-01A-11R-2343-13	Blood	0.66	1.87	0	0.65	0.149573	0.228303	0.120142	1	7	15	27	20
TCGA-D7-8576	STAD	Gastric	T3	N3a	M0	IIIB	Poland	FEMALE	54.8	446	Dead	Gastric_Antrum_and_Pylorus	MSS	WHITE	Eastern_Europe	0.172842	0	0	0	0	0.0619275	0.00459379	0.0352404	0.454239	0.166402	NA	0.91862	2.08455	Gastric_Antrum_and_Pylorus	NA	III	Non-CIMP	Intestinal	TCGA-D7-8576-01A-11D-2338-01	TCGA-D7-8576-01A-11D-2340-08	TCGA-D7-8576-01A-11R-2343-13	Blood	0.69	1.65	0	0.65	0.0695568	0.153297	0.584694	1	5	20	15	13
TCGA-D7-8578	STAD	Gastric	T2	N0	M0	IB	Poland	MALE	72.88	643	Alive	Gastric_Antrum_and_Pylorus	MSS	WHITE	Eastern_Europe	0.200877	0	0	0	0	0.144865	0	0.0177553	0.189036	0.125959	NA	1.02922	3.67589	Gastric_Antrum_and_Pylorus	NA	I	Non-CIMP	NA	TCGA-D7-8578-01A-21D-2338-01	TCGA-D7-8578-01A-21D-2340-08	TCGA-D7-8578-01A-21R-2343-13	Blood	0.35	1.94	0	0.34	0.175722	0.158927	0.39564	1	7	13	8	5
TCGA-D7-8579	STAD	Gastric	T2	N2	M0	IIB	Poland	FEMALE	66.04	636	Alive	Gastric_Antrum_and_Pylorus	MSS	WHITE	Eastern_Europe	0.378793	0	0	0	0	0.0451777	0	0.00499868	0.25867	0.144883	NA	1.20112	3.13923	Gastric_Antrum_and_Pylorus	NA	II	Non-CIMP	Intestinal	TCGA-D7-8579-01A-11D-2338-01	TCGA-D7-8579-01A-11D-2340-08	TCGA-D7-8579-01A-11R-2343-13	Blood	0.25	2.12	0	0.26	0.154249	0.00639354	0.0451406	0	2	5	6	7
TCGA-D7-A4YT	STAD	Gastric	T2	N3a	M0	IIIA	Poland	MALE	56.79	434	Alive	Gastric_GE_Junction	MSS	WHITE	Eastern_Europe	0.117292	0	0	0	0	0.0346249	0.0010661	0.0660564	0.46678	0.271437	NA	-0.0896354	3.75692	Proximal_Stomach	NA	III	Non-CIMP	Intestinal	TCGA-D7-A4YT-01A-11D-A253-01	TCGA-D7-A4YT-01A-11D-A25D-08	TCGA-D7-A4YT-01A-11R-A251-31	Blood	0.76	2.08	0	0.76	0.248433	0.201264	0.179547	1	5	8	35	36
TCGA-D7-A4YU	STAD	Gastric	T3	N3a	M0	IIIB	Poland	MALE	73.32	500	Alive	Gastric_Fundus_and_Body	MSS	WHITE	Eastern_Europe	0.344977	0	0	0	0	0.124971	0.0733894	0.163177	0.464557	0.202338	NA	3.10446	2.12925	Gastric_Fundus_and_Body	NA	III	CIMP-H	Intestinal	TCGA-D7-A4YU-01A-21D-A253-01	TCGA-D7-A4YU-01A-21D-A25D-08	TCGA-D7-A4YU-01A-21R-A251-31	Blood	0.33	3.44	1	0.45	0.954323	0.214856	0.107754	1	6	17	12	29
TCGA-D7-A4YV	STAD	Gastric	T3	N1	M0	IIB	Poland	FEMALE	69.6	180	Dead	Gastric_Antrum_and_Pylorus	MSI-H	WHITE	Eastern_Europe	0.343637	1	1	0	0	0.28957	0	0.0883536	0.43198	0.277467	NA	1.50103	2.71826	Gastric_Antrum_and_Pylorus	NA	II	CIMP-H	Intestinal	TCGA-D7-A4YV-01A-11D-A253-01	TCGA-D7-A4YV-01A-11D-A25D-08	TCGA-D7-A4YV-01A-11R-A251-31	Blood	0.52	2.12	0	0.54	0.123015	0.00105794	0.00482976	0	1	3	3	3
TCGA-D7-A4YX	STAD	Gastric	T3	N1	M0	IIB	Poland	MALE	63.65	1108	Alive	Gastric_Fundus_and_Body	MSS	WHITE	Eastern_Europe	0.232457	1	0	0	1	0.260805	0	0.215955	0.562473	0.133171	NA	2.30845	2.00649	Gastric_Fundus_and_Body	NA	II	CIMP EBV	NA	TCGA-D7-A4YX-01A-11D-A253-01	TCGA-D7-A4YX-01A-11D-A25D-08	TCGA-D7-A4YX-01A-11R-A251-31	Blood	0.55	2.09	0	0.56	0.205916	0.0369757	0.142315	1	7	4	14	38
TCGA-D7-A4YY	STAD	Gastric	T3	N3a	M0	IIIB	Poland	MALE	61.02	419	Alive	Gastric_Antrum_and_Pylorus	MSI-H	WHITE	Eastern_Europe	0.119019	1	1	0	0	0.133013	0	0.103986	0.424826	0.195874	NA	2.11498	2.20394	Gastric_Antrum_and_Pylorus	NA	III	CIMP-H	NA	TCGA-D7-A4YY-01A-11D-A253-01	TCGA-D7-A4YY-01A-11D-A25D-08	TCGA-D7-A4YY-01A-11R-A251-31	Blood	0.75	1.91	0	0.74	0.065456	0.109666	0.0134709	1	20	4	34	204
TCGA-D7-A4Z0	STAD	Gastric	T2	N2	M0	IIB	Poland	FEMALE	60.59	449	Alive	Gastric_Antrum_and_Pylorus	MSS	WHITE	Eastern_Europe	0.488026	0	0	0	0	0.0319132	0.0164743	0.0138618	0.273694	0.153613	NA	1.24829	2.91689	Gastric_Antrum_and_Pylorus	NA	II	GEA CIMP-L	Intestinal	TCGA-D7-A4Z0-01A-22D-A253-01	TCGA-D7-A4Z0-01A-22D-A25D-08	TCGA-D7-A4Z0-01A-22R-A251-31	Blood	0.31	2.2	0	0.33	0.161325	0.000321652	0.055398	0	2	4	3	6
TCGA-D7-A6EV	STAD	Gastric	T2	N2	M0	IIB	Poland	FEMALE	71.8	342	Alive	Gastric_Antrum_and_Pylorus	MSI-L	WHITE	Eastern_Europe	0.302484	0	1	0	0	0.123125	0	0.0032004	0.549482	0.175039	NA	-0.364606	1.46634	Gastric_Antrum_and_Pylorus	NA	II	GEA CIMP-L	NA	TCGA-D7-A6EV-01A-11D-A31K-01	TCGA-D7-A6EV-01A-11D-A31L-08	TCGA-D7-A6EV-01A-11R-A31P-31	Blood	0.59	2.54	1	0.65	0.701812	0.175688	0.484457	1	7	13	75	48
TCGA-D7-A6EX	STAD	Gastric	T3	N2	M0	IIIA	Poland	FEMALE	72.62	86	Alive	Gastric_Antrum_and_Pylorus	MSS	WHITE	Eastern_Europe	0.0824644	0	0	0	0	0.103838	0	0.0565477	0.389658	0.148701	NA	-1.78268	4.61184	Gastric_Antrum_and_Pylorus	NA	III	Non-CIMP	NA	TCGA-D7-A6EX-01A-11D-A31K-01	TCGA-D7-A6EX-01A-11D-A31L-08	TCGA-D7-A6EX-01A-11R-A31P-31	Blood	0.77	2.81	1	0.83	0.596749	0.0958659	0.2618	1	1	22	45	24
TCGA-D7-A6EY	STAD	Gastric	T3	N3a	M0	IIIB	Poland	FEMALE	72.63	348	Dead	Gastric_Antrum_and_Pylorus	MSI-H	WHITE	Eastern_Europe	0.434892	0	1	0	0	0.10195	0	0.126322	0.443839	0.188932	NA	2.59262	2.64753	Gastric_Antrum_and_Pylorus	NA	III	Non-CIMP	Intestinal	TCGA-D7-A6EY-01A-21D-A31K-01	TCGA-D7-A6EY-01A-21D-A31L-08	TCGA-D7-A6EY-01A-21R-A31P-31	Blood	0.39	2.07	0	0.4	0.120415	0.00783147	0.0954564	0	6	2	7	31
TCGA-D7-A6EZ	STAD	Gastric	T3	N2	M0	IIIA	Poland	MALE	66.87	618	Dead	Gastric_Fundus_and_Body	MSS	WHITE	Eastern_Europe	0.210782	1	0	0	1	0.158324	0.00166463	0.153546	0.513076	0.0896304	NA	2.65155	2.50438	Gastric_Fundus_and_Body	NA	III	CIMP EBV	Intestinal	TCGA-D7-A6EZ-01A-11D-A31K-01	TCGA-D7-A6EZ-01A-11D-A31L-08	TCGA-D7-A6EZ-01A-11R-A31P-31	Blood	0.67	2.05	0	0.68	0.131889	0.0742127	0.00370536	1	8	6	21	38
TCGA-D7-A6F0	STAD	Gastric	T2	N0	M0	IB	Poland	FEMALE	79.19	678	Alive	Gastric_GE_Junction	MSS	WHITE	Eastern_Europe	0.151051	0	1	0	0	0.1187	0	0.0453502	0.444948	0.204614	NA	-0.0599451	2.24007	Proximal_Stomach	NA	I	Non-CIMP	Intestinal	TCGA-D7-A6F0-01A-11D-A31K-01	TCGA-D7-A6F0-01A-11D-A31L-08	TCGA-D7-A6F0-01A-11R-A31P-31	Blood	0.56	4.6	2	0.74	0.997264	0.213682	0.382156	1	10	23	108	137
TCGA-D7-A6F2	STAD	Gastric	T2	N0	M0	IB	Poland	MALE	62.43	476	Alive	Gastric_Fundus_and_Body	MSS	WHITE	Eastern_Europe	0.153793	0	0	0	0	0.191113	0	0.0365222	0.424621	0.22414	NA	0.882845	3.55244	Gastric_Fundus_and_Body	NA	I	Non-CIMP	Intestinal	TCGA-D7-A6F2-01A-12D-A31K-01	TCGA-D7-A6F2-01A-12D-A31L-08	TCGA-D7-A6F2-01A-12R-A31P-31	Blood	0.63	3.44	1	0.75	0.916219	0.231401	0.384003	1	5	23	52	38
TCGA-D7-A747	STAD	Gastric	T3	N1	M0	IIB	Poland	MALE	57.29	255	Dead	Gastric_Antrum_and_Pylorus	MSS	WHITE	Eastern_Europe	0.339061	0	0	0	0	0.0826132	0	0.0234811	0.193752	0.181073	NA	0.984784	3.24449	Gastric_Antrum_and_Pylorus	NA	II	Non-CIMP	NA	TCGA-D7-A747-01A-22D-A33S-01	TCGA-D7-A747-01A-22D-A33T-08	TCGA-D7-A747-01A-22R-A33Y-31	Blood	0.16	2.37	0	0.18	0.382495	0.0455812	0.182017	1	2	10	5	5
TCGA-D7-A748	STAD	Gastric	T4a	N3	M1	IV	Poland	FEMALE	41.59	132	Dead	Gastric_Fundus_and_Body	MSS	WHITE	Eastern_Europe	0.523868	0	0	0	0	0.0399484	0.0072515	0.0250386	0.197563	0.148677	NA	2.01727	2.3067	Gastric_Fundus_and_Body	NA	IV	Non-CIMP	Diffuse	TCGA-D7-A748-01A-12D-A32M-01	TCGA-D7-A748-01A-12D-A32N-08	TCGA-D7-A748-01A-12R-A32D-31	Blood	0.15	2.08	0	0.16	0.078122	0.0010754	0.116039	0	2	3	1	2
TCGA-D7-A74A	STAD	Gastric	T3	N2	M0	IIIA	Poland	FEMALE	61.42	607	Alive	Gastric_GE_Junction	MSS	WHITE	Eastern_Europe	0.0602305	0	0	0	0	0.168344	0	0.108815	0.504605	0.177274	NA	0.488733	1.17563	Proximal_Stomach	NA	III	GEA CIMP-L	Intestinal	TCGA-D7-A74A-01A-11D-A32M-01	TCGA-D7-A74A-01A-11D-A32N-08	TCGA-D7-A74A-01A-11R-A32D-31	Blood	0.87	2.74	1	0.9	0.744287	0.116474	0.206602	1	8	24	13	56
TCGA-EQ-8122	STAD	Gastric	T3	N1	MX	IIB	United_States	FEMALE	71.98	243	Dead	Gastric_Antrum_and_Pylorus	MSS	WHITE	The_Americas	0.175307	0	0	0	0	0.0462296	0.0261693	0.0167858	0.408046	0.203488	NA	0.750403	2.38624	Gastric_Antrum_and_Pylorus	NA	II	Non-CIMP	Intestinal	TCGA-EQ-8122-01A-11D-2338-01	TCGA-EQ-8122-01A-11D-2340-08	TCGA-EQ-8122-01A-11R-2343-13	Blood	0.47	4.3	2	0.65	0.999652	0.219104	0.58606	1	5	26	64	25
TCGA-EQ-A4SO	STAD	Gastric	T4b	N1	MX	IIIB	United_States	MALE	70.9	494	Alive	Gastric_Antrum_and_Pylorus	MSI-L	WHITE	The_Americas	0.111213	0	0	0	0	0.0539041	0.0315813	0.0313158	0.49596	0.137979	NA	-0.918537	1.39128	Gastric_Antrum_and_Pylorus	NA	III	Non-CIMP	NA	TCGA-EQ-A4SO-01A-11D-A253-01	TCGA-EQ-A4SO-01A-11D-A25D-08	TCGA-EQ-A4SO-01A-11R-A251-31	Blood	0.79	1.94	0	0.78	0.170458	0.207331	0.0175516	1	2	12	23	28
TCGA-F1-6177	STAD	Gastric	T1b	N1	MX	I	United_States	MALE	90	200	Alive	Gastric_Antrum_and_Pylorus	MSI-H	BLACK OR AFRICAN AMERICAN	The_Americas	0.0656382	1	1	0	0	0.0625975	0.00488972	0.0707654	0.551453	0.201331	NA	1.10054	2.21202	Gastric_Antrum_and_Pylorus	NA	I	CIMP-H	NA	TCGA-F1-6177-01A-11D-1799-01	TCGA-F1-6177-01A-11D-1800-08	TCGA-F1-6177-01A-11R-1802-13	Blood	0.87	2.08	0	0.87	0.131021	0.0192395	0	0	0	3	7	7
TCGA-F1-6874	STAD	Gastric	T2	N0	M0	IB	United_States	MALE	79.63	440	Alive	Gastric_GE_Junction	MSI-H	WHITE	The_Americas	0.321983	0	0	0	0	0.0231685	0.0646616	0.0998685	0.421766	0.244469	NA	1.69473	2.69776	Proximal_Stomach	NA	I	GEA CIMP-L	Intestinal	TCGA-F1-6874-01A-11D-1881-01	TCGA-F1-6874-01A-11D-1882-08	TCGA-F1-6874-01A-11R-1884-13	Blood	0.6	2.07	0	0.61	0.119227	0.0108693	0.0688567	0	0	2	2	11
TCGA-F1-6875	STAD	Gastric	T2	N0	M0	IA	United_States	MALE	79.97	2197	Dead	Gastric_Antrum_and_Pylorus	MSS	BLACK OR AFRICAN AMERICAN	The_Americas	0.0352967	0	0	0	0	0.0751573	0.0944974	0	0.463404	0.218147	NA	-1.07185	4.35698	Gastric_Antrum_and_Pylorus	NA	I	Non-CIMP	NA	TCGA-F1-6875-01A-11D-2052-01	TCGA-F1-6875-01A-11D-2053-08	TCGA-F1-6875-01A-11R-2055-13	Tissue	0.89	2.55	1	0.91	0.569433	0.149208	0.156608	1	20	26	72	23
TCGA-F1-A448	STAD	Gastric	T3	N3b	M0	IIIB	United_States	MALE	70.76	647	Alive	Gastric_Antrum_and_Pylorus	MSI-H	WHITE	The_Americas	0.476661	0	1	0	0	0.0359822	0.00519265	0.00074574	0.347395	0.149399	NA	1.24324	2.73614	Gastric_Antrum_and_Pylorus	NA	III	GEA CIMP-L	Intestinal	TCGA-F1-A448-01A-11D-A24C-01	TCGA-F1-A448-01A-11D-A24D-08	TCGA-F1-A448-01A-11R-A24K-31	Blood	0.3	2.16	0	0.32	0.132118	0.000159622	0.913305	0	5	3	1	10
TCGA-F1-A72C	STAD	Gastric	T3	N0	M0	IIA	United_States	MALE	68.73	346	Alive	Gastric_Antrum_and_Pylorus	MSS	ASIAN	The_Americas	0.307363	0	0	0	0	0.146809	0	0.0738231	0.421045	0.153535	NA	2.12914	1.87947	Gastric_Antrum_and_Pylorus	NA	II	Non-CIMP	Intestinal	TCGA-F1-A72C-01A-21D-A33S-01	TCGA-F1-A72C-01A-21D-A33T-08	TCGA-F1-A72C-01A-21R-A33Y-31	Blood	0.39	1.86	0	0.38	0.110228	0.233228	0.0972384	1	2	13	13	19
TCGA-FP-7735	STAD	Gastric	T2	N0	MX	IB	United_States	MALE	77.3	106	Dead	Gastric_Fundus_and_Body	MSS	BLACK OR AFRICAN AMERICAN	The_Americas	0.306919	0	0	0	0	0.168901	0	0.0469112	0.392205	0.211149	NA	0.407108	2.70976	Gastric_Fundus_and_Body	NA	I	Non-CIMP	NA	TCGA-FP-7735-01A-11D-2052-01	TCGA-FP-7735-01A-11D-2053-08	TCGA-FP-7735-01A-11R-2055-13	Blood	0.46	2.76	1	0.54	0.999373	0.346709	0.181123	1	4	12	57	11
TCGA-FP-7829	STAD	Esophageal	T3	N1	M0	IIB	United_States	MALE	69.91	594	Alive	Esophageal_GE_Junction	MSS	WHITE	The_Americas	0.101146	1	0	0	0	0.0391726	0.0203212	0.00705451	0.479151	0.201429	NA	-0.38907	2.88892	Esophagus	NA	II	CIMP-H	Intestinal	TCGA-FP-7829-01A-11D-2052-01	TCGA-FP-7829-01A-11D-2053-08	TCGA-FP-7829-01A-11R-2055-13	Blood	0.73	3.19	1	0.81	0.903159	0.221046	0.129123	1	1	24	108	57
TCGA-FP-7916	STAD	Gastric	T4a	N3a	MX	IIIC	United_States	MALE	77.96	428	Dead	Gastric_Antrum_and_Pylorus	MSS	ASIAN	The_Americas	0.35853	1	0	0	1	0.151006	0.0239292	0.167998	0.334303	0.132079	NA	3.11506	2.7809	Gastric_Antrum_and_Pylorus	NA	III	CIMP EBV	Diffuse	TCGA-FP-7916-01A-11D-2200-01	TCGA-FP-7916-01A-11D-2201-08	TCGA-FP-7916-01A-11R-2203-13	Blood	0.3	3.04	1	0.39	0.816192	0.033549	0.225644	1	2	22	5	17
TCGA-FP-7998	STAD	Gastric	T4a	N3a	MX	IIIC	United_States	MALE	77.49	678	Alive	Gastric_Fundus_and_Body	MSS	WHITE	The_Americas	0.49375	1	0	0	1	0.195953	0.0402567	0.137174	0.365593	0.161061	NA	3.58811	2.87008	Gastric_Fundus_and_Body	NA	III	CIMP EBV	Diffuse	TCGA-FP-7998-01A-11D-2200-01	TCGA-FP-7998-01A-11D-2201-08	TCGA-FP-7998-01A-11R-2203-13	Blood	0.28	1.96	0	0.28	0.139114	0.00107426	0.691598	0	3	13	5	11
TCGA-FP-8099	STAD	Esophageal	T3	N0	MX	IIA	United_States	MALE	79.75	519	Alive	Esophageal_GE_Junction	MSS	WHITE	The_Americas	0.130103	0	0	0	0	0.0590233	0	0.0334205	0.418904	0.210642	NA	1.57283	2.67595	Esophagus	NA	II	GEA CIMP-L	NA	TCGA-FP-8099-01A-11D-2338-01	TCGA-FP-8099-01A-11D-2340-08	TCGA-FP-8099-01A-11R-2343-13	Blood	0.6	4.31	2	0.76	0.985933	0.183136	0.635311	1	2	17	66	15
TCGA-FP-8209	STAD	Gastric	T2a	N0	M0	IB	United_States	MALE	49.75	1811	Dead	Gastric_Antrum_and_Pylorus	MSS	WHITE	The_Americas	0.419811	0	0	0	0	0.135763	0	0.0190261	0.156994	0.106925	NA	1.5074	3.58018	Gastric_Antrum_and_Pylorus	NA	I	Non-CIMP	Diffuse	TCGA-FP-8209-01A-11D-2338-01	TCGA-FP-8209-01A-11D-2340-08	TCGA-FP-8209-01A-11R-2343-13	Tissue	NA	NA	NA	NA	NA	NA	NA	0	NA	0	0	0
TCGA-FP-8210	STAD	Gastric	T3	N1	M0	IIIA	United_States	MALE	48.08	153	Dead	Gastric_Antrum_and_Pylorus	MSS	ASIAN	The_Americas	0.488038	0	0	0	0	0.146384	0	0.0248543	0.202143	0.120855	NA	1.9064	3.65394	Gastric_Antrum_and_Pylorus	NA	III	Non-CIMP	Diffuse	TCGA-FP-8210-01A-11D-2338-01	TCGA-FP-8210-01A-11D-2340-08	TCGA-FP-8210-01A-11R-2343-13	Tissue	0.5	2	0	0.5	0.000273513	2.18e-08	8.35e-05	0	1	0	1	0
TCGA-FP-8211	STAD	NA	T3	N1	MX	IIB	United_States	MALE	62.85	413	Alive	Indeterminate_GE_Junction	MSS	WHITE	The_Americas	0.148909	0	0	1	0	0.126127	0	0.0331987	0.460106	0.134741	NA	1.08042	2.92558	Gastroesophageal_Junction	NA	II	Non-CIMP	NA	TCGA-FP-8211-01A-11D-2338-01	TCGA-FP-8211-01A-11D-2340-08	TCGA-FP-8211-01A-11R-2343-13	Blood	0.73	1.8	0	0.71	0.170295	0.2781	0.0514889	1	2	11	43	25
TCGA-FP-8631	STAD	Gastric	T3	N2	MX	IIIA	United_States	MALE	68.17	17	Alive	Gastric_GE_Junction	MSS	WHITE	The_Americas	0.100655	0	0	0	0	0.0548196	0	0.0142175	0.358976	0.201504	NA	0.989721	1.76952	Proximal_Stomach	NA	III	Non-CIMP	Intestinal	TCGA-FP-8631-01A-11D-2390-01	TCGA-FP-8631-01A-11D-2394-08	TCGA-FP-8631-01A-11R-2402-13	Blood	0.58	3.01	1	0.68	0.6941	0.0513151	0.133559	1	1	23	132	34
TCGA-FP-A4BF	STAD	NA	T3	N2	M0	IIIA	United_States	MALE	68.53	168	Dead	Indeterminate_GE_Junction	MSS	WHITE	The_Americas	0.3406	1	0	0	0	0.17731	0	0.0554216	0.35258	0.145188	NA	3.26452	1.8152	Gastroesophageal_Junction	NA	III	GEA CIMP-L	Signet ring	TCGA-FP-A4BF-01A-12D-A24C-01	TCGA-FP-A4BF-01A-12D-A24D-08	TCGA-FP-A4BF-01A-12R-A36D-31	Blood	0.28	4.15	2	0.45	0.924624	0.167271	0.596134	1	7	21	37	36
TCGA-FP-A8CX	STAD	Gastric	T4b	N3a	MX	IIIC	United_States	MALE	60.23	7	Alive	Gastric_Fundus_and_Body	MSS	WHITE	The_Americas	0.317448	0	0	0	0	0.113357	0	0.0460752	0.46534	0.223503	NA	0.969083	1.45414	Gastric_Fundus_and_Body	NA	III	Non-CIMP	Signet ring	TCGA-FP-A8CX-01A-11D-A363-01	TCGA-FP-A8CX-01A-11D-A364-08	TCGA-FP-A8CX-01A-11R-A36D-31	Blood	0.27	3.1	1	0.36	0.835881	0.0719305	0.149411	1	2	17	68	32
TCGA-FP-A9TM	STAD	Gastric	T1b	N1	M0	IIB	United_States	MALE	77.69	189	Alive	Gastric_GE_Junction	MSS	WHITE	The_Americas	0.375521	1	0	0	0	0.0337988	0.00864781	0.0185632	0.49903	0.170696	NA	1.41471	1.99247	Proximal_Stomach	NA	II	GEA CIMP-L	Intestinal	TCGA-FP-A9TM-01A-11D-A396-01	TCGA-FP-A9TM-01A-11D-A397-08	TCGA-FP-A9TM-01A-11R-A39E-31	Blood	0.28	2.45	1	0.33	0.715321	0.028773	0.774747	1	9	19	25	13
TCGA-HF-7132	STAD	Gastric	T2b	N1	M0	II	Canada	MALE	NA	2351	Alive	Gastric_Antrum_and_Pylorus	MSI-H	NA	The_Americas	0.298506	1	1	0	0	0.123328	0	0.0414134	0.406229	0.235726	NA	1.78969	2.72429	Gastric_Antrum_and_Pylorus	NA	II	CIMP-H	Intestinal	TCGA-HF-7132-01A-11D-2052-01	TCGA-HF-7132-01A-11D-2053-08	TCGA-HF-7132-01A-11R-2055-13	Blood	0.39	2.11	0	0.4	0.181987	0.014928	0.318878	0	0	5	3	7
TCGA-HF-7133	STAD	Gastric	T2b	N3	M0	IV	Canada	FEMALE	NA	1918	Alive	Gastric_GE_Junction	MSS	NA	The_Americas	0.244969	0	0	0	0	0.102394	0	0.0580855	0.463236	0.198962	NA	1.68396	2.03929	Proximal_Stomach	NA	IV	Non-CIMP	Intestinal	TCGA-HF-7133-01A-11D-2052-01	TCGA-HF-7133-01A-11D-2053-08	TCGA-HF-7133-01A-11R-2055-13	Blood	0.57	1.79	0	0.55	0.155766	0.303694	0.0538978	1	5	25	65	38
TCGA-HF-7136	STAD	NA	T3	N1	M0	IIIA	Canada	MALE	NA	0	Alive	Indeterminate_GE_Junction	MSS	NA	The_Americas	0.0837977	0	0	0	0	0.0645629	0.0697628	0.0483363	0.364859	0.164367	NA	-0.314845	2.65441	Gastroesophageal_Junction	NA	III	Non-CIMP	NA	TCGA-HF-7136-01A-11D-2052-01	TCGA-HF-7136-01A-11D-2053-08	TCGA-HF-7136-01A-11R-2055-13	Blood	0.75	3.05	1	0.82	0.991634	0.195052	0.31088	1	4	19	42	71
TCGA-HF-A5NB	STAD	Gastric	T4a	N3a	M0	IIIC	Canada	FEMALE	75.77	928	Alive	Gastric_Antrum_and_Pylorus	MSI-H	NA	The_Americas	0.0339343	0	1	0	0	0.23741	0	0.0381069	0.528375	0.213605	NA	0.712306	1.81846	Gastric_Antrum_and_Pylorus	NA	III	CIMP-H	Intestinal	TCGA-HF-A5NB-01A-11D-A31K-01	TCGA-HF-A5NB-01A-11D-A31L-08	TCGA-HF-A5NB-01A-11R-A31P-31	Blood	0.91	2.08	0	0.92	0.177992	0.0113066	0.051336	0	4	2	17	24
TCGA-HU-8249	STAD	Gastric	T3	N2	M0	IIIA	Korea_South	MALE	76.69	881	Alive	Gastric_Fundus_and_Body	MSS	ASIAN	East_Asia	0.0786826	0	0	0	0	0.108125	0	0.0659144	0.528525	0.103217	NA	1.05344	4.98906	Gastric_Fundus_and_Body	NA	III	Non-CIMP	Intestinal	TCGA-HU-8249-01A-11D-2338-01	TCGA-HU-8249-01A-11D-2340-08	TCGA-HU-8249-01A-11R-A36D-31	Blood	0.76	3.76	1	0.86	0.925202	0.155513	0.436055	1	0	29	37	32
TCGA-HU-8602	STAD	Gastric	T4a	N0	M0	IIB	Korea_South	FEMALE	58.93	679	Alive	Gastric_Antrum_and_Pylorus	MSI-H	ASIAN	East_Asia	0.416448	1	1	0	0	0.0399156	0.0535075	0.0993524	0.565459	0.18353	NA	2.5944	2.27967	Gastric_Antrum_and_Pylorus	NA	II	CIMP-H	Diffuse	TCGA-HU-8602-01A-11D-2390-01	TCGA-HU-8602-01A-11D-2394-08	TCGA-HU-8602-01A-11R-2402-13	Blood	0.48	2.16	0	0.5	0.10417	0.000689567	0.000120734	0	0	2	3	11
TCGA-HU-8604	STAD	Gastric	T3	N0	M0	IIA	Korea_South	FEMALE	82.62	694	Alive	Gastric_Antrum_and_Pylorus	MSS	ASIAN	East_Asia	0.445219	1	1	0	0	0.175408	0	0.0676376	0.5045	0.136601	NA	2.27261	3.84234	Gastric_Antrum_and_Pylorus	NA	II	CIMP-H	Intestinal	TCGA-HU-8604-01A-11D-2390-01	TCGA-HU-8604-01A-11D-2394-08	TCGA-HU-8604-01A-11R-2402-13	Blood	0.26	2.87	1	0.34	0.807667	0.0962645	0.203276	1	5	17	20	23
TCGA-HU-8608	STAD	Gastric	T4a	N2	M0	IIIB	Korea_South	MALE	70.61	641	Alive	Gastric_Fundus_and_Body	MSS	ASIAN	East_Asia	0.395535	1	0	0	1	0.125013	0.0436504	0.139929	0.540881	0.117433	NA	3.50554	1.94729	Gastric_Fundus_and_Body	NA	III	CIMP EBV	Diffuse	TCGA-HU-8608-01A-11D-2390-01	TCGA-HU-8608-01A-11D-2394-08	TCGA-HU-8608-01A-11R-2402-13	Blood	0.4	2.01	0	0.4	0.102489	0.0187923	0.0145175	0	1	3	8	4
TCGA-HU-8610	STAD	Gastric	T1b	N0	M0	IA	Korea_South	MALE	75.55	23	Alive	Gastric_Fundus_and_Body	MSS	ASIAN	East_Asia	0.595048	0	0	0	0	0.0176223	0.039701	0.00374996	0.359831	0.15477	NA	1.80688	3.17209	Gastric_Fundus_and_Body	NA	I	Non-CIMP	Intestinal	TCGA-HU-8610-01A-22D-2390-01	TCGA-HU-8610-01A-22D-2394-08	TCGA-HU-8610-01A-22R-2402-13	Blood	0.97	1.76	0	0.97	0.000158742	0.000489919	0.999866	0	1	1	3	1
TCGA-HU-A4G2	STAD	Gastric	T3	N1	M0	IIB	Korea_South	MALE	45.97	739	Alive	Gastric_Antrum_and_Pylorus	MSS	ASIAN	East_Asia	0.13546	1	0	0	0	0.168972	0	0.0711212	0.482937	0.0822472	NA	1.25339	1.41835	Gastric_Antrum_and_Pylorus	NA	II	CIMP EBV	Diffuse	TCGA-HU-A4G2-01A-11D-A253-01	TCGA-HU-A4G2-01A-11D-A25D-08	TCGA-HU-A4G2-01A-11R-A251-31	Blood	0.68	2.22	0	0.71	0.236522	0.0137961	0.379394	0	0	7	2	6
TCGA-HU-A4G3	STAD	Gastric	T2	N2	M0	IIB	Korea_South	MALE	54.93	170	Alive	Gastric_Antrum_and_Pylorus	MSS	ASIAN	East_Asia	0.280322	0	0	0	0	0.0433428	0	0.00437294	0.160793	0.176166	NA	0.138549	1.86814	Gastric_Antrum_and_Pylorus	NA	II	GEA CIMP-L	Intestinal	TCGA-HU-A4G3-01A-11D-A24C-01	TCGA-HU-A4G3-01A-11D-A24D-08	TCGA-HU-A4G3-01A-11R-A24K-31	Blood	0.39	1.99	0	0.39	0.00265569	0.00459971	0.00901848	0	16	0	6	119
TCGA-HU-A4G6	STAD	Gastric	T1b	N0	M0	IA	Korea_South	MALE	74.49	738	Alive	Gastric_GE_Junction	MSS	ASIAN	East_Asia	0.0376074	1	0	0	1	0.0539431	0.00479211	0.0348588	0.573521	0.063996	NA	0.773282	2.72569	Proximal_Stomach	NA	I	CIMP EBV	Intestinal	TCGA-HU-A4G6-01A-11D-A24C-01	TCGA-HU-A4G6-01A-11D-A24D-08	TCGA-HU-A4G6-01A-11R-A24K-31	Blood	0.81	3.42	1	0.88	0.971474	0.156187	0.143743	1	1	10	8	8
TCGA-HU-A4G8	STAD	Gastric	T3	N1	M0	IIB	Korea_South	FEMALE	71.88	690	Alive	Gastric_Antrum_and_Pylorus	MSI-H	ASIAN	East_Asia	0.229701	0	1	0	0	0.125505	0	0.0939883	0.546038	0.167653	NA	2.4743	2.14994	Gastric_Antrum_and_Pylorus	NA	II	GEA CIMP-L	Diffuse	TCGA-HU-A4G8-01A-11D-A253-01	TCGA-HU-A4G8-01A-11D-A25D-08	TCGA-HU-A4G8-01A-11R-A251-31	Blood	0.51	2.08	0	0.52	0.0970577	0.0194381	0.407833	0	1	3	11	16
TCGA-HU-A4G9	STAD	Gastric	T1a	N0	M0	IA	Korea_South	FEMALE	67.77	736	Alive	Gastric_Fundus_and_Body	MSI-H	ASIAN	East_Asia	0.06441	1	1	0	0	0.0491094	0	0.040769	0.589128	0.192696	NA	-0.199314	2.18494	Gastric_Fundus_and_Body	NA	I	CIMP-H	Intestinal	TCGA-HU-A4G9-01A-11D-A24C-01	TCGA-HU-A4G9-01A-11D-A24D-08	TCGA-HU-A4G9-01A-11R-A24K-31	Blood	0.87	2.22	0	0.88	0.311787	0.0224527	0.44618	0	0	3	1	5
TCGA-HU-A4GC	STAD	Gastric	T4a	N2	M0	IIIB	Korea_South	MALE	74.65	99	Alive	Gastric_Antrum_and_Pylorus	MSI-L	ASIAN	East_Asia	0.160698	0	0	0	0	0.227365	0	0.0565151	0.158497	0.182176	NA	0.887902	0.813367	Gastric_Antrum_and_Pylorus	NA	III	GEA CIMP-L	Diffuse	TCGA-HU-A4GC-01A-12D-A253-01	TCGA-HU-A4GC-01A-12D-A25D-08	TCGA-HU-A4GC-01A-12R-A251-31	Blood	0.33	2.37	1	0.37	0.521192	0.173812	0.293029	1	0	17	42	11
TCGA-HU-A4GD	STAD	Gastric	T3	N1	M0	IIB	Korea_South	MALE	56.67	692	Alive	Gastric_Fundus_and_Body	MSS	ASIAN	East_Asia	0.121494	0	0	0	0	0.1067	0.049702	0	0.564031	0.165987	NA	0.403441	1.97545	Gastric_Fundus_and_Body	NA	II	Non-CIMP	Intestinal	TCGA-HU-A4GD-01A-11D-A253-01	TCGA-HU-A4GD-01A-11D-A25D-08	TCGA-HU-A4GD-01A-11R-A36D-31	Blood	0.82	1.38	0	0.76	0.0886881	0.2637	0.594838	1	11	30	50	36
TCGA-HU-A4GF	STAD	Gastric	T3	N0	M0	IIA	Korea_South	MALE	69.06	785	Alive	Gastric_Antrum_and_Pylorus	MSS	ASIAN	East_Asia	0.203325	0	0	0	0	0.0807961	0.0232938	0.0732204	0.499311	0.189566	NA	0.984494	2.78716	Gastric_Antrum_and_Pylorus	NA	II	Non-CIMP	Intestinal	TCGA-HU-A4GF-01A-11D-A24C-01	TCGA-HU-A4GF-01A-11D-A24D-08	TCGA-HU-A4GF-01A-11R-A24K-31	Blood	0.66	2.52	1	0.71	0.684826	0.152371	0.494611	1	11	20	125	64
TCGA-HU-A4GH	STAD	Gastric	T1b	N0	M0	IA	Korea_South	MALE	75.22	358	Alive	Gastric_Fundus_and_Body	MSS	ASIAN	East_Asia	0.141383	0	0	0	0	0.0748225	0.0248497	0	0.0968837	0.304517	NA	0.0449046	1.76903	Gastric_Fundus_and_Body	NA	I	Non-CIMP	Intestinal	TCGA-HU-A4GH-01A-11D-A24C-01	TCGA-HU-A4GH-01A-11D-A24D-08	TCGA-HU-A4GH-01A-11R-A24K-31	Blood	0.75	2.84	1	0.81	0.834664	0.101875	0.557548	1	3	20	79	57
TCGA-HU-A4GN	STAD	Gastric	T2	N1	M0	IIA	Korea_South	MALE	61.02	912	Alive	Gastric_Antrum_and_Pylorus	MSI-H	ASIAN	East_Asia	0.385768	0	1	0	0	0.211697	0	0.153138	0.583454	0.22855	NA	1.80147	1.81833	Gastric_Antrum_and_Pylorus	NA	II	CIMP-H	Intestinal	TCGA-HU-A4GN-01A-11D-A253-01	TCGA-HU-A4GN-01A-11D-A25D-08	TCGA-HU-A4GN-01A-11R-A251-31	Blood	0.36	2	0	0.36	0.000459538	0.000103009	0.0598916	0	0	1	2	3
TCGA-HU-A4GP	STAD	Gastric	T2	N1	M0	IIA	Korea_South	FEMALE	62.18	273	Alive	Gastric_Antrum_and_Pylorus	MSI-L	ASIAN	East_Asia	0.126031	0	0	0	0	0.107021	0.00280368	0.0184743	0.139087	0.284415	NA	0.29431	1.9935	Gastric_Antrum_and_Pylorus	NA	II	GEA CIMP-L	Diffuse	TCGA-HU-A4GP-01A-11D-A253-01	TCGA-HU-A4GP-01A-11D-A25D-08	TCGA-HU-A4GP-01A-11R-A251-31	Blood	0.78	1.95	0	0.78	0.127048	0.0921387	0.649409	1	4	15	37	79
TCGA-HU-A4GQ	STAD	Gastric	T4b	N2	M0	IIIC	Korea_South	MALE	71.73	3	Dead	Gastric_Antrum_and_Pylorus	MSI-H	ASIAN	East_Asia	0.175069	1	1	0	0	0.122063	0	0.178425	0.45483	0.159613	NA	2.33133	1.57134	Gastric_Antrum_and_Pylorus	NA	III	CIMP-H	Intestinal	TCGA-HU-A4GQ-01A-11D-A253-01	TCGA-HU-A4GQ-01A-11D-A25D-08	TCGA-HU-A4GQ-01A-11R-A36D-31	Blood	0.55	2.18	0	0.57	0.160649	0.000518688	0.00410241	0	2	4	5	9
TCGA-HU-A4GT	STAD	Gastric	T3	N0	M0	IIA	Korea_South	FEMALE	71.82	198	Alive	Gastric_Antrum_and_Pylorus	MSI-H	ASIAN	East_Asia	0.10323	0	1	0	0	0.17726	0	0.0212429	0.56999	0.196963	NA	1.10948	1.92921	Gastric_Antrum_and_Pylorus	NA	II	CIMP-H	Intestinal	TCGA-HU-A4GT-01A-21D-A253-01	TCGA-HU-A4GT-01A-21D-A25D-08	TCGA-HU-A4GT-01A-21R-A251-31	Blood	0.78	2.22	0	0.8	0.193734	0.00230705	0.216457	0	0	5	19	9
TCGA-HU-A4GU	STAD	Gastric	T3	N1	M0	IIB	Korea_South	MALE	73.99	200	Alive	Gastric_Antrum_and_Pylorus	MSI-H	ASIAN	East_Asia	0.106434	0	1	0	0	0.0792799	0	0.0438849	0.537334	0.140812	NA	0.75614	3.65691	Gastric_Antrum_and_Pylorus	NA	II	CIMP-H	Diffuse	TCGA-HU-A4GU-01A-11D-A253-01	TCGA-HU-A4GU-01A-11D-A25D-08	TCGA-HU-A4GU-01A-11R-A251-31	Blood	0.76	2.68	1	0.81	0.793153	0.173843	0.168603	1	7	24	67	48
TCGA-HU-A4GX	STAD	Gastric	T4b	N2	M0	IIIC	Korea_South	FEMALE	70.95	616	Alive	Gastric_Fundus_and_Body	MSI-H	ASIAN	East_Asia	0.205103	0	1	0	0	0.365475	0	0.105228	0.503147	0.129463	NA	2.60877	1.83871	Gastric_Fundus_and_Body	NA	III	Non-CIMP	Diffuse	TCGA-HU-A4GX-01A-12D-A253-01	TCGA-HU-A4GX-01A-12D-A25D-08	TCGA-HU-A4GX-01A-12R-A251-31	Blood	0.52	2.12	0	0.54	0.15002	0.013093	0.00484414	0	0	3	3	13
TCGA-HU-A4GY	STAD	Gastric	T4	N1	M0	IIIA	Korea_South	FEMALE	76.97	8	Alive	Gastric_Antrum_and_Pylorus	MSS	ASIAN	East_Asia	0.49937	0	0	0	0	0.0852282	0.0104144	0.0649218	0.132869	0.134433	NA	2.67894	3.01408	Gastric_Antrum_and_Pylorus	NA	III	Non-CIMP	Diffuse	TCGA-HU-A4GY-01A-21D-A24C-01	TCGA-HU-A4GY-01A-21D-A24D-08	TCGA-HU-A4GY-01A-21R-A24K-31	Blood	0.21	2.31	0	0.24	0.423657	0.0705348	0.66155	1	10	12	12	6
TCGA-HU-A4H0	STAD	Gastric	T4a	N3b	M0	IIIC	Korea_South	MALE	72.05	64	Alive	Gastric_Fundus_and_Body	MSS	ASIAN	East_Asia	0.171968	1	0	0	1	0.152175	0	0.164844	0.599349	0.113352	NA	2.48539	2.44138	Gastric_Fundus_and_Body	NA	III	CIMP EBV	Diffuse	TCGA-HU-A4H0-01A-11D-A253-01	TCGA-HU-A4H0-01A-11D-A25D-08	TCGA-HU-A4H0-01A-11R-A251-31	Tissue	0.33	1.98	0	0.32	0.288979	0.248197	0.203205	1	13	28	17	12
TCGA-HU-A4H2	STAD	Gastric	T3	N3b	M0	IIIB	Korea_South	FEMALE	58.85	394	Alive	Gastric_Antrum_and_Pylorus	MSS	ASIAN	East_Asia	0.265759	0	0	0	0	0.234092	0	0.0683782	0.512229	0.291152	NA	0.594208	1.63076	Gastric_Antrum_and_Pylorus	NA	III	Non-CIMP	Intestinal	TCGA-HU-A4H2-01A-11D-A253-01	TCGA-HU-A4H2-01A-11D-A25D-08	TCGA-HU-A4H2-01A-11R-A251-31	Blood	0.49	2.96	1	0.58	0.729512	0.0737729	0.6118	1	4	22	109	81
TCGA-HU-A4H3	STAD	Gastric	T4a	N3b	M0	IIIC	Korea_South	FEMALE	56.92	882	Alive	Gastric_Fundus_and_Body	MSI-H	ASIAN	East_Asia	0.143034	1	1	0	0	0.187822	0	0.0499309	0.439264	0.191858	NA	1.05277	1.49744	Gastric_Fundus_and_Body	NA	III	CIMP-H	Diffuse	TCGA-HU-A4H3-01A-21D-A253-01	TCGA-HU-A4H3-01A-21D-A25D-08	TCGA-HU-A4H3-01A-21R-A251-31	Blood	0.73	2.12	0	0.74	0.14558	0.0142492	0.0381682	0	3	5	6	5
TCGA-HU-A4H4	STAD	Gastric	T2	N2	M0	IIB	Korea_South	FEMALE	53.84	725	Alive	Gastric_Antrum_and_Pylorus	MSI-H	ASIAN	East_Asia	0.435347	0	1	0	0	0.161688	0	0.126291	0.520649	0.170154	NA	2.71217	1.56372	Gastric_Antrum_and_Pylorus	NA	II	GEA CIMP-L	Intestinal	TCGA-HU-A4H4-01A-21D-A253-01	TCGA-HU-A4H4-01A-21D-A25D-08	TCGA-HU-A4H4-01A-21R-A251-31	Tissue	0.37	2.48	1	0.42	0.703089	0.127802	0.419514	1	4	18	41	29
TCGA-HU-A4H5	STAD	Gastric	T2	N0	M0	IB	Korea_South	MALE	71.82	724	Alive	Gastric_Fundus_and_Body	MSS	ASIAN	East_Asia	0.209268	0	0	0	0	0.0529426	0.0638217	0.0436731	0.481473	0.343286	NA	-0.323335	2.79346	Gastric_Fundus_and_Body	NA	I	Non-CIMP	Intestinal	TCGA-HU-A4H5-01A-21D-A253-01	TCGA-HU-A4H5-01A-21D-A25D-08	TCGA-HU-A4H5-01A-21R-A251-31	Tissue	0.64	3.26	1	0.74	0.951391	0.26685	0.240793	1	8	29	59	89
TCGA-HU-A4H6	STAD	Gastric	T3	N2	M0	IIIA	Korea_South	FEMALE	72.4	644	Alive	Gastric_Antrum_and_Pylorus	MSS	ASIAN	East_Asia	0.381639	0	1	0	0	0.0517248	0	0.0405799	0.451	0.155899	NA	1.56254	1.75352	Gastric_Antrum_and_Pylorus	NA	III	GEA CIMP-L	Intestinal	TCGA-HU-A4H6-01A-11D-A253-01	TCGA-HU-A4H6-01A-11D-A25D-08	TCGA-HU-A4H6-01A-11R-A251-31	Blood	0.23	2.61	1	0.27	0.542117	0.045919	0.45266	1	3	22	38	10
TCGA-HU-A4H8	STAD	Gastric	T1b	N1	M0	IB	Korea_South	MALE	77.46	428	Alive	Gastric_Antrum_and_Pylorus	MSI-H	ASIAN	East_Asia	0.0751077	1	1	0	0	0.118622	0	0.0501226	0.51976	0.32836	NA	1.38357	1.88661	Gastric_Antrum_and_Pylorus	NA	I	CIMP-H	Intestinal	TCGA-HU-A4H8-01A-11D-A253-01	TCGA-HU-A4H8-01A-11D-A25D-08	TCGA-HU-A4H8-01A-11R-A251-31	Blood	0.71	2.05	0	0.72	0.0608857	0.000917317	0.00101436	0	0	1	3	12
TCGA-HU-A4HD	STAD	Gastric	T3	N2	M0	IIIA	Korea_South	MALE	73.1	1016	Alive	Gastric_Antrum_and_Pylorus	MSI-L	ASIAN	East_Asia	0.243348	0	0	0	0	0.058489	0	0.0345502	0.428836	0.144131	NA	-0.0815124	1.94224	Gastric_Antrum_and_Pylorus	NA	III	Non-CIMP	Intestinal	TCGA-HU-A4HD-01A-11D-A253-01	TCGA-HU-A4HD-01A-11D-A25D-08	TCGA-HU-A4HD-01A-11R-A251-31	Blood	0.53	2.73	1	0.61	0.731338	0.164155	0.313766	1	6	34	183	99
TCGA-IN-7806	STAD	Gastric	T3	N1	M0	IIB	United_States	MALE	50.39	1106	Alive	Gastric_GE_Junction	MSS	WHITE	The_Americas	0.199016	1	0	0	0	0.0368356	0.0451776	0.00485079	0.366078	0.248205	NA	-0.504633	3.38335	Proximal_Stomach	NA	II	Non-CIMP	Diffuse	TCGA-IN-7806-01A-11D-2052-01	TCGA-IN-7806-01A-11D-2053-08	TCGA-IN-7806-01A-11R-2055-13	Blood	0.65	1.77	0	0.63	0.052787	0.242661	0.0744534	1	4	10	5	22
TCGA-IN-7808	STAD	Gastric	T3	N3	M1	NA	United_States	MALE	59.05	105	Dead	Gastric_GE_Junction	MSS	WHITE	The_Americas	0.430439	0	0	0	0	0.0842685	0	0.0105222	0.401704	0.151334	NA	1.8405	3.40225	Proximal_Stomach	NA	NA	GEA CIMP-L	Diffuse	TCGA-IN-7808-01A-11D-2200-01	TCGA-IN-7808-01A-11D-2201-08	TCGA-IN-7808-01A-11R-2203-13	Blood	0.3	2.81	1	0.37	0.725938	0.102248	0.356562	1	2	22	28	8
TCGA-IN-8462	STAD	NA	T2	N1	M0	IIB	United_States	MALE	80.06	572	Alive	Indeterminate_GE_Junction	MSI-L	WHITE	The_Americas	0.20041	1	0	0	0	0.0355174	0	0.0810577	0.273629	0.17538	NA	1.38807	1.60393	Gastroesophageal_Junction	NA	II	GEA CIMP-L	NA	TCGA-IN-8462-01A-11D-2338-01	TCGA-IN-8462-01A-11D-2340-08	TCGA-IN-8462-01A-11R-2343-13	Blood	0.55	1.86	0	0.53	0.268136	0.181925	0.379392	1	10	13	36	59
TCGA-IN-8663	STAD	Gastric	T2	N2	M0	IIB	United_States	MALE	68.92	103	Dead	Gastric_GE_Junction	MSI-L	WHITE	The_Americas	0.059908	1	0	0	0	0.148442	0	0.0314498	0.411595	0.243502	NA	0.621484	2.37173	Proximal_Stomach	NA	II	CIMP-H	NA	TCGA-IN-8663-01A-11D-2390-01	TCGA-IN-8663-01A-11D-2394-08	TCGA-IN-8663-01A-11R-2402-13	Blood	0.75	3.22	1	0.83	0.955175	0.19434	0.276641	1	11	22	72	70
TCGA-IN-A6RI	STAD	Esophageal	T1b	N0	M0	I	United_States	MALE	45.96	559	Alive	Esophageal_GE_Junction	MSS	WHITE	The_Americas	0.267075	0	0	0	0	0.0596346	0	0.00247702	0.559683	0.315722	NA	0.0991117	0.995344	Esophagus	NA	I	Non-CIMP	NA	TCGA-IN-A6RI-01A-11D-A32M-01	TCGA-IN-A6RI-01A-11D-A32N-08	TCGA-IN-A6RI-01A-11R-A32D-31	Blood	0.7	1.8	0	0.68	0.103594	0.202711	0.460914	1	11	14	107	41
TCGA-IN-A6RJ	STAD	NA	T1b	N0	M0	IA	United_States	MALE	64.17	379	Alive	Indeterminate_GE_Junction	MSS	WHITE	The_Americas	0.379997	0	0	0	0	0.185379	0.0435001	0.0358203	0.405428	0.180897	NA	0.996191	3.11839	Gastroesophageal_Junction	NA	I	Non-CIMP	NA	TCGA-IN-A6RJ-01A-21D-A33S-01	TCGA-IN-A6RJ-01A-21D-A33T-08	TCGA-IN-A6RJ-01A-21R-A33Y-31	Blood	0.31	1.81	0	0.29	0.146156	0.238325	0.662066	1	10	13	23	10
TCGA-IN-A6RL	STAD	NA	T2	N1	M0	IIIA	United_States	MALE	84.28	406	Dead	Indeterminate_GE_Junction	MSS	WHITE	The_Americas	0.203301	0	0	0	0	0.139605	0	0.0814471	0.39258	0.237773	NA	0.923116	0.966562	Gastroesophageal_Junction	NA	III	Non-CIMP	NA	TCGA-IN-A6RL-01A-11D-A32M-01	TCGA-IN-A6RL-01A-11D-A32N-08	TCGA-IN-A6RL-01A-11R-A32D-31	Blood	0.59	1.95	0	0.59	0.301439	0.0977773	0.949816	1	7	22	38	35
TCGA-IN-A6RN	STAD	Esophageal	T1b	N2	M0	IIA	United_States	FEMALE	72.31	594	Alive	Esophageal_GE_Junction	MSS	WHITE	The_Americas	0.116722	0	0	0	0	0.0475232	0	0.0276975	0.36554	0.284526	NA	-0.133649	0.972476	Esophagus	NA	II	Non-CIMP	NA	TCGA-IN-A6RN-01A-12D-A33S-01	TCGA-IN-A6RN-01A-12D-A33T-08	TCGA-IN-A6RN-01A-12R-A33Y-31	Blood	0.6	2.01	0	0.6	0.100088	0.11215	0.146809	1	3	12	101	26
TCGA-IN-A6RO	STAD	Esophageal	T1b	N0	M0	IA	United_States	MALE	70.61	0	Alive	Esophageal_GE_Junction	MSI-L	ASIAN	The_Americas	0.0511942	1	0	0	0	0.0738136	0	0.207334	0.611584	0.167169	NA	0.806851	0.634063	Esophagus	NA	I	CIMP-H	NA	TCGA-IN-A6RO-01A-12D-A33S-01	TCGA-IN-A6RO-01A-12D-A33T-08	TCGA-IN-A6RO-01A-12R-A33Y-31	Blood	0.85	3.54	1	0.91	0.975398	0.196609	0.241969	1	1	12	107	37
TCGA-IN-A6RR	STAD	Esophageal	T3	N1	M0	IIIA	United_States	MALE	84.15	205	Dead	Esophageal_GE_Junction	MSS	WHITE	The_Americas	0.112012	1	0	0	0	0.263341	0	0.0386897	0.419208	0.200701	NA	0.461085	0.496591	Esophagus	NA	III	GEA CIMP-L	NA	TCGA-IN-A6RR-01A-12D-A32M-01	TCGA-IN-A6RR-01A-12D-A32N-08	TCGA-IN-A6RR-01A-12R-A32D-31	Blood	0.79	1.87	0	0.78	0.124002	0.18506	0.697305	1	5	18	39	27
TCGA-IN-A6RS	STAD	Esophageal	T1b	N0	M0	IA	United_States	MALE	76.14	383	Alive	Esophageal_GE_Junction	MSS	WHITE	The_Americas	0.373683	0	0	0	0	0.183148	0	0.0321649	0.512933	0.147178	NA	0.909254	2.13099	Esophagus	NA	I	GEA CIMP-L	NA	TCGA-IN-A6RS-01A-12D-A34T-01	TCGA-IN-A6RS-01A-12D-A34U-08	TCGA-IN-A6RS-01A-12R-A354-31	Blood	0.48	2.18	0	0.5	0.313539	0.127284	0.12565	1	5	15	77	31
TCGA-IN-A7NR	STAD	NA	T3	N3	M1	IV	United_States	FEMALE	64.11	198	Alive	Indeterminate_GE_Junction	MSS	WHITE	The_Americas	0.272752	0	0	0	0	0.0950364	0	0.0330208	0.32527	0.164949	NA	1.33693	1.81134	Gastroesophageal_Junction	NA	IV	Non-CIMP	NA	TCGA-IN-A7NR-01A-11D-A34T-01	TCGA-IN-A7NR-01A-11D-A34U-08	TCGA-IN-A7NR-01A-11R-A354-31	Blood	0.2	1.9	0	0.19	0.223117	0.198175	0.532159	1	4	16	16	18
TCGA-IN-A7NT	STAD	Esophageal	T3	N1	M0	IIB	United_States	FEMALE	73.18	323	Alive	Esophageal_GE_Junction	MSI-L	WHITE	The_Americas	0.231063	0	0	0	0	0.0383604	0.0108287	0.00927938	0.459936	0.191873	NA	0.936832	2.62485	Esophagus	NA	II	Non-CIMP	NA	TCGA-IN-A7NT-01A-21D-A34T-01	TCGA-IN-A7NT-01A-21D-A34U-08	TCGA-IN-A7NT-01A-21R-A354-31	Blood	0.46	3.3	1	0.58	0.948897	0.194684	0.187402	1	3	29	47	13
TCGA-IN-A7NU	STAD	Esophageal	T3	N3	M0	IIIB	United_States	MALE	69.86	356	Alive	Esophageal_GE_Junction	MSS	WHITE	The_Americas	0.31868	1	0	0	0	0.108819	0	0.106958	0.322265	0.215584	NA	1.60946	0.997712	Esophagus	NA	III	GEA CIMP-L	NA	TCGA-IN-A7NU-01A-22D-A34T-01	TCGA-IN-A7NU-01A-22D-A34U-08	TCGA-IN-A7NU-01A-22R-A354-31	Blood	0.53	1.75	0	0.5	0.098199	0.158822	0.601688	1	5	16	103	27
TCGA-IN-AB1V	STAD	Esophageal	T1b	N0	M0	IA	United_States	MALE	63.05	479	Alive	Esophageal_GE_Junction	MSS	WHITE	The_Americas	0.288441	0	0	0	0	0.219316	0	0	0.325192	0.215268	NA	0.400348	2.21467	Esophagus	NA	I	Non-CIMP	NA	TCGA-IN-AB1V-01A-21D-A40Z-01	TCGA-IN-AB1V-01A-21D-A410-08	TCGA-IN-AB1V-01A-21R-A414-31	Blood	0.37	1.9	0	0.36	0.168777	0.158916	0.387869	1	5	17	86	14
TCGA-IN-AB1X	STAD	NA	T3	N0	M0	IIA	United_States	FEMALE	78.01	411	Alive	Indeterminate_GE_Junction	MSI-L	WHITE	The_Americas	0.380558	0	0	0	0	0.213111	0.075364	0.0133427	0.349772	0.19918	NA	2.74458	2.17045	Gastroesophageal_Junction	NA	II	GEA CIMP-L	NA	TCGA-IN-AB1X-01A-11D-A396-01	TCGA-IN-AB1X-01A-11D-A397-08	TCGA-IN-AB1X-01A-11R-A39E-31	Blood	0.42	1.94	0	0.41	0.0292591	0.0732415	0.168164	1	6	2	6	104
TCGA-IP-7968	STAD	Esophageal	T3	N2	MX	IIIB	United_States	MALE	74.24	77	Alive	Esophageal_GE_Junction	MSS	WHITE	The_Americas	0.151346	0	0	0	0	0.231065	0.0388664	0.0857482	0.403763	0.169546	NA	1.10974	3.20841	Esophagus	NA	III	Non-CIMP	NA	TCGA-IP-7968-01A-11D-2200-01	TCGA-IP-7968-01A-11D-2201-08	TCGA-IP-7968-01A-11R-2203-13	Blood	0.72	2.03	0	0.73	0.355842	0.108661	0.266924	1	8	8	99	50
TCGA-KB-A6F7	STAD	Gastric	T1	N1	M0	IB	Canada	FEMALE	54.11	1935	Alive	Gastric_Fundus_and_Body	MSS	NA	The_Americas	0.362776	0	0	0	0	0.25797	0.00499596	0.0313216	0.537872	0.210688	NA	1.1749	1.42586	Gastric_Fundus_and_Body	NA	I	Non-CIMP	Intestinal	TCGA-KB-A6F7-01A-12D-A32M-01	TCGA-KB-A6F7-01A-12D-A32N-08	TCGA-KB-A6F7-01A-12R-A32D-31	Blood	0.62	1.85	0	0.6	0.155464	0.0430881	0.794032	1	3	16	31	25
TCGA-KB-A93J	STAD	Gastric	T2b	N1	M0	II	Canada	MALE	78.3	1124	Alive	Gastric_Fundus_and_Body	MSS	WHITE	The_Americas	0.21987	0	0	0	0	0.0996586	0.0110863	0.100491	0.427064	0.247241	NA	1.8852	1.5412	Gastric_Fundus_and_Body	NA	II	Non-CIMP	Diffuse	TCGA-KB-A93J-01A-11D-A396-01	TCGA-KB-A93J-01A-11D-A397-08	TCGA-KB-A93J-01A-11R-A39E-31	Blood	0.73	1.69	0	0.7	0.008022	0.24439	0.239975	1	9	12	14	53
TCGA-MX-A5UG	STAD	Gastric	T3	N1	M0	IIIA	United_States	MALE	78.62	113	Dead	Gastric_Antrum_and_Pylorus	MSS	ASIAN	The_Americas	0.480728	0	0	0	0	0.0939582	0.0795816	0.0270493	0.208938	0.161748	NA	1.43054	4.12448	Gastric_Antrum_and_Pylorus	NA	III	Non-CIMP	Diffuse	TCGA-MX-A5UG-01A-21D-A31K-01	TCGA-MX-A5UG-01A-21D-A31L-08	TCGA-MX-A5UG-01A-21R-A31P-31	Blood	0.14	2.01	0	0.14	0.0451871	0.00114977	0.0604151	0	1	2	4	3
TCGA-MX-A5UJ	STAD	Gastric	T3	N2	M0	IIIA	United_States	FEMALE	86.29	600	Alive	Gastric_Antrum_and_Pylorus	MSI-H	WHITE	The_Americas	0.230962	1	1	0	0	0.0806464	0.00486203	0.0678748	0.363035	0.203203	NA	1.24178	2.6714	Gastric_Antrum_and_Pylorus	NA	III	GEA CIMP-L	Intestinal	TCGA-MX-A5UJ-01A-11D-A31K-01	TCGA-MX-A5UJ-01A-11D-A31L-08	TCGA-MX-A5UJ-01A-11R-A31P-31	Blood	0.95	2.05	0	0.95	0.053755	0.000191528	0.0128528	0	1	3	6	12
TCGA-MX-A663	STAD	Gastric	T3	N0	M0	IIA	United_States	MALE	66.86	300	Dead	NA	MSS	WHITE	The_Americas	0.301686	0	0	0	0	0.0757861	0	0.0368843	0.226458	0.168887	NA	-0.0689132	3.15123	NA	NA	II	Non-CIMP	NA	TCGA-MX-A663-01A-11D-A31K-01	TCGA-MX-A663-01A-11D-A31L-08	TCGA-MX-A663-01A-11R-A31P-31	Blood	0.31	2.64	1	0.37	0.704351	0.0788767	0.658744	1	4	16	31	30
TCGA-MX-A666	STAD	Gastric	T2	NX	MX	IIA	United_States	MALE	61.02	427	Alive	NA	MSS	WHITE	The_Americas	0.340432	0	0	0	0	0.0144492	0.00482684	0	0.541301	0.191909	NA	0.188403	2.87307	NA	NA	II	Non-CIMP	NA	TCGA-MX-A666-01A-11D-A31K-01	TCGA-MX-A666-01A-11D-A31L-08	TCGA-MX-A666-01A-11R-A31P-31	Blood	0.38	2.97	1	0.48	0.834845	0.0979934	0.65261	1	2	20	99	26
TCGA-R5-A7O7	STAD	Esophageal	T3	N1	M1	IV	United_States	MALE	51.98	1389	Alive	Esophageal_GE_Junction	MSS	WHITE	The_Americas	0.47168	0	0	0	0	0.0485132	0.0459319	0.0370421	0.488517	0.204768	NA	0.632083	2.36306	Esophagus	NA	IV	Non-CIMP	Intestinal	TCGA-R5-A7O7-01A-11D-A33S-01	TCGA-R5-A7O7-01A-11D-A33T-08	TCGA-R5-A7O7-01A-11R-A33Y-31	Blood	0.2	3.87	2	0.32	0.995929	0.2332	0.394728	1	6	33	115	25
TCGA-R5-A7ZE	STAD	NA	T3	N2	M0	IIIA	United_States	FEMALE	66.61	554	Dead	Indeterminate_GE_Junction	MSS	WHITE	The_Americas	0.199486	0	0	0	0	0.0284978	0.102506	0	0.490795	0.232376	NA	-0.843065	2.32124	Gastroesophageal_Junction	NA	III	Non-CIMP	Intestinal	TCGA-R5-A7ZE-01B-11D-A34T-01	TCGA-R5-A7ZE-01B-11D-A34U-08	TCGA-R5-A7ZE-01B-11R-A354-31	Blood	0.54	2.67	1	0.61	0.611644	0.0678867	0.706761	1	2	24	139	46
TCGA-R5-A7ZF	STAD	Gastric	T4a	N1	M1	IV	United_States	FEMALE	65.46	259	Dead	Gastric_Antrum_and_Pylorus	MSS	BLACK OR AFRICAN AMERICAN	The_Americas	0.538198	0	0	0	0	0.178089	0.0661104	0.17755	0.598652	0.166954	NA	0.795443	2.57182	Gastric_Antrum_and_Pylorus	NA	IV	Non-CIMP	Intestinal	TCGA-R5-A7ZF-01A-11D-A34T-01	TCGA-R5-A7ZF-01A-11D-A34U-08	TCGA-R5-A7ZF-01A-11R-A354-31	Blood	0.27	2.7	1	0.34	0.845355	0.205502	0.350824	1	2	21	13	7
TCGA-R5-A7ZI	STAD	Gastric	T4	N1	M1	IV	United_States	FEMALE	44.89	2267	Alive	NA	MSI-H	WHITE	The_Americas	0.459082	0	0	0	0	0.217884	0	0.0383835	0.545083	0.161298	NA	2.7436	1.40024	NA	NA	IV	Non-CIMP	Diffuse	TCGA-R5-A7ZI-01A-11D-A34T-01	TCGA-R5-A7ZI-01A-11D-A34U-08	TCGA-R5-A7ZI-01A-11R-A354-31	Blood	0.37	2.27	0	0.4	0.375526	0.0585008	0.0375032	1	4	9	8	13
TCGA-R5-A7ZR	STAD	Gastric	T3	NX	M0	III	United_States	FEMALE	70.62	185	Dead	Gastric_Fundus_and_Body	MSS	BLACK OR AFRICAN AMERICAN	The_Americas	0.180521	0	0	0	0	0.0404592	0	0.0900488	0.54095	0.245027	NA	1.26025	0.504236	Gastric_Fundus_and_Body	NA	III	Non-CIMP	Intestinal	TCGA-R5-A7ZR-01A-11D-A34T-01	TCGA-R5-A7ZR-01A-11D-A34U-08	TCGA-R5-A7ZR-01A-11R-A354-31	Blood	0.63	3.53	1	0.75	0.997709	0.176862	0.23979	1	11	11	44	44
TCGA-R5-A805	STAD	Esophageal	T3	N2	M0	IIIB	United_States	MALE	71.52	281	Dead	Esophageal_GE_Junction	MSI-L	WHITE	The_Americas	0.396008	0	0	0	0	0.042726	0	0.00714813	0.375602	0.153379	NA	2.53604	1.80851	Esophagus	NA	III	GEA CIMP-L	Intestinal	TCGA-R5-A805-01A-11D-A363-01	TCGA-R5-A805-01A-11D-A364-08	TCGA-R5-A805-01A-11R-A36D-31	Blood	0.44	1.88	0	0.43	0.127046	0.231391	0.0235887	1	11	13	114	46
TCGA-RD-A7BS	STAD	Esophageal	T3	N1	M0	IIIA	Australia	MALE	46.13	336	Dead	Esophageal_GE_Junction	MSS	WHITE	NA	0.352306	0	0	0	0	0.118235	0	0.124854	0.276181	0.18263	NA	2.49869	1.59107	Esophagus	NA	III	Non-CIMP	Diffuse	TCGA-RD-A7BS-01A-11D-A32M-01	TCGA-RD-A7BS-01A-11D-A32N-08	TCGA-RD-A7BS-01A-11R-A32D-31	Blood	0.41	1.89	0	0.4	0.101355	4.61e-05	0.727073	0	2	6	16	2
TCGA-RD-A7BW	STAD	Gastric	T2	N0	M0	IB	Australia	FEMALE	68.55	156	Dead	Gastric_Fundus_and_Body	MSS	WHITE	NA	0.367554	0	0	0	0	0.380489	0	0.0588898	0.117823	0.173844	NA	2.01901	2.84632	Gastric_Fundus_and_Body	NA	I	Non-CIMP	Diffuse	TCGA-RD-A7BW-01A-11D-A32M-01	TCGA-RD-A7BW-01A-11D-A32N-08	TCGA-RD-A7BW-01A-11R-A32D-31	Blood	0.18	1.88	0	0.17	0.0149792	0.135574	0.000265283	1	2	22	15	4
TCGA-RD-A7C1	STAD	Gastric	T2	N0	M0	IB	Australia	MALE	82.61	507	Dead	Gastric_Fundus_and_Body	MSS	WHITE	NA	0.437995	0	0	0	0	0.155792	0.00823103	0.0715212	0.558712	0.258971	NA	1.72336	0.82196	Gastric_Fundus_and_Body	NA	I	GEA CIMP-L	Diffuse	TCGA-RD-A7C1-01A-11D-A32M-01	TCGA-RD-A7C1-01A-11D-A32N-08	TCGA-RD-A7C1-01A-11R-A32D-31	Blood	0.31	3.76	2	0.46	0.947409	0.18594	0.33281	1	4	14	54	30
TCGA-RD-A8MV	STAD	Gastric	T3	N2	M0	IIIB	Australia	MALE	56.87	3720	Alive	Gastric_Fundus_and_Body	MSS	WHITE	NA	0.539618	0	0	0	0	0.135268	0.0248052	0.0998902	0.433948	0.163528	NA	3.21844	1.67492	Gastric_Fundus_and_Body	NA	III	Non-CIMP	Intestinal	TCGA-RD-A8MV-01A-11D-A363-01	TCGA-RD-A8MV-01A-11D-A364-08	TCGA-RD-A8MV-01A-11R-A36D-31	Blood	0.31	2.27	0	0.33	0.256459	0.0450421	0.495972	1	4	14	24	28
TCGA-RD-A8MW	STAD	Gastric	T3	N2	M0	IIIB	Australia	MALE	72.8	1153	Dead	Gastric_Antrum_and_Pylorus	MSS	WHITE	NA	0.408622	0	0	0	0	0.0854529	0.0327289	0.0862496	0.352896	0.218578	NA	2.01467	2.18671	Gastric_Antrum_and_Pylorus	NA	III	Non-CIMP	Intestinal	TCGA-RD-A8MW-01A-11D-A363-01	TCGA-RD-A8MW-01A-11D-A364-08	TCGA-RD-A8MW-01A-11R-A36D-31	Blood	0.27	2.89	1	0.35	0.86438	0.193123	0.224123	1	0	17	93	7
TCGA-RD-A8N0	STAD	Gastric	T3	N2	M0	IIIB	Australia	FEMALE	53.36	1236	Alive	Gastric_Fundus_and_Body	MSS	WHITE	NA	0.505594	0	0	0	0	0.173933	0	0.0245348	0.302418	0.13682	NA	1.94704	1.85912	Gastric_Fundus_and_Body	NA	III	Non-CIMP	Diffuse	TCGA-RD-A8N0-01A-12D-A363-01	TCGA-RD-A8N0-01A-12D-A364-08	TCGA-RD-A8N0-01A-12R-A36D-31	Blood	NA	NA	NA	NA	NA	NA	NA	0	NA	0	1	2
TCGA-RD-A8N1	STAD	Gastric	T3	N2	M0	IIIB	Australia	MALE	70.47	3519	Alive	Gastric_Antrum_and_Pylorus	MSS	WHITE	NA	0.485719	0	0	0	0	0.097704	0	0.0680187	0.382274	0.168666	NA	1.94876	2.54933	Gastric_Antrum_and_Pylorus	NA	III	Non-CIMP	Diffuse	TCGA-RD-A8N1-01A-12D-A363-01	TCGA-RD-A8N1-01A-12D-A364-08	TCGA-RD-A8N1-01A-12R-A36D-31	Blood	0.28	2.59	1	0.34	0.811613	0.174482	0.500088	1	8	31	33	27
TCGA-RD-A8N2	STAD	Gastric	T2	N0	M0	IB	Australia	FEMALE	59.55	3540	Alive	Gastric_Antrum_and_Pylorus	MSS	WHITE	NA	0.225062	0	0	0	0	0.122428	0	0.0203964	0.170064	0.142997	NA	-0.207882	2.52173	Gastric_Antrum_and_Pylorus	NA	I	Non-CIMP	Diffuse	TCGA-RD-A8N2-01A-12D-A363-01	TCGA-RD-A8N2-01A-12D-A364-08	TCGA-RD-A8N2-01A-12R-A36D-31	Blood	NA	NA	NA	NA	NA	NA	NA	0	NA	0	1	0
TCGA-RD-A8N4	STAD	Gastric	T3	N1	M0	IIIA	Australia	FEMALE	58.38	2171	Alive	Gastric_Antrum_and_Pylorus	MSS	WHITE	NA	0.212057	0	0	0	0	0.214265	0	0.0686961	0.185053	0.156237	NA	1.44429	2.0304	Gastric_Antrum_and_Pylorus	NA	III	Non-CIMP	Diffuse	TCGA-RD-A8N4-01A-21D-A363-01	TCGA-RD-A8N4-01A-21D-A364-08	TCGA-RD-A8N4-01A-21R-A36D-31	Blood	0.35	2.01	0	0.35	0.00458113	0.0014879	0.192912	0	1	2	8	0
TCGA-RD-A8N5	STAD	Gastric	T3	N1	M0	IIIA	Australia	MALE	78.27	1747	Dead	Gastric_Fundus_and_Body	MSS	WHITE	NA	0.66311	1	0	0	0	0.000364205	0.061666	0	0.240674	0.131147	NA	0.950006	2.72739	Gastric_Fundus_and_Body	NA	III	Non-CIMP	Intestinal	TCGA-RD-A8N5-01A-12D-A363-01	TCGA-RD-A8N5-01A-12D-A364-08	TCGA-RD-A8N5-01A-12R-A36D-31	Blood	0.15	2.62	1	0.19	0.658357	0.137261	0.400516	1	0	21	30	2
TCGA-RD-A8N6	STAD	Gastric	T2	N2	M0	IIIA	Australia	FEMALE	78.94	272	Dead	Gastric_Antrum_and_Pylorus	MSS	WHITE	NA	0.0963562	0	0	0	0	0.108918	0	0.0807853	0.300892	0.166715	NA	0.170967	2.59671	Gastric_Antrum_and_Pylorus	NA	III	Non-CIMP	Intestinal	TCGA-RD-A8N6-01A-11D-A363-01	TCGA-RD-A8N6-01A-11D-A364-08	TCGA-RD-A8N6-01A-11R-A36D-31	Blood	0.6	3.5	2	0.72	0.916689	0.124058	0.853577	1	4	21	33	69
TCGA-RD-A8N9	STAD	Gastric	T2	N1	M0	II	Australia	FEMALE	63.13	1083	Alive	Gastric_GE_Junction	MSS	ASIAN	NA	0.289624	0	0	0	0	0.127276	0.00386847	0.0505038	0.266692	0.220698	NA	1.41191	3.34255	Proximal_Stomach	NA	II	Non-CIMP	Diffuse	TCGA-RD-A8N9-01A-12D-A396-01	TCGA-RD-A8N9-01A-12D-A397-08	TCGA-RD-A8N9-01A-12R-A39E-31	Blood	0.37	2.4	1	0.42	0.687348	0.187241	0.530147	1	3	22	49	28
TCGA-RD-A8NB	STAD	Gastric	T3	N1	M0	IIIA	Australia	FEMALE	80.78	513	Dead	Gastric_Antrum_and_Pylorus	MSI-H	WHITE	NA	0.532826	0	1	0	0	0.0832901	0	0.12188	0.404983	0.154692	NA	2.64775	2.42017	Gastric_Antrum_and_Pylorus	NA	III	Non-CIMP	Diffuse	TCGA-RD-A8NB-01A-12D-A396-01	TCGA-RD-A8NB-01A-12D-A397-08	TCGA-RD-A8NB-01A-12R-A39E-31	Blood	NA	NA	NA	NA	NA	NA	NA	0	NA	0	1	1
TCGA-SW-A7EA	STAD	Gastric	T2	N0	M0	IB	Moldova	FEMALE	61.04	579	Alive	Gastric_Antrum_and_Pylorus	MSI-H	WHITE	Eastern_Europe	0.196824	1	1	0	0	0.21951	0	0.135329	0.4483	0.173051	NA	2.58635	1.32461	Gastric_Antrum_and_Pylorus	NA	I	CIMP-H	Diffuse	TCGA-SW-A7EA-01A-12D-A34T-01	TCGA-SW-A7EA-01A-12D-A34U-08	TCGA-SW-A7EA-01A-12R-A354-31	Blood	0.66	2.04	0	0.66	0.0641606	0.0195889	0.108345	0	1	1	2	8
TCGA-SW-A7EB	STAD	Gastric	T3	N2	M0	IIIA	Moldova	MALE	45.11	176	Alive	Gastric_Antrum_and_Pylorus	MSS	WHITE	Eastern_Europe	0.259091	0	0	0	0	0.136198	0	0.018019	0.343547	0.144609	NA	0.706925	1.7392	Gastric_Antrum_and_Pylorus	NA	III	Non-CIMP	Intestinal	TCGA-SW-A7EB-01A-11D-A34T-01	TCGA-SW-A7EB-01A-11D-A34U-08	TCGA-SW-A7EB-01A-11R-A354-31	Blood	0.22	2.83	1	0.29	0.756202	0.150362	0.185957	1	7	26	47	18
TCGA-VQ-A8DT	STAD	Gastric	T3	N3a	M0	IIIB	Brazil	MALE	43.63	1484	Alive	Gastric_Fundus_and_Body	MSS	NA	The_Americas	0.158033	0	0	0	0	0.147328	0	0.00728671	0.497629	0.20058	NA	0.460396	1.45633	Gastric_Fundus_and_Body	NA	III	GEA CIMP-L	Intestinal	TCGA-VQ-A8DT-01A-11D-A363-01	TCGA-VQ-A8DT-01A-11D-A364-08	TCGA-VQ-A8DT-01A-11R-A36D-31	Blood	0.9	2.12	0	0.91	0.159953	0.00288412	0.850621	0	4	9	43	16
TCGA-VQ-A8DU	STAD	Gastric	T3	N2	M0	IIIA	Brazil	MALE	63.09	166	Dead	Gastric_Antrum_and_Pylorus	MSS	WHITE	The_Americas	0.155725	0	0	0	0	0.208945	0	0.0521867	0.398325	0.212672	NA	0.412285	2.16637	Gastric_Antrum_and_Pylorus	NA	III	Non-CIMP	Intestinal	TCGA-VQ-A8DU-01A-11D-A363-01	TCGA-VQ-A8DU-01A-11D-A364-08	TCGA-VQ-A8DU-01A-11R-A36D-31	Blood	0.58	2.68	1	0.65	0.725677	0.142498	0.174583	1	8	24	121	126
TCGA-VQ-A8DV	STAD	Gastric	T2	N0	M0	IB	Brazil	MALE	48.27	403	Dead	Gastric_Antrum_and_Pylorus	MSS	WHITE	The_Americas	0.208245	0	0	0	0	0.201179	0.0652795	0	0.441442	0.261138	NA	-1.73536	1.30628	Gastric_Antrum_and_Pylorus	NA	I	Non-CIMP	Intestinal	TCGA-VQ-A8DV-01A-12D-A363-01	TCGA-VQ-A8DV-01A-12D-A364-08	TCGA-VQ-A8DV-01A-12R-A36D-31	Blood	0.58	4.09	2	0.74	0.999161	0.214986	0.509304	1	5	24	84	32
TCGA-VQ-A8DZ	STAD	Gastric	T4	N3	M1	IV	Brazil	MALE	70.81	396	Dead	Gastric_Antrum_and_Pylorus	MSS	BLACK OR AFRICAN AMERICAN	The_Americas	0.253708	0	0	0	0	0.178062	0	0	0.405124	0.248922	NA	0.0546524	1.56155	Gastric_Antrum_and_Pylorus	NA	IV	Non-CIMP	Signet ring	TCGA-VQ-A8DZ-01A-11D-A363-01	TCGA-VQ-A8DZ-01A-11D-A364-08	TCGA-VQ-A8DZ-01A-11R-A36D-31	Blood	0.6	2.82	1	0.68	0.612035	0.109376	0.877233	1	6	29	105	55
TCGA-VQ-A8E0	STAD	Gastric	T3	N2	M0	IIIA	Brazil	MALE	68.03	562	Dead	Gastric_Fundus_and_Body	MSS	BLACK OR AFRICAN AMERICAN	The_Americas	0.354994	0	0	0	0	0.0282149	0.0378603	0.00130667	0.47354	0.130821	NA	0.454975	1.48884	Gastric_Fundus_and_Body	NA	III	Non-CIMP	Intestinal	TCGA-VQ-A8E0-01A-11D-A40Z-01	TCGA-VQ-A8E0-01A-11D-A410-08	TCGA-VQ-A8E0-01A-11R-A414-31	Blood	0.46	2.74	1	0.54	0.923687	0.260592	0.462718	1	3	27	239	50
TCGA-VQ-A8E2	STAD	Gastric	T3	N2	M0	IIIB	Brazil	MALE	57.8	1319	Alive	Gastric_Fundus_and_Body	MSS	ASIAN	The_Americas	0.246654	0	0	0	0	0.10309	0.00399688	0.0698282	0.344829	0.195649	NA	0.0689827	4.52137	Gastric_Fundus_and_Body	NA	III	Non-CIMP	Intestinal	TCGA-VQ-A8E2-01A-11D-A363-01	TCGA-VQ-A8E2-01A-11D-A364-08	TCGA-VQ-A8E2-01A-11R-A36D-31	Blood	0.39	4.29	2	0.58	0.962363	0.126174	0.451695	1	1	16	91	30
TCGA-VQ-A8E3	STAD	Gastric	T3	N0	M0	IIA	Brazil	MALE	79.18	661	Dead	Gastric_Antrum_and_Pylorus	MSI-H	WHITE	The_Americas	0.273516	1	1	0	0	0.206812	0	0.014883	0.583292	0.227941	NA	2.20945	2.50077	Gastric_Antrum_and_Pylorus	NA	II	CIMP-H	Intestinal	TCGA-VQ-A8E3-01A-11D-A396-01	TCGA-VQ-A8E3-01A-11D-A397-08	TCGA-VQ-A8E3-01A-11R-A39E-31	Blood	0.6	2.26	1	0.63	0.578051	0.137883	0.315506	1	2	17	14	28
TCGA-VQ-A8E7	STAD	NA	T3	N1	M1	IV	Brazil	MALE	59.31	1138	Alive	Indeterminate_GE_Junction	MSS	WHITE	The_Americas	0.180882	0	0	0	0	0.0680966	0.0911575	0.0916409	0.4285	0.165708	NA	0.225491	3.74744	Gastroesophageal_Junction	NA	IV	GEA CIMP-L	Intestinal	TCGA-VQ-A8E7-01B-11D-A40Z-01	TCGA-VQ-A8E7-01B-11D-A410-08	TCGA-VQ-A8E7-01B-11R-A414-31	Blood	0.66	2.06	0	0.67	0.319028	0.0964541	0.321854	1	3	12	57	24
TCGA-VQ-A8P2	STAD	Gastric	T4a	N1	M0	IIIA	Brazil	MALE	68.8	1160	Alive	Gastric_Fundus_and_Body	MSI-H	WHITE	The_Americas	0.0508282	1	1	0	0	0.0688782	0	0.020069	0.581437	0.146944	NA	-0.607976	3.11292	Gastric_Fundus_and_Body	NA	III	CIMP-H	Intestinal	TCGA-VQ-A8P2-01A-11D-A363-01	TCGA-VQ-A8P2-01A-11D-A364-08	TCGA-VQ-A8P2-01A-11R-A36D-31	Blood	0.84	2.05	0	0.84	0.0522954	0.00102558	0.003622	0	1	1	5	3
TCGA-VQ-A8P3	STAD	Gastric	T4	N1	M0	IIIA	Brazil	MALE	72.78	1132	Alive	Gastric_Fundus_and_Body	MSS	WHITE	The_Americas	0.211087	1	0	0	0	0.328185	0	0.0201864	0.437942	0.225051	NA	0.851235	2.09997	Gastric_Fundus_and_Body	NA	III	CIMP-H	Intestinal	TCGA-VQ-A8P3-01A-11D-A363-01	TCGA-VQ-A8P3-01A-11D-A364-08	TCGA-VQ-A8P3-01A-11R-A36D-31	Blood	0.57	2	0	0.57	0.0083869	0.0131799	0.00699372	0	38	0	36	255
TCGA-VQ-A8P5	STAD	Gastric	T3	N0	M0	IIA	Brazil	MALE	67.27	235	Dead	Gastric_Fundus_and_Body	MSI-L	WHITE	The_Americas	0.290015	0	0	0	0	0.0964242	0.0475651	0.115198	0.519878	0.193589	NA	1.53396	1.84006	Gastric_Fundus_and_Body	NA	II	GEA CIMP-L	Intestinal	TCGA-VQ-A8P5-01A-11D-A396-01	TCGA-VQ-A8P5-01A-11D-A397-08	TCGA-VQ-A8P5-01A-11R-A39E-31	Blood	0.49	2.8	1	0.58	0.653708	0.0936025	0.566392	1	7	22	69	54
TCGA-VQ-A8P8	STAD	Gastric	T4a	N0	M0	IIB	Brazil	FEMALE	72.4	942	Alive	Gastric_Fundus_and_Body	MSS	BLACK OR AFRICAN AMERICAN	The_Americas	0.360008	0	0	0	0	0.0653819	0	0.0059269	0.358649	0.193105	NA	1.66603	2.27264	Gastric_Fundus_and_Body	NA	II	GEA CIMP-L	Intestinal	TCGA-VQ-A8P8-01A-11D-A396-01	TCGA-VQ-A8P8-01A-11D-A397-08	TCGA-VQ-A8P8-01A-11R-A39E-31	Blood	0.23	2.08	0	0.24	0.0862669	5.26e-05	0.420275	0	4	4	2	6
TCGA-VQ-A8PB	STAD	Gastric	T3	N0	M0	II	Brazil	FEMALE	65.51	1043	Dead	Gastric_Antrum_and_Pylorus	MSI-H	WHITE	The_Americas	0.247978	0	1	0	0	0.165279	0	0.0541929	0.533307	0.311044	NA	-0.507501	1.85102	Gastric_Antrum_and_Pylorus	NA	II	GEA CIMP-L	Intestinal	TCGA-VQ-A8PB-01A-11D-A396-01	TCGA-VQ-A8PB-01A-11D-A397-08	TCGA-VQ-A8PB-01A-11R-A39E-31	Blood	0.6	2.11	0	0.61	0.109974	0.000206999	0.0700567	0	0	2	7	1
TCGA-VQ-A8PC	STAD	Gastric	T3	N1	M0	IIIA	Brazil	MALE	65.47	1407	Dead	Gastric_Antrum_and_Pylorus	MSS	WHITE	The_Americas	0.395261	0	0	0	0	0.0635858	0.00977048	0.0217944	0.370302	0.159366	NA	2.19683	2.81711	Gastric_Antrum_and_Pylorus	NA	III	Non-CIMP	Signet ring	TCGA-VQ-A8PC-01A-11D-A396-01	TCGA-VQ-A8PC-01A-11D-A397-08	TCGA-VQ-A8PC-01A-11R-A39E-31	Blood	0.34	1.79	0	0.31	0.139987	0.233941	0.463149	1	15	18	27	30
TCGA-VQ-A8PD	STAD	Gastric	T4a	N3	M0	IIIC	Brazil	MALE	69.12	496	Dead	Gastric_Fundus_and_Body	MSS	WHITE	The_Americas	0.529878	0	0	0	0	0.136897	0.050949	0.0787006	0.345876	0.176576	NA	1.90748	2.98525	Gastric_Fundus_and_Body	NA	III	Non-CIMP	NA	TCGA-VQ-A8PD-01A-11D-A40Z-01	TCGA-VQ-A8PD-01A-11D-A410-08	TCGA-VQ-A8PD-01A-11R-A414-31	Blood	0.17	2.12	0	0.17	0.138391	0.00544124	0.392985	0	5	10	6	1
TCGA-VQ-A8PE	STAD	Gastric	T3	N3a	M0	IIIB	Brazil	MALE	78.73	675	Dead	Gastric_GE_Junction	MSS	WHITE	The_Americas	0.280708	0	0	0	0	0.0957757	0.0140044	0.043988	0.512913	0.197669	NA	0.854302	1.58216	Proximal_Stomach	NA	III	Non-CIMP	Intestinal	TCGA-VQ-A8PE-01A-11D-A40Z-01	TCGA-VQ-A8PE-01A-11D-A410-08	TCGA-VQ-A8PE-01A-11R-A414-31	Blood	0.5	2.49	1	0.55	0.673833	0.166468	0.505607	1	3	14	128	118
TCGA-VQ-A8PF	STAD	Gastric	T3	N3b	M0	IIIB	Brazil	MALE	76.98	76	Dead	Gastric_Fundus_and_Body	MSS	NA	The_Americas	0.380762	1	0	0	1	0.174534	0.0232542	0.0895387	0.437364	0.129884	NA	2.98394	2.38099	Gastric_Fundus_and_Body	NA	III	CIMP EBV	Intestinal	TCGA-VQ-A8PF-01A-11D-A40Z-01	TCGA-VQ-A8PF-01A-11D-A410-08	TCGA-VQ-A8PF-01A-11R-A414-31	Blood	0.45	2.08	0	0.46	0.110821	0.00123555	0.107573	0	4	3	0	6
TCGA-VQ-A8PH	STAD	Gastric	T3	N3	M0	IIIB	Brazil	MALE	62.81	389	Dead	Gastric_Antrum_and_Pylorus	MSS	WHITE	The_Americas	0.199757	0	0	0	0	0.23394	0	0.00594384	0.545262	0.259311	NA	0.143697	1.9387	Gastric_Antrum_and_Pylorus	NA	III	Non-CIMP	Intestinal	TCGA-VQ-A8PH-01A-12D-A40Z-01	TCGA-VQ-A8PH-01A-12D-A410-08	TCGA-VQ-A8PH-01A-12R-A414-31	Blood	0.52	3.11	1	0.62	0.980701	0.229906	0.252969	1	8	26	129	33
TCGA-VQ-A8PJ	STAD	Gastric	T4	N2	M1	IV	Brazil	MALE	53.09	82	Dead	Gastric_Fundus_and_Body	MSS	NA	The_Americas	0.113498	0	0	0	0	0.0460167	0.0138843	0.0633096	0.450492	0.269627	NA	-0.324386	1.68946	Gastric_Fundus_and_Body	NA	IV	Non-CIMP	Intestinal	TCGA-VQ-A8PJ-01A-11D-A40Z-01	TCGA-VQ-A8PJ-01A-11D-A410-08	TCGA-VQ-A8PJ-01A-11R-A414-31	Blood	0.61	4.54	2	0.78	0.995657	0.196445	0.720929	1	1	29	109	32
TCGA-VQ-A8PK	STAD	NA	T3	N3a	M0	IIIB	Brazil	MALE	58.64	543	Dead	Indeterminate_GE_Junction	MSS	WHITE	The_Americas	0.172236	0	0	0	0	0.0291635	0.0199397	0.109644	0.42062	0.229521	NA	1.58074	2.14701	Gastroesophageal_Junction	NA	III	Non-CIMP	Intestinal	TCGA-VQ-A8PK-01A-12D-A40Z-01	TCGA-VQ-A8PK-01A-12D-A410-08	TCGA-VQ-A8PK-01A-12R-A414-31	Blood	0.65	1.6	0	0.59	0.137375	0.38061	0.141164	1	16	23	132	47
TCGA-VQ-A8PM	STAD	Gastric	T4	N3	M0	IV	Brazil	MALE	56.58	57	Dead	Gastric_GE_Junction	MSS	WHITE	The_Americas	0.401216	0	0	0	0	0.0610457	0	0.0228546	0.352087	0.185383	NA	1.54616	2.61806	Proximal_Stomach	NA	IV	Non-CIMP	Signet ring	TCGA-VQ-A8PM-01A-21D-A40Z-01	TCGA-VQ-A8PM-01A-21D-A410-08	TCGA-VQ-A8PM-01A-21R-A414-31	Blood	0.3	1.79	0	0.28	0.158209	0.205312	0.570736	1	12	21	45	18
TCGA-VQ-A8PO	STAD	Gastric	T4a	N0	M0	IIB	Brazil	MALE	74.61	282	Dead	Gastric_Antrum_and_Pylorus	MSI-H	WHITE	The_Americas	0.302655	1	1	0	0	0.21496	0.0202291	0.0564035	0.53369	0.250177	NA	2.01896	2.35796	Gastric_Antrum_and_Pylorus	NA	II	CIMP-H	Signet ring	TCGA-VQ-A8PO-01A-11D-A40Z-01	TCGA-VQ-A8PO-01A-11D-A410-08	TCGA-VQ-A8PO-01A-11R-A414-31	Blood	0.55	2.06	0	0.55	0.143167	0.0226961	0.138434	0	8	2	9	18
TCGA-VQ-A8PP	STAD	Gastric	T4	N1	M0	IV	Brazil	MALE	76.04	712	Dead	Gastric_Fundus_and_Body	MSI-H	NA	The_Americas	0.291683	0	1	0	0	0.194409	0.0243578	0.0870964	0.372282	0.151209	NA	1.09736	3.34721	Gastric_Fundus_and_Body	NA	IV	GEA CIMP-L	Intestinal	TCGA-VQ-A8PP-01A-21D-A40Z-01	TCGA-VQ-A8PP-01A-21D-A410-08	TCGA-VQ-A8PP-01A-21R-A414-31	Blood	0.58	2.14	0	0.6	0.1491	0.0010038	0.0849345	0	1	6	11	12
TCGA-VQ-A8PQ	STAD	Gastric	T4	N1	M1	IV	Brazil	FEMALE	50.15	476	Dead	Gastric_GE_Junction	MSS	WHITE	The_Americas	0.648583	0	0	0	0	0.0690535	0.0309664	0.0315308	0.31125	0.160483	NA	2.62762	3.29607	Proximal_Stomach	NA	IV	Non-CIMP	Intestinal	TCGA-VQ-A8PQ-01A-11D-A40Z-01	TCGA-VQ-A8PQ-01A-11D-A410-08	TCGA-VQ-A8PQ-01A-11R-A414-31	Blood	0.18	2.07	0	0.18	0.0754423	0.00373418	0.515126	0	15	15	7	1
TCGA-VQ-A8PU	STAD	Gastric	T4a	N1	M0	IIIA	Brazil	FEMALE	72.9	832	Dead	Gastric_Fundus_and_Body	MSS	WHITE	The_Americas	0.129957	0	0	0	0	0.0417109	0.0176863	0	0.457736	0.205656	NA	-0.279949	2.06437	Gastric_Fundus_and_Body	NA	III	Non-CIMP	Intestinal	TCGA-VQ-A8PU-01A-12D-A40Z-01	TCGA-VQ-A8PU-01A-12D-A410-08	TCGA-VQ-A8PU-01A-12R-A414-31	Blood	0.66	3.84	2	0.79	0.988586	0.166639	0.492768	1	2	18	74	68
TCGA-VQ-A8PX	STAD	Gastric	T1	N0	M0	IA	Brazil	MALE	51.75	1964	Alive	NA	MSI-H	NA	The_Americas	0.334396	0	0	0	0	0.182111	0	0.0243064	0.525907	0.215165	NA	0.753336	1.94217	NA	NA	I	Non-CIMP	Intestinal	TCGA-VQ-A8PX-01A-12D-A40Z-01	TCGA-VQ-A8PX-01A-12D-A410-08	TCGA-VQ-A8PX-01A-12R-A414-31	Blood	0.41	3.26	1	0.53	0.936584	0.161753	0.369153	1	1	11	15	19
TCGA-VQ-A91A	STAD	Gastric	T3	N3a	M0	IIIB	Brazil	MALE	67.54	1200	Alive	Gastric_Fundus_and_Body	MSS	WHITE	The_Americas	0.336978	0	0	0	0	0.0153767	0.0391974	0	0.313065	0.18153	NA	0.485281	2.99232	Gastric_Fundus_and_Body	NA	III	GEA CIMP-L	Intestinal	TCGA-VQ-A91A-01A-11D-A40Z-01	TCGA-VQ-A91A-01A-11D-A410-08	TCGA-VQ-A91A-01A-11R-A414-31	Blood	0.39	2.97	1	0.49	0.94672	0.173024	0.449406	1	3	22	40	39
TCGA-VQ-A91D	STAD	Gastric	T4b	N2	M0	IIIC	Brazil	MALE	70.33	356	Dead	Gastric_Fundus_and_Body	MSI-H	WHITE	The_Americas	0.228845	1	0	0	1	0.0425251	0.0690316	0.135513	0.410224	0.25916	NA	1.95593	2.881	Gastric_Fundus_and_Body	NA	III	CIMP-H	Intestinal	TCGA-VQ-A91D-01A-11D-A40Z-01	TCGA-VQ-A91D-01A-11D-A410-08	TCGA-VQ-A91D-01A-11R-A414-31	Blood	0.7	1.98	0	0.69	0.0148619	0.0171488	0.0703928	0	1	2	8	18
TCGA-VQ-A91K	STAD	Gastric	T3	N1	M0	IIIA	Brazil	MALE	69.61	1862	Alive	Gastric_Antrum_and_Pylorus	MSI-H	WHITE	The_Americas	0.153298	1	1	0	0	0.106446	0	0.0374684	0.414546	0.143482	NA	1.86378	2.38084	Gastric_Antrum_and_Pylorus	NA	III	CIMP-H	Intestinal	TCGA-VQ-A91K-01A-11D-A40Z-01	TCGA-VQ-A91K-01A-11D-A410-08	TCGA-VQ-A91K-01A-11R-A414-31	Blood	0.72	1.98	0	0.72	0.0337023	0.0268913	0.034579	1	1	1	105	13
TCGA-VQ-A91N	STAD	Gastric	T4	N3	M0	IV	Brazil	FEMALE	59.56	570	Dead	Gastric_Antrum_and_Pylorus	MSS	NA	The_Americas	0.172438	0	0	0	0	0.0590413	0	0.0326311	0.524426	0.203683	NA	0.221664	1.74148	Gastric_Antrum_and_Pylorus	NA	IV	Non-CIMP	Intestinal	TCGA-VQ-A91N-01A-11D-A40Z-01	TCGA-VQ-A91N-01A-11D-A410-08	TCGA-VQ-A91N-01A-11R-A414-31	Blood	0.46	4.95	2	0.68	0.991527	0.196665	0.494026	1	10	19	267	131
TCGA-VQ-A91Q	STAD	Gastric	T3	N3	M0	IV	Brazil	MALE	61.06	633	Dead	Gastric_GE_Junction	MSS	NA	The_Americas	0.139896	0	0	0	0	0.0240112	0.0684439	0.040245	0.296311	0.136089	NA	0.840948	3.06828	Proximal_Stomach	NA	IV	Non-CIMP	Intestinal	TCGA-VQ-A91Q-01A-12D-A40Z-01	TCGA-VQ-A91Q-01A-12D-A410-08	TCGA-VQ-A91Q-01A-12R-A414-31	Blood	0.71	1.85	0	0.69	0.0758632	0.240717	0.553294	1	3	12	45	66
TCGA-VQ-A91S	STAD	Gastric	T4b	N1	M0	IIIB	Brazil	MALE	63.48	1000	Alive	Gastric_Fundus_and_Body	MSS	BLACK OR AFRICAN AMERICAN	The_Americas	0.281809	0	0	0	0	0.306248	0.0242906	0.147749	0.502223	0.168456	NA	1.37457	3.14329	Gastric_Fundus_and_Body	NA	III	Non-CIMP	Intestinal	TCGA-VQ-A91S-01A-11D-A40Z-01	TCGA-VQ-A91S-01A-11D-A410-08	TCGA-VQ-A91S-01A-11R-A414-31	Blood	0.6	2.44	1	0.65	0.628543	0.142763	0.25607	1	7	10	52	44
TCGA-VQ-A91U	STAD	Gastric	T3	N1	M0	IIIA	Brazil	MALE	78.83	52	Dead	Gastric_GE_Junction	MSS	ASIAN	The_Americas	0.118504	0	0	0	0	0.221963	0	0.0621697	0.495092	0.28534	NA	1.56336	2.36994	Proximal_Stomach	NA	III	Non-CIMP	Intestinal	TCGA-VQ-A91U-01A-11D-A40Z-01	TCGA-VQ-A91U-01A-11D-A410-08	TCGA-VQ-A91U-01A-11R-A414-31	Blood	0.56	3.53	2	0.7	0.946228	0.241356	0.115399	1	2	30	53	22
TCGA-VQ-A91V	STAD	NA	T3	N2	M0	IIIA	Brazil	MALE	58.88	1297	Alive	Indeterminate_GE_Junction	MSS	NA	The_Americas	0.0729097	0	0	0	0	0.139694	0.0536283	0.012757	0.457905	0.251949	NA	0.806865	1.4201	Gastroesophageal_Junction	NA	III	GEA CIMP-L	Intestinal	TCGA-VQ-A91V-01A-11D-A40Z-01	TCGA-VQ-A91V-01A-11D-A410-08	TCGA-VQ-A91V-01A-11R-A414-31	Blood	0.86	1.85	0	0.85	0.0569231	0.186933	0.784537	1	12	20	32	31
TCGA-VQ-A91W	STAD	Gastric	T3	N1	M0	IIIA	Brazil	MALE	30.02	1851	Alive	Gastric_Fundus_and_Body	MSI-L	WHITE	The_Americas	0.308478	1	0	0	0	0.0341805	0.0531484	0.0171642	0.462237	0.143787	NA	1.13986	3.62202	Gastric_Fundus_and_Body	NA	III	CIMP EBV	Intestinal	TCGA-VQ-A91W-01A-11D-A40Z-01	TCGA-VQ-A91W-01A-11D-A410-08	TCGA-VQ-A91W-01A-11R-A414-31	Blood	0.55	2.13	0	0.57	0.132305	0.000288972	0.100188	0	3	3	1	2
TCGA-VQ-A91X	STAD	Gastric	T3	N2	M0	IIIB	Brazil	MALE	74.78	289	Dead	Gastric_Antrum_and_Pylorus	MSI-L	WHITE	The_Americas	0.117995	0	0	0	0	0.106872	0.017053	0	0.576124	0.278148	NA	-0.69971	2.89133	Gastric_Antrum_and_Pylorus	NA	III	Non-CIMP	Intestinal	TCGA-VQ-A91X-01A-12D-A40Z-01	TCGA-VQ-A91X-01A-12D-A410-08	TCGA-VQ-A91X-01A-12R-A414-31	Blood	0.53	4.13	2	0.7	0.981314	0.193838	0.16058	1	0	19	69	46
TCGA-VQ-A91Y	STAD	Gastric	T4a	N3b	M0	IIIC	Brazil	MALE	67.83	296	Dead	Gastric_Antrum_and_Pylorus	MSS	WHITE	The_Americas	0.340575	0	0	0	0	0.124199	0	0.0955368	0.265837	0.24214	NA	2.17091	3.00334	Gastric_Antrum_and_Pylorus	NA	III	Non-CIMP	Intestinal	TCGA-VQ-A91Y-01A-11D-A40Z-01	TCGA-VQ-A91Y-01A-11D-A410-08	TCGA-VQ-A91Y-01A-11R-A414-31	Blood	0.42	1.83	0	0.39	0.0861024	0.195525	0.444376	1	7	21	50	43
TCGA-VQ-A91Z	STAD	Gastric	T3	N1	M0	IIIA	Brazil	FEMALE	67.49	1690	Alive	Gastric_Antrum_and_Pylorus	MSS	WHITE	The_Americas	0.114164	0	0	0	0	0.0118385	0.0995138	0.0082963	0.51386	0.185853	NA	-0.997319	4.88887	Gastric_Antrum_and_Pylorus	NA	III	Non-CIMP	Intestinal	TCGA-VQ-A91Z-01A-11D-A40Z-01	TCGA-VQ-A91Z-01A-11D-A410-08	TCGA-VQ-A91Z-01A-11R-A414-31	Blood	0.77	2.87	1	0.83	0.704356	0.1404	0.0729735	1	11	27	45	67
TCGA-VQ-A922	STAD	Gastric	T4	N1	M0	IV	Brazil	MALE	70.36	275	Dead	Gastric_Antrum_and_Pylorus	MSI-L	NA	The_Americas	0.232074	0	0	0	0	0.0145649	0.0443233	0.12422	0.420367	0.306876	NA	0.134537	3.89952	Gastric_Antrum_and_Pylorus	NA	IV	Non-CIMP	Intestinal	TCGA-VQ-A922-01A-11D-A40Z-01	TCGA-VQ-A922-01A-11D-A410-08	TCGA-VQ-A922-01A-11R-A414-31	Blood	0.35	5.76	2	0.61	0.993113	0.226778	0.631613	1	9	18	378	126
TCGA-VQ-A923	STAD	Gastric	T3	N1	M0	IIIA	Brazil	MALE	90	61	Dead	Gastric_Fundus_and_Body	MSS	WHITE	The_Americas	0.266103	1	0	0	1	0.209509	0.0316763	0.145094	0.406418	0.161711	NA	2.44344	2.76503	Gastric_Fundus_and_Body	NA	III	CIMP EBV	Intestinal	TCGA-VQ-A923-01A-11D-A40Z-01	TCGA-VQ-A923-01A-11D-A410-08	TCGA-VQ-A923-01A-11R-A414-31	Blood	0.41	4.1	1	0.58	0.981131	0.0809072	0.146596	1	3	11	9	21
TCGA-VQ-A924	STAD	Gastric	T3	N0	M0	II	Brazil	MALE	69.41	1686	Dead	Gastric_Antrum_and_Pylorus	MSI-H	NA	The_Americas	0.313721	1	1	0	0	0.183166	0.0206467	0.0764312	0.527332	0.17559	NA	2.39346	3.06485	Gastric_Antrum_and_Pylorus	NA	II	CIMP-H	Intestinal	TCGA-VQ-A924-01A-11D-A40Z-01	TCGA-VQ-A924-01A-11D-A410-08	TCGA-VQ-A924-01A-11R-A414-31	Blood	0.6	1.99	0	0.6	0.000619108	0.0127981	5.65e-05	0	1	1	2	5
TCGA-VQ-A925	STAD	Gastric	T3	N2	M0	IIIA	Brazil	MALE	66.34	138	Dead	Gastric_Antrum_and_Pylorus	MSS	WHITE	The_Americas	0.129005	0	0	0	0	0.168293	0	0.0362478	0.461055	0.257231	NA	0.160332	2.00232	Gastric_Antrum_and_Pylorus	NA	III	Non-CIMP	Intestinal	TCGA-VQ-A925-01A-11D-A40Z-01	TCGA-VQ-A925-01A-11D-A410-08	TCGA-VQ-A925-01A-11R-A414-31	Blood	0.52	4.9	2	0.73	0.994933	0.191677	0.483447	1	9	29	198	106
TCGA-VQ-A927	STAD	Gastric	T3	N3	M0	IIIB	Brazil	MALE	81.25	200	Dead	Gastric_Fundus_and_Body	MSS	WHITE	The_Americas	0.347776	0	0	0	0	0.0947431	0.0533112	0.00991039	0.327172	0.18803	NA	0.988343	2.38181	Gastric_Fundus_and_Body	NA	III	Non-CIMP	Diffuse	TCGA-VQ-A927-01A-12D-A40Z-01	TCGA-VQ-A927-01A-12D-A410-08	TCGA-VQ-A927-01A-12R-A414-31	Blood	NA	NA	NA	NA	NA	NA	NA	0	NA	0	3	0
TCGA-VQ-A928	STAD	Gastric	T3	N3	M0	IV	Brazil	MALE	49.44	174	Dead	Gastric_Fundus_and_Body	MSS	WHITE	The_Americas	0.263993	0	0	0	0	0.00843007	0.0698939	0.00951198	0.3535	0.136901	NA	-0.144625	3.23827	Gastric_Fundus_and_Body	NA	IV	Non-CIMP	Intestinal	TCGA-VQ-A928-01A-11D-A40Z-01	TCGA-VQ-A928-01A-11D-A410-08	TCGA-VQ-A928-01A-11R-A414-31	Blood	0.56	2.09	0	0.57	0.115155	0.0177889	0.204871	0	24	3	85	238
TCGA-VQ-A92D	STAD	NA	T2b	N0	M0	IB	Brazil	MALE	67.34	2032	Alive	Indeterminate_GE_Junction	MSI-L	WHITE	The_Americas	0.125134	1	0	0	0	0.099401	0	0.153708	0.385567	0.130966	NA	0.730304	2.19271	Gastroesophageal_Junction	NA	I	CIMP-H	Intestinal	TCGA-VQ-A92D-01A-11D-A40Z-01	TCGA-VQ-A92D-01A-11D-A410-08	TCGA-VQ-A92D-01A-11R-A414-31	Blood	0.7	2.44	0	0.74	0.307127	0.0467931	0.187371	1	1	3	688	85
TCGA-VQ-A94O	STAD	Gastric	T4a	N3	M0	IIIC	Brazil	MALE	74.76	640	Dead	Gastric_Antrum_and_Pylorus	MSS	BLACK OR AFRICAN AMERICAN	The_Americas	0.143053	0	0	0	0	0.0624919	0.070056	0.0206732	0.465779	0.27439	NA	-0.0240776	2.75246	Gastric_Antrum_and_Pylorus	NA	III	Non-CIMP	Intestinal	TCGA-VQ-A94O-01A-11D-A40Z-01	TCGA-VQ-A94O-01A-11D-A410-08	TCGA-VQ-A94O-01A-11R-A414-31	Blood	0.63	3.92	2	0.77	0.993794	0.225342	0.367667	1	3	15	78	78
TCGA-VQ-A94P	STAD	Gastric	T4	NX	MX	IV	Brazil	MALE	57.56	81	Dead	Gastric_Fundus_and_Body	MSS	WHITE	The_Americas	0.303261	0	0	0	0	0.129246	0	0.0669021	0.151368	0.163133	NA	0.96893	3.17	Gastric_Fundus_and_Body	NA	IV	Non-CIMP	Signet ring	TCGA-VQ-A94P-01A-13D-A40Z-01	TCGA-VQ-A94P-01A-13D-A410-08	TCGA-VQ-A94P-01A-13R-A414-31	Blood	0.13	1.65	0	0.11	0.138173	0.253481	0.658916	1	5	11	5	8
TCGA-VQ-A94R	STAD	Gastric	T4a	N2	M0	IV	Brazil	MALE	63.65	1294	Dead	Gastric_Antrum_and_Pylorus	MSI-L	WHITE	The_Americas	0.147477	0	0	0	0	0.119135	0	0.140156	0.425915	0.309018	NA	0.822364	3.50318	Gastric_Antrum_and_Pylorus	NA	IV	GEA CIMP-L	Intestinal	TCGA-VQ-A94R-01A-11D-A40Z-01	TCGA-VQ-A94R-01A-11D-A410-08	TCGA-VQ-A94R-01A-11R-A414-31	Blood	0.69	2.39	1	0.72	0.575144	0.0847206	0.857862	1	10	17	19	43
TCGA-VQ-A94T	STAD	Gastric	T3	N2	M0	IIIB	Brazil	MALE	73.11	342	Dead	Gastric_GE_Junction	MSI-L	NA	The_Americas	0.113598	0	0	0	0	0.0360114	0.154909	0	0.525871	0.171834	NA	-0.619036	2.26836	Proximal_Stomach	NA	III	Non-CIMP	Diffuse	TCGA-VQ-A94T-01A-11D-A40Z-01	TCGA-VQ-A94T-01A-11D-A410-08	TCGA-VQ-A94T-01A-11R-A414-31	Blood	0.75	3.09	1	0.82	0.952397	0.170846	0.150342	1	8	24	51	27
TCGA-VQ-A94U	STAD	Gastric	T4a	N0	M0	IIB	Brazil	MALE	70.98	819	Alive	Gastric_Antrum_and_Pylorus	MSS	WHITE	The_Americas	0.0968356	0	0	0	0	0.0340362	0	0.021837	0.384812	0.252091	NA	0.292849	3.09275	Gastric_Antrum_and_Pylorus	NA	II	GEA CIMP-L	Signet ring	TCGA-VQ-A94U-01A-12D-A40Z-01	TCGA-VQ-A94U-01A-12D-A410-08	TCGA-VQ-A94U-01A-12R-A414-31	Blood	0.64	2.71	1	0.71	0.75785	0.153943	0.107022	1	2	19	65	25
TCGA-VQ-AA64	STAD	Gastric	T3	N2	M0	IIIB	Brazil	MALE	68.75	560	Dead	Gastric_GE_Junction	MSS	WHITE	The_Americas	0.196107	0	0	0	0	0.0930355	0	0.0874003	0.324181	0.176479	NA	0.264268	2.61369	Proximal_Stomach	NA	III	Non-CIMP	Intestinal	TCGA-VQ-AA64-01A-11D-A40Z-01	TCGA-VQ-AA64-01A-11D-A410-08	TCGA-VQ-AA64-01A-11R-A414-31	Blood	0.59	1.87	0	0.57	0.164549	0.260908	0.261565	1	8	12	34	83
TCGA-VQ-AA68	STAD	Gastric	T4a	N3	M0	IIIC	Brazil	FEMALE	52.85	1328	Alive	Gastric_GE_Junction	MSS	WHITE	The_Americas	0.245118	1	0	0	0	0.11863	0	0.029851	0.458024	0.174182	NA	1.17427	1.63461	Proximal_Stomach	NA	III	GEA CIMP-L	Intestinal	TCGA-VQ-AA68-01A-11D-A40Z-01	TCGA-VQ-AA68-01A-11D-A410-08	TCGA-VQ-AA68-01A-11R-A414-31	Blood	0.33	6.01	2	0.6	0.998652	0.0625997	0.572749	1	11	25	43	74
TCGA-VQ-AA69	STAD	Gastric	T3	N2	M0	IIIA	Brazil	MALE	35.83	864	Alive	Gastric_GE_Junction	MSS	WHITE	The_Americas	0.0856552	1	0	0	1	0.159521	0.073148	0.0764857	0.579325	0.134853	NA	0.339638	3.86456	Proximal_Stomach	NA	III	CIMP EBV	Intestinal	TCGA-VQ-AA69-01A-11D-A40Z-01	TCGA-VQ-AA69-01A-11D-A410-08	TCGA-VQ-AA69-01A-11R-A414-31	Blood	0.85	2	0	0.85	0.01517	0.00141014	0.00469501	0	1	0	1	11
TCGA-VQ-AA6A	STAD	Gastric	T4	N3a	M0	IIIC	Brazil	MALE	56.85	1184	Alive	Gastric_GE_Junction	MSS	WHITE	The_Americas	0.102921	1	0	0	0	0.0730303	0	0.0227727	0.42227	0.259662	NA	-0.152895	1.95445	Proximal_Stomach	NA	III	Non-CIMP	Intestinal	TCGA-VQ-AA6A-01A-11D-A40Z-01	TCGA-VQ-AA6A-01A-11D-A410-08	TCGA-VQ-AA6A-01A-11R-A414-31	Blood	0.8	2.07	0	0.81	0.416104	0.169327	0.631672	1	7	23	97	55
TCGA-VQ-AA6B	STAD	Gastric	T3	N2	M0	IIIB	Brazil	MALE	48.88	1002	Alive	Gastric_GE_Junction	MSS	WHITE	The_Americas	0.0936208	0	0	0	1	0.0241305	7.31e-05	0.0321658	0.549679	0.222825	NA	0.112923	3.45577	Proximal_Stomach	NA	III	Non-CIMP	Intestinal	TCGA-VQ-AA6B-01A-11D-A40Z-01	TCGA-VQ-AA6B-01A-11D-A410-08	TCGA-VQ-AA6B-01A-11R-A414-31	Blood	0.74	3.18	1	0.82	0.929177	0.210634	0.300857	1	2	24	40	19
TCGA-VQ-AA6D	STAD	Gastric	T4a	N1	M0	IIIA	Brazil	FEMALE	52.27	521	Alive	Gastric_Antrum_and_Pylorus	MSI-H	NA	The_Americas	0.158812	0	1	0	0	0.0302755	0.00363306	0.0680466	0.519013	0.227779	NA	0.946742	1.52786	Gastric_Antrum_and_Pylorus	NA	III	Non-CIMP	Intestinal	TCGA-VQ-AA6D-01A-11D-A40Z-01	TCGA-VQ-AA6D-01A-11D-A410-08	TCGA-VQ-AA6D-01A-11R-A414-31	Blood	0.82	1.93	0	0.81	0.114915	0.154363	0.148358	1	10	11	400	115
TCGA-VQ-AA6F	STAD	Gastric	T3	N1	M0	IIB	Brazil	MALE	57.96	1646	Alive	Gastric_GE_Junction	MSS	WHITE	The_Americas	0.425426	0	0	0	0	0.116532	0	0.0921699	0.456855	0.200408	NA	1.91796	3.10631	Proximal_Stomach	NA	II	Non-CIMP	Intestinal	TCGA-VQ-AA6F-01A-31D-A40Z-01	TCGA-VQ-AA6F-01A-31D-A410-08	TCGA-VQ-AA6F-01A-31R-A414-31	Blood	0.34	1.6	0	0.29	0.173211	0.303721	0.529482	1	6	32	24	12
TCGA-VQ-AA6G	STAD	Gastric	T3	N0	M0	IIA	Brazil	MALE	68.7	792	Dead	Gastric_GE_Junction	MSS	WHITE	The_Americas	0.199908	1	0	0	0	0.0187569	0.019938	0	0.399268	0.16077	NA	1.13409	1.22817	Proximal_Stomach	NA	II	CIMP-H	Intestinal	TCGA-VQ-AA6G-01A-11D-A40Z-01	TCGA-VQ-AA6G-01A-11D-A410-08	TCGA-VQ-AA6G-01A-11R-A414-31	Blood	0.62	1.97	0	0.61	0.0374086	0.0864971	0.0511365	1	6	9	32	52
TCGA-VQ-AA6I	STAD	Gastric	T3	N3	M0	IIIB	Brazil	MALE	68.7	491	Dead	Gastric_GE_Junction	MSS	WHITE	The_Americas	0.14911	0	0	0	0	0.108754	0	0.0266684	0.526439	0.222994	NA	0.65772	2.30679	Proximal_Stomach	NA	III	GEA CIMP-L	Intestinal	TCGA-VQ-AA6I-01A-11D-A40Z-01	TCGA-VQ-AA6I-01A-11D-A410-08	TCGA-VQ-AA6I-01A-11R-A414-31	Blood	0.46	2.95	1	0.56	0.838878	0.117786	0.0706859	1	2	24	81	67
TCGA-VQ-AA6J	STAD	Gastric	T4a	N2	M0	IIIB	Brazil	MALE	75.31	838	Alive	Gastric_GE_Junction	MSS	BLACK OR AFRICAN AMERICAN	The_Americas	0.432474	1	0	0	0	0.0499853	0	0.0966172	0.492503	0.181547	NA	1.78455	2.00879	Proximal_Stomach	NA	III	Non-CIMP	Intestinal	TCGA-VQ-AA6J-01A-11D-A40Z-01	TCGA-VQ-AA6J-01A-11D-A410-08	TCGA-VQ-AA6J-01A-11R-A414-31	Blood	0.35	1.82	0	0.33	0.193728	0.203381	0.618101	1	10	23	43	23
TCGA-VQ-AA6K	STAD	Gastric	T4a	N3a	M0	IIIC	Brazil	MALE	59.96	378	Dead	Gastric_GE_Junction	MSS	WHITE	The_Americas	0.223458	0	0	0	0	0.176038	0.012387	0.0360726	0.363242	0.159309	NA	1.32077	2.61546	Proximal_Stomach	NA	III	Non-CIMP	Signet ring	TCGA-VQ-AA6K-01A-11D-A40Z-01	TCGA-VQ-AA6K-01A-11D-A410-08	TCGA-VQ-AA6K-01A-11R-A414-31	Blood	0.61	1.67	0	0.57	0.0999513	0.249853	0.49077	1	0	33	58	3
TCGA-ZA-A8F6	STAD	Gastric	T2	N0	MX	IB	United_States	MALE	71.52	525	Alive	Gastric_Antrum_and_Pylorus	MSS	WHITE	The_Americas	0.271636	0	0	0	0	0.0567448	0.0104204	0.0147437	0.255324	0.212703	NA	0.987519	2.4308	Gastric_Antrum_and_Pylorus	NA	I	Non-CIMP	Intestinal	TCGA-ZA-A8F6-01A-23D-A363-01	TCGA-ZA-A8F6-01A-23D-A364-08	TCGA-ZA-A8F6-01A-23R-A36D-31	Blood	0.4	2.18	0	0.42	0.208174	0.0297712	0.074879	1	0	9	14	18
TCGA-ZQ-A9CR	STAD	Gastric	T4a	N3	MX	IIIC	United_Kingdom	FEMALE	79.69	24	Dead	Gastric_Antrum_and_Pylorus	MSI-L	WHITE	Western_Europe	0.369619	0	0	0	0	0.156671	0.0538276	0.1009	0.363846	0.235653	NA	1.89033	2.30473	Gastric_Antrum_and_Pylorus	NA	III	Non-CIMP	Intestinal	TCGA-ZQ-A9CR-01A-11D-A396-01	TCGA-ZQ-A9CR-01A-11D-A397-08	TCGA-ZQ-A9CR-01A-11R-A39E-31	Blood	0.33	2.79	1	0.41	0.792049	0.115495	0.538484	1	3	33	58	22
[truncated: 77 more columns]

## Sheet: GSE84437
ID	OS	Status	N	Gender	T	Age
GSM2235556	70	1	N1	male	T3	61
GSM2235557	23	1	N3	female	T4	47
GSM2235558	24	1	N1	male	T4	72
GSM2235559	59	1	N2	male	T3	78
GSM2235560	12	1	N0	male	T4	58
GSM2235561	85	0	N2	female	T4	33
GSM2235562	18	1	N2	female	T4	81
GSM2235563	14	1	N2	female	T3	60
GSM2235564	84	0	N1	male	T3	61
GSM2235565	65	1	N0	female	T4	49
GSM2235566	11	1	N2	male	T4	44
GSM2235567	43	1	N2	male	T4	51
GSM2235568	82	0	N1	female	T3	58
GSM2235569	82	0	N1	male	T4	79
GSM2235570	81	0	N0	male	T4	77
GSM2235571	80	0	N1	female	T3	85
GSM2235572	86	0	N1	female	T4	68
GSM2235573	82	0	N2	male	T4	52
GSM2235574	11	1	N2	male	T4	72
GSM2235575	86	0	N1	male	T3	59
GSM2235576	4	1	N2	female	T3	78
GSM2235577	19	1	N0	female	T4	32
GSM2235578	21	1	N2	male	T4	68
GSM2235579	17	1	N1	male	T3	74
GSM2235580	25	1	N2	male	T4	61
GSM2235582	13	1	N0	male	T4	65
GSM2235584	57	1	N2	male	T4	71
GSM2235585	23	1	N1	male	T3	71
GSM2235586	77	0	N1	male	T4	71
GSM2235587	64	1	N1	male	T4	72
GSM2235588	51	1	N1	male	T4	56
GSM2235589	77	0	N2	male	T4	66
GSM2235593	77	0	N0	male	T4	56
GSM2235595	15	1	N1	male	T4	74
GSM2235596	75	0	N1	male	T3	63
GSM2235597	84	0	N1	male	T2	68
GSM2235598	21	1	N1	male	T3	74
GSM2235599	80	0	N2	male	T3	62
GSM2235600	74	0	N2	male	T4	53
GSM2235601	74	0	N2	male	T4	79
GSM2235602	82	0	N1	female	T3	61
GSM2235603	80	0	N1	female	T4	60
GSM2235604	74	0	N1	male	T3	75
GSM2235605	67	1	N1	female	T4	54
GSM2235606	73	0	N2	male	T4	38
GSM2235607	6	1	N2	male	T3	65
GSM2235608	80	0	N1	male	T3	55
GSM2235609	8	1	N2	female	T4	73
GSM2235610	23	1	N2	male	T4	76
GSM2235611	8	1	N2	female	T4	78
GSM2235612	29	1	N2	male	T4	69
GSM2235613	83	0	N1	male	T2	68
GSM2235614	77	0	N2	male	T4	27
GSM2235615	77	0	N2	male	T3	68
GSM2235616	1	1	N1	male	T4	73
GSM2235617	71	0	N2	male	T4	54
GSM2235618	71	0	N2	female	T4	73
GSM2235619	70	0	N1	female	T4	55
GSM2235620	71	0	N2	male	T3	65
GSM2235621	33	1	N2	male	T4	63
GSM2235622	23	1	N2	male	T3	50
GSM2235623	21	1	N1	male	T3	56
GSM2235624	77	0	N1	male	T3	59
GSM2235625	70	0	N0	female	T4	53
GSM2235626	77	0	N2	male	T4	46
GSM2235627	70	0	N1	male	T3	68
GSM2235628	74	0	N1	male	T3	43
GSM2235629	36	1	N1	male	T4	78
GSM2235630	70	0	N1	male	T4	65
GSM2235631	69	0	N0	female	T4	66
GSM2235632	76	0	N1	male	T3	60
GSM2235633	17	1	N2	male	T4	63
GSM2235634	74	0	N1	female	T4	64
GSM2235635	72	0	N2	male	T2	73
GSM2235636	69	0	N2	female	T4	32
GSM2235637	68	0	N0	female	T4	75
GSM2235695	121	0	N1	female	T4	42
GSM2235696	108	0	N1	male	T4	60
GSM2235697	39	1	N0	male	T3	49
GSM2235698	23	1	N3	male	T3	34
GSM2235699	23	1	N3	male	T4	68
GSM2235700	117	0	N2	male	T4	59
GSM2235701	108	0	N0	male	T3	61
GSM2235702	18	1	N1	female	T4	74
GSM2235703	43	1	N2	male	T4	35
GSM2235704	109	0	N1	female	T4	53
GSM2235705	114	0	N1	male	T4	67
GSM2235706	2	1	N2	male	T4	71
GSM2235707	116	0	N1	female	T2	63
GSM2235708	109	0	N1	male	T4	66
GSM2235709	108	0	N0	female	T2	54
GSM2235710	13	1	N0	male	T4	54
GSM2235711	19	1	N1	male	T4	65
GSM2235712	108	0	N0	female	T2	70
GSM2235713	116	1	N0	male	T4	59
GSM2235714	46	1	N1	male	T2	61
GSM2235715	118	0	N1	male	T4	58
GSM2235716	104	1	N1	male	T3	46
GSM2235717	3	1	N3	female	T4	43
GSM2235718	119	0	N1	male	T4	46
GSM2235719	1	1	N2	male	T4	68
GSM2235720	119	0	N0	male	T1	56
GSM2235721	119	0	N1	male	T2	41
GSM2235722	36	1	N2	female	T4	63
GSM2235723	118	0	N2	male	T3	52
GSM2235724	10	1	N3	male	T3	74
GSM2235725	122	0	N0	female	T4	65
GSM2235726	1	1	N2	male	T4	68
GSM2235727	118	0	N3	male	T4	71
GSM2235728	35	1	N1	female	T4	40
GSM2235729	5	1	N2	male	T4	67
GSM2235730	49	1	N1	female	T1	68
GSM2235731	118	0	N1	female	T2	63
GSM2235732	118	0	N1	male	T2	74
GSM2235733	144	0	N1	male	T3	72
GSM2235734	144	0	N1	female	T4	45
GSM2235735	145	0	N2	male	T3	53
GSM2235736	9	1	N2	male	T4	61
GSM2235737	45	1	N2	male	T4	51
GSM2235738	153	0	N2	female	T4	59
GSM2235739	14	1	N2	male	T3	66
GSM2235740	4	1	N1	male	T3	69
GSM2235741	127	0	N2	male	T4	49
GSM2235742	3	1	N2	male	T4	62
GSM2235743	4	1	N1	female	T4	64
GSM2235744	49	1	N1	female	T4	38
GSM2235745	106	0	N2	male	T4	53
GSM2235746	111	0	N1	male	T3	53
GSM2235747	12	1	N2	female	T4	53
GSM2235748	2	1	N2	male	T4	80
GSM2235749	39	1	N3	male	T4	65
GSM2235750	7	1	N1	male	T4	70
GSM2235751	101	0	N1	male	T3	40
GSM2235752	149	0	N1	male	T4	42
GSM2235753	31	1	N1	male	T4	72
GSM2235754	138	0	N1	female	T4	37
GSM2235755	87	1	N1	female	T4	62
GSM2235756	140	0	N2	female	T4	48
GSM2235757	40	1	N2	male	T4	44
GSM2235758	13	1	N2	male	T4	42
GSM2235759	12	1	N2	male	T4	54
GSM2235760	20	1	N2	male	T4	64
GSM2235761	134	0	N1	female	T4	63
GSM2235762	39	1	N2	male	T4	65
GSM2235763	109	1	N1	female	T4	74
GSM2235764	9	1	N2	male	T4	58
GSM2235765	138	0	N1	male	T4	68
GSM2235766	15	1	N2	male	T4	61
GSM2235767	18	1	N2	male	T4	53
GSM2235768	144	0	N1	male	T4	46
GSM2235769	22	1	N2	male	T3	64
GSM2235770	7	1	N1	male	T3	85
GSM2235771	143	0	N1	male	T4	53
GSM2235772	60	1	N2	male	T4	60
GSM2235773	17	1	N2	male	T4	30
GSM2235774	12	1	N1	male	T4	47
GSM2235775	120	0	N1	male	T4	60
GSM2235776	20	1	N0	male	T4	80
GSM2235777	115	1	N1	female	T4	49
GSM2235778	23	1	N3	male	T4	61
GSM2235779	49	1	N0	male	T4	63
GSM2235780	0	1	N3	male	T4	75
GSM2235781	115	0	N0	male	T1	56
GSM2235782	4	1	N2	male	T4	62
GSM2235783	75	1	N1	male	T3	71
GSM2235784	103	1	N0	male	T2	80
GSM2235785	114	0	N0	female	T3	64
GSM2235786	108	0	N1	female	T4	50
GSM2235787	25	1	N2	female	T4	58
GSM2235788	117	0	N0	male	T2	56
GSM2235789	37	1	N2	male	T4	64
GSM2235790	119	0	N0	female	T4	67
GSM2235791	25	1	N1	female	T4	36
GSM2235792	92	1	N1	female	T4	60
GSM2235793	87	1	N2	male	T3	83
GSM2235794	121	0	N1	male	T1	55
GSM2235795	121	0	N0	female	T4	73
GSM2235796	44	1	N3	male	T4	62
GSM2235797	115	0	N0	female	T3	79
GSM2235798	25	1	N2	male	T4	76
GSM2235799	12	1	N3	male	T4	62
GSM2235800	114	0	N1	male	T3	62
GSM2235801	113	0	N1	male	T2	50
GSM2235802	106	0	N0	male	T1	60
GSM2235803	107	0	N0	male	T3	46
GSM2235804	114	0	N0	male	T4	64
GSM2235805	5	1	N1	female	T4	61
GSM2235806	101	1	N0	male	T4	55
GSM2235807	33	1	N3	male	T4	70
GSM2235808	23	1	N1	male	T4	59
GSM2235809	146	0	N1	male	T4	58
GSM2235810	7	1	N1	male	T4	54
GSM2235811	12	1	N2	male	T4	55
GSM2235812	34	1	N3	male	T4	68
GSM2235813	26	1	N0	male	T3	64
GSM2235814	113	0	N3	male	T4	66
GSM2235815	113	0	N2	female	T4	71
GSM2235816	4	1	N3	male	T4	48
GSM2235817	55	1	N1	female	T4	68
GSM2235818	10	1	N3	female	T4	74
GSM2235819	21	1	N1	male	T4	68
GSM2235820	24	1	N1	male	T4	75
GSM2235821	112	0	N1	male	T4	67
GSM2235822	112	0	N1	male	T3	55
GSM2235823	9	1	N1	female	T4	32
GSM2235824	79	1	N2	female	T4	49
GSM2235825	23	1	N0	male	T4	69
GSM2235826	11	1	N2	male	T3	79
GSM2235827	43	1	N2	male	T4	47
GSM2235828	107	0	N1	male	T4	55
GSM2235829	109	0	N0	male	T4	52
GSM2235830	98	0	N2	male	T4	75
GSM2235831	39	1	N3	male	T4	81
GSM2235837	113	0	N0	female	T2	56
GSM2235838	4	1	N3	male	T4	65
GSM2235839	101	1	N1	male	T3	63
GSM2235840	92	1	N0	male	T2	71
GSM2235841	16	1	N1	female	T4	84
GSM2235842	14	1	N3	male	T4	72
GSM2235843	13	1	N1	male	T2	60
GSM2235844	102	0	N2	female	T4	54
GSM2235845	31	1	N2	male	T4	51
GSM2235846	92	1	N2	male	T4	67
GSM2235847	111	0	N1	female	T4	53
GSM2235848	40	1	N2	male	T4	52
GSM2235849	1	1	N2	female	T4	61
GSM2235850	116	0	N1	male	T2	51
GSM2235851	93	1	N0	male	T1	81
GSM2235852	48	1	N3	male	T4	69
GSM2235853	111	0	N1	female	T2	58
GSM2235854	111	0	N3	female	T4	66
GSM2235855	110	0	N1	male	T2	68
GSM2235862	85	1	N0	male	T4	66
GSM2235863	133	0	N0	male	T4	67
GSM2235864	12	1	N1	male	T4	54
GSM2235865	33	1	N1	male	T4	44
GSM2235866	129	0	N2	female	T4	79
GSM2235867	125	0	N2	female	T4	69
GSM2235878	125	0	N3	female	T4	51
GSM2235879	6	1	N1	female	T3	68
GSM2235880	17	1	N2	female	T4	67
GSM2235881	125	0	N0	male	T4	72
GSM2235882	13	1	N1	male	T4	55
GSM2235883	19	1	N2	female	T4	66
GSM2235884	126	0	N0	male	T4	44
GSM2235885	124	0	N1	female	T4	73
GSM2235886	51	1	N1	female	T2	76
GSM2235887	79	1	N2	male	T3	81
GSM2235888	68	1	N1	female	T4	36
GSM2235889	93	1	N1	male	T4	66
GSM2235899	34	1	N1	male	T4	48
GSM2235900	127	0	N1	male	T4	46
GSM2235901	58	1	N1	female	T3	66
GSM2235902	34	1	N1	male	T4	34
GSM2235903	131	0	N1	male	T4	50
GSM2235904	21	1	N1	male	T4	62
GSM2235905	2	1	N1	male	T4	63
GSM2235906	120	1	N1	female	T4	70
GSM2235907	123	0	N0	female	T4	77
GSM2235908	123	0	N0	female	T3	32
GSM2235909	18	1	N2	male	T4	63
GSM2235910	139	0	N1	male	T4	56
GSM2235921	139	0	N2	male	T2	57
GSM2235922	138	0	N1	male	T4	68
GSM2235923	14	1	N1	female	T4	77
GSM2235924	135	0	N2	male	T4	54
GSM2235925	134	0	N1	male	T4	64
GSM2235926	140	0	N2	male	T4	47
GSM2235927	0	1	N1	male	T4	65
GSM2235928	132	0	N1	female	T4	56
GSM2235929	60	1	N2	male	T4	74
GSM2235930	74	1	N2	male	T4	63
GSM2235931	132	0	N1	male	T4	34
GSM2235932	59	0	N2	female	T4	71
GSM2235933	41	0	N0	female	T4	57
GSM2235934	47	0	N2	male	T4	63
GSM2235935	19	1	N2	male	T4	65
GSM2235936	42	0	N0	female	T1	63
GSM2235937	37	0	N2	female	T4	54
GSM2235938	92	0	N0	female	T1	62
GSM2235939	45	0	N0	female	T2	42
GSM2235940	33	1	N2	male	T4	63
GSM2235941	41	0	N1	female	T2	36
GSM2235942	42	0	N0	male	T1	67
GSM2235943	127	0	N1	male	T4	65
GSM2235944	126	0	N0	male	T3	47
GSM2235945	37	1	N1	female	T4	59
GSM2235946	131	0	N2	male	T4	55
GSM2235947	129	0	N1	male	T4	62
GSM2235948	132	0	N1	male	T4	36
GSM2235949	132	0	N1	male	T4	43
GSM2235950	128	0	N1	male	T4	45
GSM2235951	5	1	N1	female	T4	61
GSM2235952	1	1	N1	female	T4	56
GSM2235953	10	1	N1	female	T4	58
GSM2235954	149	0	N1	female	T3	39
GSM2235955	149	0	N2	male	T4	48
GSM2235956	135	1	N2	female	T4	68
GSM2235957	148	0	N2	female	T3	69
GSM2235958	152	0	N2	male	T4	55
GSM2235959	144	0	N2	male	T3	61
GSM2235960	142	0	N1	male	T4	66
GSM2235961	141	0	N1	male	T4	55
GSM2235962	27	1	N1	male	T4	64
GSM2235963	27	1	N2	female	T4	58
GSM2235964	22	1	N2	male	T4	64
GSM2235965	63	1	N1	male	T3	58
GSM2235966	33	0	N3	male	T4	40
GSM2235967	10	1	N2	male	T4	61
GSM2235968	59	0	N0	male	T2	52
GSM2235969	64	0	N1	female	T2	72
GSM2235970	18	1	N2	female	T4	66
GSM2235971	63	0	N2	male	T3	45
GSM2235972	57	0	N3	male	T4	67
GSM2235973	62	0	N0	female	T3	59
GSM2235974	12	1	N2	male	T4	63
GSM2235975	61	0	N3	male	T3	59
GSM2235976	55	0	N1	female	T3	67
GSM2235977	7	1	N2	male	T4	72
GSM2235978	34	0	N2	male	T4	65
GSM2235979	42	0	N1	female	T2	54
GSM2235980	6	1	N1	male	T4	66
GSM2235981	36	0	N1	male	T4	69
GSM2235982	37	0	N2	male	T3	51
GSM2235983	38	0	N1	male	T3	46
GSM2235984	8	1	N3	male	T4	69
GSM2235985	35	0	N3	female	T4	69
GSM2235986	35	0	N3	female	T3	53
GSM2235987	35	0	N1	male	T4	69
GSM2235988	70	0	N0	female	T1	54
GSM2235991	32	1	N2	male	T3	77
GSM2235992	128	0	N1	male	T4	59
GSM2235993	126	0	N1	male	T3	27
GSM2235994	123	0	N1	female	T3	42
GSM2235995	10	1	N2	female	T3	57
GSM2235996	6	1	N1	female	T4	53
GSM2235997	128	0	N1	male	T4	74
GSM2235998	122	0	N1	male	T4	68
GSM2235999	95	1	N1	male	T4	60
GSM2236000	122	0	N1	female	T3	64
GSM2236001	124	0	N2	female	T4	48
GSM2236002	129	0	N1	female	T4	68
GSM2236003	126	0	N1	male	T4	55
GSM2236004	46	1	N1	male	T4	66
GSM2236005	9	1	N2	female	T4	72
GSM2236006	24	1	N1	male	T4	42
GSM2236007	21	1	N1	female	T4	76
GSM2236008	30	1	N1	female	T3	64
GSM2236009	27	1	N1	male	T4	66
GSM2236010	38	1	N1	male	T4	61
GSM2236011	26	1	N2	male	T3	64
GSM2236012	3	1	N3	male	T4	33
GSM2236013	53	1	N1	female	T2	67
GSM2236014	105	1	N0	male	T3	68
GSM2236015	110	0	N2	male	T4	66
GSM2236016	20	1	N2	male	T4	53
GSM2236017	17	1	N2	male	T4	61
GSM2236018	116	0	N2	male	T4	36
GSM2236019	92	1	N2	male	T3	77
GSM2236020	109	0	N0	female	T4	70
GSM2236021	51	1	N3	male	T4	32
GSM2236022	104	0	N3	male	T4	53
GSM2236023	108	0	N0	female	T2	61
GSM2236024	103	0	N1	male	T3	54
GSM2236025	39	1	N1	female	T3	68
GSM2236026	64	1	N1	male	T3	65
GSM2236027	124	0	N1	female	T4	80
GSM2236028	95	1	N0	male	T3	68
GSM2236029	138	0	N1	male	T2	44
GSM2236030	138	0	N0	male	T4	63
GSM2236031	134	0	N0	female	T4	52
GSM2236032	134	0	N0	male	T4	44
GSM2236033	120	0	N0	male	T3	69
GSM2236034	122	0	N0	male	T4	55
GSM2236036	41	0	N1	male	T1	62
GSM2236037	41	0	N1	female	T4	64
GSM2236038	40	0	N2	male	T4	65
GSM2236039	42	0	N0	male	T2	56
GSM2236040	37	0	N1	female	T3	71
GSM2236041	41	0	N1	male	T4	50
GSM2236042	37	0	N2	female	T4	69
GSM2236043	40	0	N1	male	T3	48
GSM2236044	141	0	N2	male	T2	48
GSM2236045	161	0	N1	male	T4	63
GSM2236046	35	1	N1	male	T4	64
GSM2236047	49	1	N2	female	T4	49
GSM2236048	102	0	N0	male	T3	64
GSM2236049	33	1	N1	female	T4	44
GSM2236050	101	0	N1	male	T3	65
GSM2236051	38	1	N2	male	T4	34
GSM2236052	116	0	N1	male	T4	61
GSM2236053	22	1	N2	female	T4	41
GSM2236054	79	1	N0	female	T4	49
GSM2236055	133	0	N0	male	T4	55
GSM2236056	128	0	N0	male	T4	54
GSM2236057	37	1	N1	male	T2	62
GSM2236058	136	0	N1	male	T2	62
GSM2236059	137	0	N1	female	T2	75
GSM2236060	37	1	N3	male	T4	47
GSM2236061	129	0	N1	female	T2	68
GSM2236062	129	0	N1	male	T3	69
GSM2236063	131	0	N1	female	T2	48
GSM2236064	77	1	N0	male	T4	70
GSM2236065	119	0	N2	male	T4	58
GSM2236066	127	0	N1	female	T4	63
GSM2236067	17	1	N2	male	T4	47
GSM2236068	42	1	N0	male	T4	44
GSM2236069	115	0	N1	male	T3	69
GSM2236070	124	0	N1	male	T3	71
GSM2236071	114	0	N1	female	T4	54
GSM2236072	33	1	N3	male	T3	49
GSM2236073	22	1	N2	male	T4	60
GSM2236074	143	0	N1	male	T2	62
GSM2236075	39	1	N1	male	T4	44
GSM2236076	35	0	N1	male	T3	63
GSM2236077	38	0	N2	male	T4	68
GSM2236078	142	0	N0	male	T4	60
GSM2236079	141	0	N1	male	T2	67
GSM2236080	14	1	N0	male	T4	62
GSM2236082	131	0	N0	female	T4	53
GSM2236083	7	1	N2	female	T4	64
GSM2236084	128	0	N2	female	T3	59
GSM2236085	152	0	N0	male	T4	55
GSM2236086	149	0	N0	female	T4	36
GSM2236087	155	0	N1	male	T3	68
GSM2236088	34	1	N0	female	T4	61
GSM2236089	144	0	N0	female	T4	69
GSM2236090	31	1	N0	male	T4	86
GSM2236091	123	1	N0	male	T3	77
GSM2236092	149	0	N0	male	T4	58
GSM2236093	151	0	N0	male	T3	59
GSM2236094	37	1	N0	male	T4	64
GSM2236095	150	0	N0	male	T4	51

## Sheet: GSE62254
	Sample ID	OS (mos)	OS censor	Gender	Age	Stage	Mol subtype
107	GSM1523727	88.73	1	M	67	II	2
108	GSM1523728	88.23	1	F	68	II	2
109	GSM1523729	88.23	1	F	42	II	1
160	GSM1523744	105.7	1	M	69	II	2
164	GSM1523745	105.53	1	M	68	III	0
165	GSM1523746	25.5	0	M	56	II	0
168	GSM1523747	8.7	0	M	60	III	1
169	GSM1523748	104.93	1	F	68	III	1
235	GSM1523765	14.2	0	F	52	III	0
244	GSM1523768	24.23	0	M	52	III	0
253	GSM1523769	13.73	0	F	71	IV	0
255	GSM1523770	22.07	0	M	63	II	2
256	GSM1523771	12.67	0	F	62	IV	3
263	GSM1523772	10.03	0	F	58	IV	3
268	GSM1523773	4.33	0	F	75	IV	3
269	GSM1523774	97.7	1	M	56	III	3
270	GSM1523775	97.6	1	F	77	II	2
275	GSM1523776	97.47	1	M	48	II	2
321	GSM1523777	92.93	1	M	60	IV	0
322	GSM1523778	92.63	1	F	56	III	0
323	GSM1523779	92.6	1	F	77	III	2
324	GSM1523780	16.4	0	F	84	IV	2
325	GSM1523781	2.93	0	F	37	IV	0
326	GSM1523782	4.4	0	M	63	IV	1
327	GSM1523783	91.93	1	F	55	III	1
328	GSM1523784	91.3	1	F	44	III	0
329	GSM1523785	11.77	0	F	60	II	2
330	GSM1523786	28.47	0	F	44	IV	1
331	GSM1523787	89.63	1	F	57	IV	1
333	GSM1523788	8.27	0	F	42	IV	3
336	GSM1523789	11.8	0	M	69	IV	0
337	GSM1523790	80.93	1	M	62	II	2
338	GSM1523791	81.13	1	M	60	I	2
339	GSM1523792	80.8	1	M	55	I	0
341	GSM1523793	80.73	1	F	82	II	1
343	GSM1523794	27	0	M	67	IV	2
346	GSM1523795	80.07	1	M	70	I	1
355	GSM1523796	57.63	0	M	53	III	3
361	GSM1523797	28.27	0	M	63	III	2
363	GSM1523798	61.83	0	M	84	II	3
369	GSM1523799	77.5	1	M	81	II	1
372	GSM1523800	76.93	1	M	73	III	2
374	GSM1523801	76.93	1	M	74	II	2
375	GSM1523802	76.77	1	F	70	II	0
376	GSM1523803	7.07	0	F	72	IV	1
377	GSM1523804	76.7	1	F	37	III	1
385	GSM1523805	4.47	0	F	72	III	2
388	GSM1523806	12.7	0	M	68	III	0
394	GSM1523807	73.73	1	F	70	II	0
395	GSM1523808	73.5	1	M	56	III	2
396	GSM1523809	73.43	1	M	77	II	1
397	GSM1523810	73.07	1	M	66	I	2
399	GSM1523811	72.87	1	F	80	I	2
401	GSM1523812	72.83	1	M	62	III	1
402	GSM1523813	72.83	1	M	70	III	2
405	GSM1523814	72.73	1	M	68	II	1
413	GSM1523815	25.17	0	M	64	III	0
414	GSM1523816	72.07	1	M	66	II	0
415	GSM1523817	6.23	0	M	73	IV	0
416	GSM1523818	9.83	0	F	66	IV	1
419	GSM1523819	10.1	0	F	77	IV	1
420	GSM1523820	23.7	0	M	64	III	1
421	GSM1523821	71.1	1	M	64	IV	2
422	GSM1523822	70.97	1	M	66	I	2
423	GSM1523823	70.9	1	F	64	III	2
424	GSM1523824	70.67	1	M	64	II	0
425	GSM1523825	4	0	M	69	III	2
426	GSM1523826	2.7	0	M	74	III	0
427	GSM1523827	70.03	1	F	36	III	0
428	GSM1523828	5.87	0	M	72	IV	2
430	GSM1523829	69.83	1	M	68	II	0
431	GSM1523830	53.43	0	M	59	II	2
432	GSM1523831	30.9	0	M	68	IV	1
433	GSM1523832	17.67	0	M	62	III	1
437	GSM1523833	8.87	0	M	65	IV	2
438	GSM1523834	44.57	0	F	66	III	1
440	GSM1523835	69.3	1	M	54	II	3
441	GSM1523836	69.23	1	M	56	III	1
442	GSM1523837	26.83	0	M	70	I	0
443	GSM1523838	10.33	0	M	65	III	2
444	GSM1523839	69.13	1	M	57	III	0
445	GSM1523840	22.83	0	M	78	II	1
446	GSM1523841	42.07	0	M	65	II	1
447	GSM1523842	48.73	0	M	70	II	0
448	GSM1523843	25.87	0	F	65	IV	0
450	GSM1523844	68.9	1	M	54	III	3
451	GSM1523845	9.67	0	F	77	IV	1
455	GSM1523846	68.37	1	M	63	III	3
456	GSM1523847	68.13	1	F	31	II	2
457	GSM1523848	68.13	1	M	68	III	3
459	GSM1523849	28.03	0	M	65	III	3
460	GSM1523850	36.4	0	M	38	IV	3
465	GSM1523851	67.23	1	F	77	I	2
469	GSM1523852	31	0	M	55	III	0
470	GSM1523853	66.73	1	M	68	I	0
471	GSM1523854	66.73	1	M	69	II	0
476	GSM1523855	21.93	0	M	77	III	0
477	GSM1523856	66.2	1	F	51	II	2
480	GSM1523857	14.43	0	F	75	III	0
482	GSM1523858	17.1	0	F	42	I	3
483	GSM1523859	53.13	1	M	67	II	1
485	GSM1523860	42.2	0	M	66	I	2
488	GSM1523861	64.8	1	M	64	I	1
489	GSM1523862	21	0	M	41	IV	3
493	GSM1523863	64.57	1	F	64	I	2
501	GSM1523864	63.97	1	M	52	I	2
502	GSM1523865	63.7	1	M	70	II	0
503	GSM1523866	4.37	0	F	86	IV	3
505	GSM1523867	33.27	0	M	54	III	2
510	GSM1523868	63.27	1	M	62	III	2
514	GSM1523869	62.53	1	F	67	II	1
516	GSM1523870	62.47	1	M	75	II	2
517	GSM1523871	62.37	1	F	70	II	2
518	GSM1523872	15.03	0	F	61	IV	0
519	GSM1523873	24.03	0	M	57	IV	1
520	GSM1523874	62.1	1	F	72	I	0
522	GSM1523875	8.47	0	M	79	II	1
523	GSM1523876	61.9	1	M	76	I	2
524	GSM1523877	13.1	0	M	65	III	0
525	GSM1523878	61.87	1	M	56	II	1
528	GSM1523879	61.17	1	M	63	IV	0
529	GSM1523880	60.97	1	F	54	I	2
532	GSM1523881	14.9	0	M	74	III	1
533	GSM1523882	60.7	1	M	36	III	1
534	GSM1523883	39.53	0	M	77	II	1
538	GSM1523884	60.43	1	M	50	III	1
540	GSM1523885	60.23	1	F	53	I	2
541	GSM1523886	5.6	0	M	49	IV	3
542	GSM1523887	60.2	1	M	46	I	0
544	GSM1523888	59.9	1	M	52	I	2
547	GSM1523889	59.67	1	M	74	I	2
550	GSM1523890	59.57	1	F	33	III	0
551	GSM1523891	59.57	1	F	53	I	0
553	GSM1523892	59.47	1	M	59	I	0
554	GSM1523893	20.1	0	M	74	I	0
556	GSM1523894	35.77	0	M	56	I	1
557	GSM1523895	59.03	1	M	66	I	0
559	GSM1523896	28.03	0	M	51	II	1
560	GSM1523897	58.87	1	F	78	I	0
561	GSM1523898	58.83	1	M	60	I	1
566	GSM1523899	58.07	1	F	60	II	1
571	GSM1523901	57.47	1	F	65	I	2
584	GSM1523903	39.8	0	M	60	III	2
586	GSM1523904	55.37	1	M	56	IV	0
588	GSM1523905	55.3	1	M	66	II	0
589	GSM1523906	55.3	1	M	53	I	3
592	GSM1523908	55.07	1	F	44	IV	0
595	GSM1523909	54.53	1	M	74	II	2
596	GSM1523910	54.33	1	M	53	III	2
603	GSM1523911	21.83	0	F	72	IV	2
207	GSM1523918	28.13	0	M	62	III	3
101	GSM1523919	84.1	1	M	64	IV	1
105	GSM1523920	9.33	0	M	44	II	0
106	GSM1523921	83.3	1	M	42	II	2
112	GSM1523922	23.6	0	M	65	II	0
113	GSM1523923	26.4	0	M	59	II	1
114	GSM1523924	82.2	1	M	52	II	0
115	GSM1523925	6.3	0	F	59	II	0
116	GSM1523926	69.03	1	M	69	①II/ ②I/ ③I	1
117	GSM1523927	80.77	1	M	46	II	1
118	GSM1523928	54.13	0	M	69	II	0
11	GSM1523929	88.33	1	F	67	III	2
121	GSM1523930	78.53	1	M	51	II	0
124	GSM1523931	77.6	1	F	61	II	1
128	GSM1523932	12.67	0	F	66	II	0
129	GSM1523933	75.27	1	M	74	II	2
12	GSM1523934	12.8	0	M	70	IV	0
132	GSM1523935	87.4	1	M	64	II	3
133	GSM1523936	17.57	0	M	70	II	1
134	GSM1523937	19.67	0	M	81	II	1
135	GSM1523938	5.77	0	F	53	IV	3
136	GSM1523939	11.23	0	F	28	IV	3
137	GSM1523940	20.03	0	M	69	IV	0
138	GSM1523941	4.53	0	M	70	IV	0
139	GSM1523942	70.27	1	M	70	①III/ ②II	0
140	GSM1523943	5.53	0	F	72	IV	0
141	GSM1523944	69.63	1	M	71	III	1
142	GSM1523945	17.53	0	M	53	IV	3
143	GSM1523946	68.93	1	M	50	III	1
144	GSM1523947	68.43	1	F	74	II	2
145	GSM1523948	27.47	0	M	52	IV	3
146	GSM1523949	10.1	0	F	51	IV	3
148	GSM1523950	68.2	1	M	57	IV	0
14	GSM1523951	53.03	0	M	66	IV	1
150	GSM1523952	100.87	1	F	54	II	2
151	GSM1523953	84.77	1	M	70	III	0
152	GSM1523954	100.87	1	M	62	II	0
154	GSM1523955	34.37	0	M	49	III	1
155	GSM1523956	31.13	0	M	76	II	0
156	GSM1523957	100.63	1	F	37	II	1
157	GSM1523958	100.23	1	M	56	II	1
16	GSM1523959	17.43	0	M	54	IV	0
171	GSM1523960	99	1	F	70	II	0
172	GSM1523961	9.5	0	M	63	II	2
173	GSM1523962	20.13	0	M	48	III	3
175	GSM1523963	45.77	0	F	69	II	0
177	GSM1523964	98.53	1	M	61	II	2
17	GSM1523965	11.47	0	M	52	IV	3
180	GSM1523966	51.8	0	M	35	IV	0
182	GSM1523967	98.47	1	M	52	III	1
185	GSM1523968	45.17	0	F	44	IV	3
186	GSM1523969	17.9	0	M	69	III	0
187	GSM1523970	15.7	0	F	77	II	0
188	GSM1523971	13.3	0	F	45	III	3
189	GSM1523972	6.5	0	M	70	IV	0
18	GSM1523973	87.27	1	M	62	III	0
190	GSM1523974	98.23	1	M	61	II	0
192	GSM1523975	7.2	0	M	67	III	3
193	GSM1523976	56	0	M	69	III	0
197	GSM1523977	1	0	M	63	II	0
19	GSM1523978	16.23	0	F	67	IV	1
1	GSM1523979	9.43	0	M	78	III	2
201	GSM1523980	6.7	0	F	77	III	1
202	GSM1523981	97.2	1	M	51	II	3
204	GSM1523982	8.7	0	M	56	IV	3
205	GSM1523983	10.1	0	M	61	III	2
206	GSM1523984	96.97	1	M	57	II	3
209	GSM1523985	77.53	0	M	70	III	1
20	GSM1523986	86.8	1	M	72	III	1
212	GSM1523987	18.27	0	F	30	III	0
213	GSM1523988	14.83	0	M	65	III	3
21	GSM1523989	86.7	1	M	46	IV	0
225	GSM1523990	14.17	0	M	40	III	3
226	GSM1523991	95.2	1	F	63	II	0
227	GSM1523992	20.13	0	F	70	IV	1
228	GSM1523993	68.13	0	M	69	III	0
22	GSM1523994	86.37	1	M	63	III	0
236	GSM1523995	6.37	0	M	82	III	0
237	GSM1523996	35.2	0	F	75	II	1
238	GSM1523997	25.2	0	F	72	IV	0
23	GSM1523998	21.23	0	M	59	III	0
240	GSM1523999	93.87	1	M	66	II	0
241	GSM1524000	93.87	1	F	69	III	2
246	GSM1524001	93.63	1	M	58	II	0
24	GSM1524002	86.13	1	M	64	III	2
25	GSM1524003	85.93	1	F	60	III	0
26	GSM1524004	5.93	0	M	58	IV	0
282	GSM1524005	9.47	0	M	71	IV	0
287	GSM1524006	26.27	0	F	41	III	3
288	GSM1524007	10.37	0	F	48	IV	0
28	GSM1524008	10.83	0	M	39	IV	2
299	GSM1524009	65	0	F	60	III	0
29	GSM1524010	19.7	0	F	73	III	3
301	GSM1524011	90.2	1	F	63	II	0
30	GSM1524012	85.23	1	M	64	III	0
311	GSM1524013	89.9	1	M	63	II	0
318	GSM1524014	11.33	0	F	66	IV	0
319	GSM1524015	24.87	0	M	61	IV	0
31	GSM1524016	27.8	0	M	24	IV	1
32	GSM1524017	85.03	1	M	67	III	0
33	GSM1524018	84.77	1	M	64	III	1
34	GSM1524019	8.33	0	M	70	IV	0
35	GSM1524020	84.3	1	M	51	III	1
36	GSM1524021	12.93	0	F	56	III	1
38	GSM1524022	8.03	0	F	65	IV	0
39	GSM1524023	83.83	1	F	77	IV	0
3	GSM1524024	89.43	0	M	61	III	1
41	GSM1524025	81.83	0	M	71	III	2
42	GSM1524026	83.6	1	F	52	III	3
45	GSM1524027	59.7	0	M	61	III	0
47	GSM1524028	47.7	0	M	72	III	1
49	GSM1524029	31.1	0	F	50	IV	3
4	GSM1524030	31.33	0	F	46	III	3
50	GSM1524031	82	1	M	55	IV	1
51	GSM1524032	77.2	0	F	70	IV	2
52	GSM1524033	80.83	1	F	67	IV	1
53	GSM1524034	44.07	0	M	65	III	1
54	GSM1524035	80.3	1	F	64	IV	3
55	GSM1524036	79.93	1	M	70	III	0
56	GSM1524037	23.43	0	M	72	III	0
57	GSM1524038	8.63	0	M	74	IV	1
58	GSM1524039	12.07	0	M	72	III	3
60	GSM1524040	36.17	0	F	55	IV	0
61	GSM1524041	77.33	1	M	56	IV	2
62	GSM1524042	10.83	0	F	62	III	0
63	GSM1524043	16.83	0	M	60	IV	1
64	GSM1524044	22.87	0	M	80	IV	0
68	GSM1524045	89.13	1	M	33	II	1
75	GSM1524046	88.03	1	F	59	II	0
77	GSM1524047	69.87	1	M	74	II	1
78	GSM1524048	46.8	0	M	67	II	2
79	GSM1524049	87.8	1	M	62	II	1
80	GSM1524050	57.13	0	M	66	II	1
81	GSM1524051	87.27	1	F	51	II	0
83	GSM1524052	13.17	0	M	74	II	0
84	GSM1524053	86.93	1	M	61	II	1
85	GSM1524054	86.57	1	M	72	II	2
86	GSM1524055	37.93	0	M	54	II	1
88	GSM1524056	14.17	0	M	71	II	0
90	GSM1524057	15.93	0	M	80	IV	3
91	GSM1524058	85.47	1	F	56	II	3
93	GSM1524059	85.2	1	M	58	II	3
96	GSM1524060	84.83	1	M	56	II	1
97	GSM1524061	84.6	1	M	77	II	2
9	GSM1524062	70.2	0	F	40	III	3
82	GSM1524068	92.87	1	F	71	II	2
87	GSM1524069	85.6	0	M	63	II	2
89	GSM1524070	91.63	1	M	58	II	1
94	GSM1524071	90.77	1	M	60	III	1
95	GSM1524072	42.93	0	F	43	IV	0

## Sheet: GSE26901
Patients_ID	Subgroup	Sex	Age	Location	Lauren	AJCC.stage	M.stage	Death (1=yes, 0=no)	OS.m	Recurrence (1=yes, 0=no)	RFS.m	Adjuvant.chemo
KS001	MP	M	28	entire	intestinal	IV	1	1	3	1	3	No
KS005	EP	M	71	body	intestinal	I	0	0	12	1	8	No
KS007	EP	F	66	antrum	mixed	II	0	0	47	0	47	No
KS009	EP	F	31	antrum	intestinal	III	0	0	70	0	43	Yes
KS011	MP	M	63	antrum	intestinal	IV	0	1	5	1	5	Yes
KS013	EP	M	49	antrum	intestinal	III	0	1	32	1	32	Yes
KS015	EP	F	67	antrum	NA	I	0	0	107	0	107	No
KS017	MP	M	67	entire	intestinal	III	0	1	20	1	20	Yes
KS021	MP	M	63	fundus	intestinal	IV	1	1	18	1	18	No
KS025	EP	F	58	antrum	intestinal	II	0	0	72	0	62	Yes
KS027	EP	F	45	body	intestinal	I	0	0	99	0	48	No
KS031	EP	M	55	body	intestinal	II	0	0	69	0	63	No
KS033	MP	F	35	body	intestinal	III	0	0	70	0	70	Yes
KS035	EP	M	68	fundus	intestinal	II	0	0	66	1	48	No
KS039	MP	F	64	antrum	intestinal	IV	1	1	4	1	4	Yes
KS041	MP	F	54	antrum	intestinal	III	0	1	11	1	11	Yes
KS043	EP	M	51	antrum	intestinal	I	0	0	120	0	86	No
KS047	EP	M	65	antrum	intestinal	IV	0	1	5	1	4	No
KS049	EP	M	50	fundus	intestinal	I	0	0	101	0	101	No
KS051	EP	F	68	antrum	intestinal	III	0	1	56	1	56	Yes
KS053	MP	F	54	body	intestinal	IV	0	1	38	1	37	Yes
KS055	EP	M	36	body	intestinal	I	0	0	140	0	140	No
KS059	EP	M	60	antrum	intestinal	I	0	1	17	1	17	No
KS063	EP	M	58	body	intestinal	I	0	1	75	1	75	No
KS065	MP	M	58	antrum	intestinal	I	0	1	53	1	53	No
KS069	EP	M	58	body	intestinal	I	0	1	47	1	47	No
KS071	EP	M	69	antrum	intestinal	I	0	1	7	1	7	No
KS081	MP	F	67	antrum	intestinal	III	0	1	29	1	28	No
KS085	EP	M	45	antrum	diffuse	I	0	0	115	0	115	No
KS087	MP	M	68	body	intestinal	IV	0	1	14	1	13	No
KS091	MP	M	38	antrum	diffuse	II	0	1	23	1	23	Yes
KS093	EP	M	63	body	intestinal	II	0	1	10	1	10	Yes
KS095	EP	M	65	body	intestinal	III	0	1	10	1	10	Yes
KS099	EP	M	49	antrum	intestinal	III	0	1	85	1	84	Yes
KS101	EP	M	49	antrum	NA	IV	1	1	14	1	14	Yes
KS103	EP	F	68	body	NA	I	0	1	82	1	82	No
KS105	MP	M	64	body	intestinal	I	0	1	11	1	11	No
KS107	EP	M	49	antrum	intestinal	IV	1	1	12	1	12	Yes
KS109	EP	F	51	antrum	intestinal	I	0	0	93	0	93	No
KS111	EP	F	64	antrum	intestinal	I	0	0	3	0	3	No
KS113	MP	M	68	body	intestinal	I	0	1	18	1	18	No
KS115	EP	F	48	fundus	intestinal	III	0	0	100	0	33	Yes
KS119	EP	M	60	antrum	intestinal	I	0	0	105	0	26	No
KS121	MP	M	53	antrum	intestinal	III	0	1	31	1	31	Yes
KS123	EP	M	60	antrum	intestinal	III	0	0	127	1	105	Yes
KS127	MP	M	59	body	intestinal	I	0	0	121	0	71	No
KS133	MP	M	59	antrum	diffuse	I	0	0	100	0	87	No
KS135	MP	M	70	body	intestinal	III	0	1	9	1	9	No
KS139	EP	M	47	antrum	diffuse	III	0	1	47	1	34	Yes
KS145	EP	M	56	body	intestinal	III	0	0	126	0	112	Yes
KS147	MP	M	62	antrum	intestinal	III	0	0	124	1	86	Yes
KS149	EP	M	74	antrum	intestinal	III	0	1	17	1	13	No
KS151	EP	M	50	antrum	intestinal	I	0	0	128	0	128	No
KS155	EP	M	47	antrum	NA	I	0	0	62	0	62	No
KS157	EP	M	59	antrum	NA	I	0	0	12	0	12	No
KS161	EP	F	43	body	intestinal	I	0	0	124	0	124	No
KS163	EP	F	42	fundus	intestinal	III	0	1	34	1	33	Yes
KS165	EP	M	57	antrum	intestinal	II	0	0	138	0	104	Yes
KS167	EP	F	53	entire	diffuse	III	0	1	20	1	20	No
KS169	EP	M	46	body	intestinal	IV	1	1	20	1	19	No
KS171	EP	M	55	antrum	intestinal	I	0	0	92	0	92	No
KS173	EP	F	43	antrum	intestinal	II	0	0	93	0	93	Yes
KS175	MP	F	30	body	diffuse	III	0	1	17	1	17	Yes
KS179	EP	M	66	fundus	mixed	III	0	1	25	1	23	No
KS181	EP	F	34	antrum	NA	II	0	0	40	0	40	Yes
KS183	EP	F	44	body	intestinal	III	0	0	139	0	139	Yes
KS185	EP	M	52	antrum	intestinal	III	0	1	36	1	35	No
KS187	EP	F	50	body	NA	I	0	0	30	0	30	No
KS191	MP	M	71	antrum	intestinal	III	0	1	98	1	98	Yes
KS193	MP	M	67	fundus	intestinal	III	0	1	13	1	13	Yes
KS195	EP	M	69	body	intestinal	II	0	1	24	1	24	No
KS197	MP	F	52	body	intestinal	II	0	0	44	0	44	No
KS199	EP	F	72	antrum	intestinal	I	0	0	90	1	68	No
KS201	MP	M	67	antrum	diffuse	I	0	1	49	1	49	No
KS203	MP	F	73	body	intestinal	III	0	1	40	1	40	No
KS205	MP	M	55	antrum	intestinal	II	0	0	93	0	93	No
KS207	MP	F	65	entire	intestinal	IV	1	1	6	1	6	No
KS209	MP	M	54	fundus	intestinal	II	0	0	87	0	79	No
KS211	MP	M	48	antrum	intestinal	III	0	1	26	1	26	Yes
KS213	EP	M	61	antrum	intestinal	I	0	1	12	1	12	No
KS217	EP	M	59	antrum	intestinal	I	0	0	94	0	38	No
KS219	EP	M	47	antrum	intestinal	II	0	0	110	0	110	No
KS221	EP	F	60	fundus	diffuse	I	0	0	131	0	131	No
KS225	MP	M	67	antrum	mixed	IV	0	1	9	1	9	No
KS227	MP	F	51	body	intestinal	III	0	1	32	1	31	Yes
KS229	EP	F	63	antrum	intestinal	IV	0	1	39	1	38	No
KS231	MP	M	66	fundus	intestinal	II	0	1	8	1	7	No
KS233	MP	M	58	body	mixed	IV	0	1	5	1	4	Yes
KS243	EP	M	50	antrum	NA	I	0	0	24	0	24	No
KS247	EP	M	59	antrum	intestinal	I	0	0	93	0	25	No
KS249	EP	F	64	body	intestinal	I	0	0	87	0	54	Yes
KS253	EP	M	63	fundus	intestinal	I	0	0	112	0	112	No
KS255	EP	F	29	antrum	intestinal	I	0	0	90	0	84	No
KS259	EP	M	55	body	NA	III	0	1	54	0	54	Yes
KS263	EP	F	70	antrum	intestinal	IV	0	0	9	0	9	No
KS265	EP	M	60	antrum	intestinal	III	0	0	104	0	104	No
KS267	MP	M	61	body	intestinal	III	0	0	119	0	85	No
KS269	EP	F	59	body	intestinal	I	0	1	52	1	52	No
KS271	EP	M	41	body	NA	II	0	0	2	0	2	Yes
KS275	EP	M	39	body	intestinal	I	0	0	129	0	129	No
KS279	MP	F	58	antrum	intestinal	III	0	1	8	1	8	No
KS281	EP	F	53	fundus	diffuse	II	0	0	87	1	87	No
KS285	MP	F	55	fundus	mixed	III	0	0	52	0	52	Yes
KS287	MP	M	50	antrum	diffuse	I	0	0	86	0	36	No
KS289	EP	F	67	antrum	intestinal	III	0	1	22	1	22	No
KS293	EP	M	47	body	intestinal	I	0	0	99	0	17	No
KS297	EP	F	62	antrum	NA	III	0	0	33	0	33	Yes
KS299	MP	F	52	body	diffuse	III	0	1	17	1	7	No
KS401	MP	M	40	body	intestinal	II	0	1	39	1	39	Yes

## Sheet: GSE15459
GSM ID	ID	Expression CEL file	Subtype	Age_at_surgery	Gender	Laurenclassification	Stage	Overall.Survival (Months)**	Outcome (1=dead)
GSM387804	NGCII050/I-Y	GC-050-IY-T.CEL	Invasive	72	Female	Diffuse	3	12.6667	0
GSM387824	2000178	GC-2000178T.CEL	Invasive	71.2849	Female	Intestinal	2	126.5	0
GSM387826	2000238	GC-2000238T.CEL	Invasive	74.3671	Female	Diffuse	2	11.0667	0
GSM387827	2000242	GC-2000242T.CEL	Invasive	67.3644	Female	Intestinal	1	93.2	0
GSM387832	2000346	GC-2000346T.CEL	Invasive	31.7726	Female	Diffuse	3	125.533	0
GSM387840	2000518	GC-2000518T.CEL	Invasive	55.8959	Male	Diffuse	1	129.267	0
GSM387863	2001159	GC-2001159T.CEL	Invasive	78.4082	Male	Intestinal	1	45.0667	0
GSM387868	2001241	GC-2001241T.CEL	Invasive	75.8603	Female	Diffuse	2	66.5667	0
GSM387875	20020838	GC-20020838T.CEL	Invasive	79.4493	Male	Intestinal	1	88.7	0
GSM387880	29806547	GC-29806547T.CEL	Invasive	66.1699	Female	Diffuse	1	74.9667	0
GSM387915	970017	GC-970017T.CEL	Invasive	57.4548	Female	Diffuse	2	157.833	0
GSM387919	980011	GC-980011T.CEL	Invasive	74.1151	Male	Intestinal	4	10.4333	0
GSM387931	980251	GC-980251T.CEL	Invasive	52.6712	Female	Diffuse	1	148.9	0
GSM387933	980269	GC-980269T.CEL	Invasive	68.8137	Male	Diffuse	4	13	0
GSM387942	980401	GC-980401T.CEL	Invasive	82.9397	Female	Diffuse	3	0.333333	0
GSM387943	980417	GC-980417T.CEL	Invasive	66.9644	Male	Diffuse	4	6.96667	0
GSM387791	TGCII024/SWM	GC-024-SWM-T.CEL	Metabolic	40	Male	Intestinal	4	20.3333	0
GSM387802	TGCII046/CBP	GC-046CBP-T.CEL	Metabolic	78	Male	Mixed	1	15.2	0
GSM387805	TGCII051/TGC	GC-051-TGC-T.CEL	Metabolic	76	Female	Intestinal	1	10.9	0
GSM387807	TGCII058/CPS	GC-058-CPS-T.CEL	Metabolic	65	Male	Intestinal	2	4.93333	0
GSM387815	15295992	GC-15295992T.CEL	Metabolic	67.7397	Male	Intestinal	2	62.9333	0
GSM387817	2000068	GC-2000068T.CEL	Metabolic	64.2712	Female	Intestinal	1	88.0667	0
GSM387820	2000114	GC-2000114T.CEL	Metabolic	52.7425	Male	Intestinal	4	129.9	0
GSM387829	2000286	GC-2000286T.CEL	Metabolic	65.3479	Male	Intestinal	2	127.467	0
GSM387860	2001120	GC-2001120T.CEL	Metabolic	66.7562	Male	Intestinal	4	0.233333	0
GSM387873	20020448	GC-20020448T.CEL	Metabolic	64.0301	Male	Diffuse	3	98.1	0
GSM387885	38877042	GC-38877042T.CEL	Metabolic	65.0932	Male	Diffuse	3	38.4333	0
GSM387891	48982424	GC-48982424T.CEL	Metabolic	53.2192	Female	Diffuse	1	64.5667	0
GSM387900	66811693	GC-66811693T.CEL	Metabolic	68.4356	Male	Intestinal	1	5.96667	0
GSM387907	82973565	GC-82973565T.CEL	Metabolic	69.5014	Male	Mixed	3	63.5333	0
GSM387918	980002	GC-980002T.CEL	Metabolic	58.1096	Female	Diffuse	1	155.033	0
GSM387939	980369	GC-980369T.CEL	Metabolic	46.6712	Female	Diffuse	1	146.133	0
GSM387944	980418	GC-980418T.CEL	Metabolic	87.9753	Male	Intestinal	3	85.6333	0
GSM387972	990195	GC-990195T.CEL	Metabolic	31.1534	Male	Intestinal	4	0.333333	0
GSM387974	990205	GC-990205T.CEL	Metabolic	72.2822	Female	Intestinal	2	134.1	0
GSM387982	990413	GC-990413T.CEL	Metabolic	67.726	Male	Diffuse	2	75.5333	0
GSM387806	NGCII052/G-C	GC-052-GC-T.CEL	Proliferative	76	Male	Diffuse	3	19.7333	0
GSM387809	TGCII066/OSL	GC-066-OSL-T.CEL	Proliferative	82	Female	Diffuse	3	4.7	0
GSM387812	NGCII068/J-W	GC-068JW-T.CEL	Proliferative	72	Male	Intestinal	3	11.1	0
GSM387813	TGCII069/LYK	GC-069-LYK-T.CEL	Proliferative	74	Male	Intestinal	1	3.93333	0
GSM387818	2000085	GC-2000085T.CEL	Proliferative	52.5863	Male	Intestinal	2	108.7	0
GSM387822	2000169	GC-2000169T.CEL	Proliferative	78.2712	Male	Intestinal	3	0.2	0
GSM387828	2000256	GC-2000256T.CEL	Proliferative	61.3589	Female	Mixed	3	117.767	0
GSM387839	2000484	GC-2000484T.CEL	Proliferative	67.7068	Male	Intestinal	3	0.3	0
GSM387854	2000877	GC-2000877T.CEL	Proliferative	44.6438	Male	Intestinal	2	0.433333	0
GSM387855	2000892	GC-2000892T.CEL	Proliferative	71.2986	Female	Intestinal	2	114.633	0
GSM387872	20020361	GC-20020361T.CEL	Proliferative	62.8411	Male	Intestinal	1	85.6333	0
GSM387886	43618211	GC-43618211T.CEL	Proliferative	69.3918	Female	Mixed	2	72.7667	0
GSM387894	57689477	GC-57689477T.CEL	Proliferative	84.4521	Female	Intestinal	1	66.5667	0
GSM387895	57701999	GC-57701999T.CEL	Proliferative	87.9178	Male	Intestinal	3	2.63333	0
GSM387901	68334421	GC-68334421T.CEL	Proliferative	64.0521	Male	Intestinal	1	82.8667	0
GSM387912	970003	GC-970003T.CEL	Proliferative	38.11	Female	Diffuse	3	17.1	0
GSM387917	980001	GC-980001T.CEL	Proliferative	58.8932	Male	Intestinal	4	11.3667	0
GSM387921	980025	GC-980025T.CEL	Proliferative	80.1836	Male	Intestinal	4	0	0
GSM387922	980028	GC-980028T.CEL	Proliferative	60.8986	Male	Intestinal	1	153.9	0
GSM387923	980045	GC-980045T.CEL	Proliferative	70.2356	Male	Intestinal	3	0.0333333	0
GSM387926	980063	GC-980063T.CEL	Proliferative	49.2301	Female	Diffuse	4	3.23333	0
GSM387928	980097	GC-980097T.CEL	Proliferative	65.3534	Male	Mixed	2	27.1667	0
GSM387945	980436	GC-980436T.CEL	Proliferative	64.9863	Female	Intestinal	3	6.6	0
GSM387949	98748381	GC-98748381T.CEL	Proliferative	66.4329	Male	Mixed	3	2.6	0
GSM387952	990024	GC-990024T.CEL	Proliferative	68.0986	Male	Intestinal	3	133.633	0
GSM387958	990069	GC-990069T.CEL	Proliferative	69.2137	Male	Diffuse	1	80.7	0
GSM387963	990097	GC-990097T.CEL	Proliferative	46.2356	Male	Intestinal	3	0.333333	0
GSM387966	990111	GC-990111T.CEL	Proliferative	74.3068	Female	Intestinal	1	30	0
GSM387969	990136	GC-990136T.CEL	Proliferative	76.274	Male	Intestinal	1	113.233	0
GSM387973	990203	GC-990203T.CEL	Proliferative	79.4521	Male	Intestinal	3	7.33333	0
GSM387976	990275	GC-990275T.CEL	Proliferative	71.5781	Male	Intestinal	2	123.833	0
GSM387984	990474	GC-990474T.CEL	Proliferative	78.7205	Female	Intestinal	3	2.23333	0
GSM387985	990475	GC-990475T.CEL	Proliferative	70.9041	Male	Intestinal	2	116.6	0
GSM387986	990489	GC-990489T.CEL	Proliferative	79.3726	Male	Mixed	1	1.46667	0
GSM387794	NGCII028/LGL	GC-028LGL-T.CEL	Invasive	56	Male	Intestinal	4	26.2667	1
GSM387814	10390127	GC-10390127T.CEL	Invasive	27.6027	Female	Diffuse	4	17.2	1
GSM387816	2000040	GC-2000040T.CEL	Invasive	70.0959	Male	Diffuse	4	1.66667	1
GSM387847	2000696	GC-2000696T.CEL	Invasive	80.011	Female	Intestinal	1	110.533	1
GSM387850	2000732	GC-2000732T.CEL	Invasive	59.8548	Female	Diffuse	4	6.46667	1
GSM387857	2000963	GC-2000963T.CEL	Invasive	49.8767	Male	Diffuse	3	8.06667	1
GSM387862	2001135	GC-2001135T.CEL	Invasive	64.1342	Male	Diffuse	4	4.7	1
GSM387881	31231321	GC-31231321T.CEL	Invasive	71.6466	Male	Diffuse	4	12.2667	1
GSM387905	78373410	GC-78373410T.CEL	Invasive	51.1726	Female	Diffuse	4	6.26667	1
GSM387911	91515473	GC-91515473T.CEL	Invasive	43.1753	Male	Mixed	4	24.9	1
GSM387902	73291145	GC-73291145T.CEL	Metabolic	47.7288	Female	Intestinal	2	59.5667	1
GSM387935	980307	GC-980307T.CEL	Metabolic	23.4027	Male	Intestinal	4	5.06667	1
GSM387938	980344	GC-980344T.CEL	Metabolic	69.8301	Female	Diffuse	4	6.4	1
GSM387979	990355	GC-990355T.CEL	Metabolic	34.2603	Female	Diffuse	4	6.63333	1
GSM387823	2000175	GC-2000175T.CEL	Proliferative	64.274	Male	Intestinal	4	6.6	1
GSM387843	2000617	GC-2000617T.CEL	Proliferative	76.9041	Male	Intestinal	4	2.26667	1
GSM387846	2000676	GC-2000676T.CEL	Proliferative	84.9836	Female	Intestinal	3	94.3	1
GSM387865	2001206	GC-2001206T.CEL	Proliferative	64.7753	Male	Diffuse	4	24.3667	1
GSM387914	970010	GC-970010T.CEL	Proliferative	72.8712	Male	Intestinal	3	6.6	1
GSM387932	980252	GC-980252T.CEL	Proliferative	66.463	Male	Intestinal	4	26.5333	1
GSM387959	990071	GC-990071T.CEL	Proliferative	71.2164	Female	Intestinal	4	3.26667	1
GSM387964	990098	GC-990098T.CEL	Proliferative	53.9425	Female	Intestinal	4	10.5667	1
GSM387789	NGCII017/TPC	GC-017TPC-T.CEL	Invasive	76	Male	Mixed	4	30.4667	0
GSM387795	NGCII031/KCW	GC-031KCW-T.CEL	Invasive	29	Male	Diffuse	3	27.0667	0
GSM387834	2000403	GC-2000403T.CEL	Invasive	67.589	Male	Diffuse	2	41.9667	1
GSM387836	2000441	GC-2000441T.CEL	Invasive	52.8466	Male	Diffuse	3	19.7667	1
GSM387837	2000472	GC-2000472T.CEL	Invasive	81.6986	Male	Diffuse	3	37.5	1
GSM387838	2000479	GC-2000479T.CEL	Invasive	62.4384	Male	Intestinal	3	30.4	1
GSM387841	2000521	GC-2000521T.CEL	Invasive	66.7616	Female	Diffuse	4	4.16667	1
GSM387851	2000752	GC-2000752T.CEL	Invasive	61.4932	Male	Diffuse	4	10.8667	1
GSM387852	2000778	GC-2000778T.CEL	Invasive	61.6904	Male	Mixed	4	17	1
GSM387853	2000859	GC-2000859T.CEL	Invasive	65.2438	Male	Intestinal	4	16.6	1
GSM387866	2001226	GC-2001226T.CEL	Invasive	75.5863	Male	Diffuse	3	13.3667	1
GSM387869	20020011	GC-20020011T.CEL	Invasive	49.1589	Male	Mixed	3	20.8667	1
GSM387870	20020032	GC-20020032T.CEL	Invasive	56.3452	Male	Intestinal	4	4.6	1
GSM387876	20020846	GC-20020846T.CEL	Invasive	45.6027	Male	Diffuse	2	25.1667	1
GSM387898	6412929	GC-6412929T.CEL	Invasive	68.4466	Female	Mixed	2	78.6	1
GSM387899	65256293	GC-65256293T.CEL	Invasive	65.0411	Female	Diffuse	3	11.7667	1
GSM387909	87622942	GC-87622942T.CEL	Invasive	56.474	Male	Diffuse	4	28.8333	1
GSM387925	980056	GC-980056T.CEL	Invasive	33.3616	Female	Diffuse	2	123.633	1
GSM387929	980148	GC-980148T.CEL	Invasive	66.3836	Male	Diffuse	4	11.5333	1
GSM387936	980319	GC-980319T.CEL	Invasive	67.7616	Male	Mixed	3	32.6333	1
GSM387947	980453	GC-980453T.CEL	Invasive	65.0219	Male	Intestinal	4	17.9	1
GSM387950	990005	GC-990005T.CEL	Invasive	59.5507	Male	Diffuse	3	12.6333	1
GSM387960	990073	GC-990073T.CEL	Invasive	59.2082	Male	Intestinal	3	52.6333	1
GSM387978	990339	GC-990339T.CEL	Invasive	58.4986	Female	Diffuse	2	39.9667	1
GSM387980	990396	GC-990396T.CEL	Invasive	64.7671	Male	Diffuse	3	4.36667	1
GSM387796	NGCII032/TKK	GC-032TKK-T.CEL	Metabolic	67	Male	Intestinal	3	20.5	1
GSM387803	TGCII047/LAK	GC-047LAK-T.CEL	Metabolic	88	Female	Intestinal	4	32.7	0
GSM387819	2000088	GC-2000088T.CEL	Metabolic	53.0877	Male	Diffuse	4	29.1667	1
GSM387848	2000708	GC-2000708T.CEL	Metabolic	58.1507	Male	Intestinal	3	99.4333	1
GSM387864	2001190	GC-2001190T.CEL	Metabolic	67.5315	Female	Diffuse	3	4.3	1
GSM387879	26109694	GC-26109694T.CEL	Metabolic	64.4329	Male	Diffuse	1	31.2	1
GSM387882	31661621	GC-31661621T.CEL	Metabolic	84.0055	Female	Intestinal	3	16.3667	1
GSM387883	32226415	GC-32226415T.CEL	Metabolic	76.4411	Male	Intestinal	2	42.5	0
GSM387884	37262942	GC-37262942T.CEL	Metabolic	87.7014	Female	Diffuse	2	9.86667	1
GSM387893	5218170	GC-5218170T.CEL	Metabolic	66.8329	Female	Diffuse	3	52.9667	0
GSM387916	970024	GC-970024T.CEL	Metabolic	80.8192	Male	Intestinal	1	63.7	1
GSM387946	980442	GC-980442T.CEL	Metabolic	61.5699	Female	Diffuse	2	14.6	1
GSM387956	990060	GC-990060T.CEL	Metabolic	25.2055	Female	Diffuse	3	12.8667	0
GSM387957	990068	GC-990068T.CEL	Metabolic	73.3479	Male	Diffuse	3	15.2667	1
GSM387961	990089	GC-990089T.CEL	Metabolic	74.8411	Male	Intestinal	4	20.2667	1
GSM387968	990129	GC-990129T.CEL	Metabolic	77.3315	Female	Intestinal	3	15.3333	1
GSM387792	TGCII025/PHW	GC-025-PHW-T.CEL	Proliferative	73	Male	Intestinal	4	11.7333	1
GSM387808	TGCII064/SSB	GC-064-SSB-T.CEL	Proliferative	73	Male	Intestinal	4	5.86667	0
GSM387811	TGCII068/QKW	GC-068-QKW-T.CEL	Proliferative	70	Male	Intestinal	4	3.23333	1
GSM387830	2000291	GC-2000291T.CEL	Proliferative	67.9041	Male	Diffuse	3	87	1
GSM387831	2000303	GC-2000303T.CEL	Proliferative	47.6274	Male	Diffuse	4	10.3667	1
GSM387833	2000362	GC-2000362T.CEL	Proliferative	50.6192	Male	Intestinal	3	8.53333	1
GSM387835	2000433	GC-2000433T.CEL	Proliferative	55.6575	Female	Diffuse	3	13.0667	1
GSM387856	2000920	GC-2000920T.CEL	Proliferative	80.3534	Male	Intestinal	3	26.1667	1
GSM387861	2001123	GC-2001123T.CEL	Proliferative	56.0548	Male	Intestinal	3	23.2	1
GSM387867	2001229	GC-2001229T.CEL	Proliferative	48.8877	Female	Diffuse	2	22.8	1
GSM387892	49375233	GC-49375233T.CEL	Proliferative	79.4822	Female	Intestinal	4	7.96667	1
GSM387896	58947266	GC-58947266T.CEL	Proliferative	80.3123	Male	Intestinal	3	9.96667	1
GSM387903	76629543	GC-76629543T.CEL	Proliferative	92.4192	Male	Intestinal	3	41.2333	1
GSM387904	77263387	GC-77263387T.CEL	Proliferative	75.3726	Male	Mixed	2	74.3333	0
GSM387908	83507354	GC-83507354T.CEL	Proliferative	62.326	Male	Intestinal	3	18.2667	1
GSM387910	91228050	GC-91228050T.CEL	Proliferative	73.7288	Male	Mixed	4	22.2667	1
GSM387913	970005	GC-970005T.CEL	Proliferative	68.8521	Male	Intestinal	4	7.03333	1
GSM387920	980021	GC-980021T.CEL	Proliferative	59.126	Male	Intestinal	3	22.0667	0
GSM387927	980095	GC-980095T.CEL	Proliferative	48.5589	Female	Diffuse	4	39.4	1
GSM387930	980211	GC-980211T.CEL	Proliferative	63.5562	Male	Intestinal	3	13.4667	1
GSM387941	980390	GC-980390T.CEL	Proliferative	77.9151	Female	Intestinal	1	19.6667	1
GSM387953	990041	GC-990041T.CEL	Proliferative	40.2712	Male	Intestinal	4	8.6	0
GSM387955	990046	GC-990046T.CEL	Proliferative	55.4904	Male	Diffuse	3	12.9667	1
GSM387971	990172	GC-990172T.CEL	Proliferative	60.3918	Male	Intestinal	3	23.5667	1
GSM387977	990300	GC-990300T.CEL	Proliferative	50.4575	Female	Intestinal	3	45.8	1
GSM387981	990412	GC-990412T.CEL	Proliferative	64.6192	Male	Intestinal	3	24.6333	1
GSM387987	990515	GC-990515T.CEL	Proliferative	59.663	Male	Intestinal	4	7.73333	1
GSM387975	990221	GC-990221T.CEL	Proliferative	71.9589	Male	Intestinal	3	14.8333	1
GSM387800	TGCII042/K-S	GC-042-KS-T.CEL	Unstable	69	Male	Mixed	3	7	0
GSM387801	TGCII043/WKS	GC-043-WKS-T.CEL	Unstable	49	Female	Intestinal	1	20.1333	0
GSM387810	TGCII067/LCW	GC-067-LCW-T.CEL	Unstable	73	Male	Mixed	1	3.7	0
GSM387821	2000159	GC-2000159T.CEL	Unstable	53.0356	Female	Intestinal	1	122.967	0
GSM387825	2000201	GC-2000201T.CEL	Unstable	69.8658	Male	Intestinal	1	125.5	0
GSM387877	20020999	GC-20020999T.CEL	Unstable	72.5041	Female	Diffuse	3	72.5	0
GSM387878	20263644	GC-20263644T.CEL	Unstable	63.2685	Female	Diffuse	2	23.5333	0
GSM387888	46404174	GC-46404174T.CEL	Unstable	47.4055	Female	Diffuse	1	35.7	0
GSM387890	47492137	GC-47492137T.CEL	Unstable	62.8082	Male	Diffuse	3	0.4	0
GSM387897	61669256	GC-61669256T.CEL	Unstable	56.9151	Male	Diffuse	4	24.3	0
GSM387906	7847924	GC-7847924T.CEL	Unstable	64.2932	Female	Diffuse	3	13	0
GSM387924	980048	GC-980048T.CEL	Unstable	45.726	Female	Diffuse	4	4.83333	0
GSM387934	980305	GC-980305T.CEL	Unstable	38.9973	Female	Diffuse	3	141.767	0
GSM387951	990010	GC-990010T.CEL	Unstable	69.6055	Male	Intestinal	4	1.56667	0
GSM387967	990119	GC-990119T.CEL	Unstable	56.389	Male	Diffuse	3	138.367	0
GSM387948	980488	GC-980488T.CEL	Unstable	66	Male	Intestinal	3	137.467	0
GSM387874	20020455	GC-20020455T.CEL	Unstable	81.0164	Female	Intestinal	4	14.3333	1
GSM387940	980386	GC-980386T.CEL	Unstable	75.9479	Female	Diffuse	3	3.27	1
GSM387842	2000529	GC-2000529T.CEL	Unstable	76.7726	Male	Intestinal	4	17.1333	1
GSM387845	2000639	GC-2000639T.CEL	Unstable	69.5205	Male	Intestinal	4	4.13333	1
GSM387849	2000721	GC-2000721T.CEL	Unstable	70.9288	Male	Diffuse	4	11.4	1
GSM387858	2000986	GC-2000986T.CEL	Unstable	38.9699	Female	Diffuse	4	9.26667	1
GSM387859	2001086	GC-2001086T.CEL	Unstable	79.5753	Male	Diffuse	3	11.0667	1
GSM387871	20020195	GC-20020195T.CEL	Unstable	68.411	Male	Intestinal	4	13.0333	1
GSM387887	43658255	GC-43658255T.CEL	Unstable	66.6301	Male	Intestinal	4	5.83333	1
GSM387889	47149013	GC-47149013T.CEL	Unstable	77.1479	Male	Mixed	4	11.0667	1
GSM387954	990044	GC-990044T.CEL	Unstable	69.1397	Male	Intestinal	3	21.4	1
GSM387962	990090	GC-990090T.CEL	Unstable	64.2356	Male	Intestinal	3	9	1
GSM387965	990108	GC-990108T.CEL	Unstable	64.8932	Male	Intestinal	2	58.9333	0
GSM387970	990170	GC-990170T.CEL	Unstable	40.7342	Female	Intestinal	3	3.13333	1
GSM387983	990424	GC-990424T.CEL	Unstable	70.8247	Male	Diffuse	3	56.9	1
** Outcome Data is accurate to the time of Lei et al., (2013) Gastroenterology
